# Supplementary material for: Crystal structure and Hirshfeld surface analysis of dimethyl 4′-bromo-3-oxo-5-(thio­phen-2-yl)-3,4,5,6-tetra­hydro-[1,1′-biphen­yl]-2,4-di­carboxyl­ate
Source: Acta Crystallogr E Crystallogr Commun. 2024 Apr 4;80(Pt 5):446–51. doi: 10.1107/S2056989024002858 (PMC11074581; doi:10.1107/S2056989024002858)
Supplement: Supplementary file 1 [file e-80-00446-sup1.cif]

##############################################################################
#                                                                            #
# This CIF contains the data in a paper accepted for publication in          #
# Acta Crystallographica Section E. It conforms to the requirements of       #
# Notes for Authors for Acta Crystallographica Section E, and has been       #
# peer reviewed under the auspices of the IUCr Commission on Journals.       #
#                                                                            #
# Full details of the Crystallographic Information File format               #
# are given in the paper "The Crystallographic Information File (CIF):       #
# a New Standard Archive File for Crystallography" by S. R. Hall, F. H.      #
# Allen and I. D. Brown [Acta Cryst. (1991), A47, 655-685].                  #
#                                                                            #
# The current version of the core CIF dictionary is obtainable from          #
# ftp://ftp.iucr.org/pub/cif_core.dic.                                       #
#                                                                            #
# Software is freely available for graphical display of the structure(s)     #
# in this CIF. For information consult the CIF software page                 #
# http://www.iucr.org/resources/cif/software.                                #
#                                                                            #
# This file may be used for bona fide research purposes within the           #
# scientific community so long as proper attribution is given to the journal # 
# article from which it was obtained.                                        #
#                                                                            #
##############################################################################
data_I
_audit_creation_method     'SHELXL-2018/3'
_journal_date_recd_electronic     2024-03-21
_journal_date_accepted     2024-03-31
_journal_name_full     'Acta Crystallographica, Section E'
_journal_year     2024
_journal_volume     80
_journal_issue      1
_journal_page_first     0
_journal_page_last     0
_journal_paper_category     GO
_journal_paper_doi     10.1107/S2056989024002858
_journal_coeditor_code     NX2007
_publ_contact_author_name     'Ajaya Bhattarai'
_publ_contact_author_address
;
Department of Chemistry,
M.M.A.M.C (Tribhuvan University) Biratnagar,
Nepal
;
_publ_contact_author_email     'ajaya.bhattarai@mmamc.tu.edu.np'
_publ_contact_author_fax     ?
_publ_contact_author_phone     ?
_publ_section_title
;\
Crystal structure and Hirshfeld surface analysis of dimethyl
4'-bromo-3-oxo-5-(thiophen-2-yl)-3,4,5,6-tetrahydro-[1,1'-biphenyl]-2,4-\
dicarboxylate
;
loop_
    _publ_author_name
    _publ_author_address
    'Farid N. Naghiyev'
;
Department of Chemistry,
Baku State University,
Z. Khalilov str. 23, Az, 1148, Baku,
Azerbaijan
;
    'Victor N. Khrustalev'
;
Peoples' Friendship University of Russia (RUDN University),
Miklukho-Maklay St. 6, Moscow, 117198
Russian Federation
N. D. Zelinsky Institute of Organic Chemistry RAS,
Leninsky Prosp. 47, Moscow, 119991
Russian Federation
;
    'Akkurt, Mehmet'
;
Department of Physics,
Faculty of Sciences,
Erciyes University,
38039 Kayseri,
Turkey
;
    'Khammed A. Asadov'
;
Department of Chemistry,
Baku State University,
Z. Khalilov str. 23, Az, 1148, Baku,
Azerbaijan
;
    'Ajaya Bhattarai'
;
Department of Chemistry,
M.M.A.M.C (Tribhuvan University) Biratnagar,
Nepal
;
    'Ali N. Khalilov'
;
"Composite Materials" Scientific Research Center,
Azerbaijan State Economic University (UNEC),
Murtuza Mukhtarov str. 194, Az 1065, Baku,
Azerbaijan
Department of Chemistry,
Baku State University,
Z. Khalilov str. 23, Az, 1148, Baku,
Azerbaijan
;
    '\.Ibrahim G. Mamedov'
;
Department of Chemistry,
Baku State University,
Z. Khalilov str. 23, Az, 1148, Baku,
Azerbaijan
;
_publ_section_synopsis
;
In the title compound, molecules are connected by intermolecular C---H...S
hydrogen bonds with <i>R</i>^2^~2~(10) ring motifs, forming ribbons along the
<i>b</i>-axis direction. C---H...\p interactions consolidate the ribbon
structure while  van der Waals forces between the ribbons ensure the cohesion
of the crystal structure.
;
_chemical_name_systematic
;\
Dimethyl
4'-bromo-3-oxo-5-(thiophen-2-yl)-3,4,5,6-tetrahydro-[1,1'-biphenyl]-2,4-\
dicarboxylate
;
_chemical_name_common     ?
_chemical_formula_moiety     'C20 H17 Br O5 S'
_chemical_formula_sum     'C20 H17 Br O5 S'
_chemical_formula_iupac     'C20 H17 Br O5 S'
_chemical_formula_weight     449.30
_chemical_melting_point     ?
_space_group_crystal_system     monoclinic
_space_group_name_H-M_alt     'P 21/c'
_space_group_name_Hall     '-P 2ybc'
loop_
    _space_group_symop_operation_xyz
    'x, y, z'
    '-x, y+1/2, -z+1/2'
    '-x, -y, -z'
    'x, -y-1/2, z-1/2'
_cell_length_a     11.4670(2)
_cell_length_b     8.4852(2)
_cell_length_c     20.4823(4)
_cell_angle_alpha     90
_cell_angle_beta     105.135(2)
_cell_angle_gamma     90
_cell_volume     1923.80(7)
_cell_formula_units_Z     4
_cell_measurement_reflns_used     16653
_cell_measurement_theta_min     2.4180
_cell_measurement_theta_max     34.9180
_cell_measurement_temperature     100(2)
_exptl_crystal_description     prism
_exptl_crystal_colour     colorless
_exptl_crystal_size_max     0.172
_exptl_crystal_size_mid     0.154
_exptl_crystal_size_min     0.127
_exptl_crystal_density_diffrn     1.551
_exptl_crystal_density_meas     ?
_exptl_crystal_density_method     'not measured'
_exptl_crystal_F_000     912
loop_
    _exptl_crystal_face_index_h
    _exptl_crystal_face_index_k
    _exptl_crystal_face_index_l
    _exptl_crystal_face_perp_dist
    1 0 0 0.0634
    0 1 0 0.1092
    0 -1 0 0.0622
    0 0 1 0.0903
    0 0 -1 0.0365
    -1 0 1 0.0756
    -1 0 -1 0.0570
_exptl_absorpt_coefficient_mu     2.274
_exptl_absorpt_correction_type     gaussian
_exptl_absorpt_process_details
;
(CrysAlisPro; Rigaku OD, 2022)
;
_exptl_absorpt_correction_T_min     0.705
_exptl_absorpt_correction_T_max     0.749
_diffrn_ambient_temperature     100(2)
_diffrn_source     'micro-focus sealed X-ray tube'
_diffrn_radiation_type     'Mo K\a'
_diffrn_radiation_wavelength     0.71073
_diffrn_radiation_monochromator     mirror
_diffrn_measurement_device_type     'XtaLAB Synergy, Dualflex, HyPix'
_diffrn_measurement_device     'four-circle diffractometer'
_diffrn_measurement_method     '\w scans'
_diffrn_detector     'Hybrid Pixel Array Detector'
_diffrn_detector_area_resol_mean     10.0000
_diffrn_reflns_number     36460
_diffrn_reflns_av_R_equivalents     0.0307
_diffrn_reflns_av_unetI/netI     0.0267
_diffrn_reflns_theta_min     2.377
_diffrn_reflns_theta_max     32.499
_diffrn_reflns_theta_full     25.242
_diffrn_measured_fraction_theta_max     1.000
_diffrn_measured_fraction_theta_full     0.999
_diffrn_reflns_limit_h_min     -17
_diffrn_reflns_limit_h_max     17
_diffrn_reflns_limit_k_min     -12
_diffrn_reflns_limit_k_max     11
_diffrn_reflns_limit_l_min     -30
_diffrn_reflns_limit_l_max     30
_diffrn_radiation_probe     x-ray
_refine_special_details     ?
_reflns_number_total     6958
_reflns_number_gt     5872
_reflns_threshold_expression     'I > 2\s(I)'
_refine_ls_structure_factor_coef     Fsqd
_refine_ls_matrix_type     full
_refine_ls_R_factor_all     0.0441
_refine_ls_R_factor_gt     0.0335
_refine_ls_wR_factor_gt     0.0827
_refine_ls_wR_factor_ref     0.0863
_refine_ls_goodness_of_fit_ref     1.023
_refine_ls_restrained_S_all     1.027
_refine_ls_number_reflns     6958
_refine_ls_number_parameters     281
_refine_ls_number_restraints     41
_refine_ls_hydrogen_treatment     constr
_refine_ls_weighting_scheme     calc
_refine_ls_weighting_details
              'w=1/[\s^2^(Fo^2^)+(0.0407P)^2^+1.2510P] where P=(Fo^2^+2Fc^2^)/3'
_atom_sites_solution_hydrogens     geom
_atom_sites_solution_primary     ?
_atom_sites_solution_secondary     ?
_refine_ls_shift/su_max     0.002
_refine_ls_shift/su_mean     0.000
_refine_diff_density_max     0.667
_refine_diff_density_min     -0.973
_refine_ls_extinction_method     none
_refine_ls_extinction_coef     .
loop_
    _atom_type_symbol
    _atom_type_description
    _atom_type_scat_dispersion_real
    _atom_type_scat_dispersion_imag
    _atom_type_scat_source
    'C' 'C' 0.0033 0.0016
                         'International Tables Vol C Tables 4.2.6.8 and 6.1.1.4'
    'H' 'H' 0.0000 0.0000
                         'International Tables Vol C Tables 4.2.6.8 and 6.1.1.4'
    'Br' 'Br' -0.2901 2.4595
                         'International Tables Vol C Tables 4.2.6.8 and 6.1.1.4'
    'O' 'O' 0.0106 0.0060
                         'International Tables Vol C Tables 4.2.6.8 and 6.1.1.4'
    'S' 'S' 0.1246 0.1234
                         'International Tables Vol C Tables 4.2.6.8 and 6.1.1.4'
_computing_data_collection
;
CrysAlisPro 1.171.42.72a (Rigaku OD, 2022)
;
_computing_cell_refinement
;
CrysAlisPro 1.171.42.72a (Rigaku OD, 2022)
;
_computing_data_reduction
;
CrysAlisPro 1.171.42.72a (Rigaku OD, 2022)
;
_computing_structure_solution
;
<i>SHELXT2014/5</i> (Sheldrick, 2015a)
;
_computing_structure_refinement
;
<i>SHELXL2019/3</i> (Sheldrick, 2015b)
;
_computing_molecular_graphics
;
ORTEP-3 for Windows (Farrugia, 2012)
;
_computing_publication_material
;
PLATON (Spek, 2020)
;
loop_
    _atom_site_type_symbol
    _atom_site_label
    _atom_site_fract_x
    _atom_site_fract_y
    _atom_site_fract_z
    _atom_site_U_iso_or_equiv
    _atom_site_adp_type
    _atom_site_calc_flag
    _atom_site_occupancy
    _atom_site_disorder_assembly
    _atom_site_disorder_group
    C C1 0.06474(12) 1.18537(16) 0.08218(7) 0.0143(2) Uani d 1 . .
    C C2 -0.04850(13) 1.26575(16) 0.08357(7) 0.0167(2) Uani d 1 . .
    C C6 0.12509(12) 1.09258(16) 0.13373(7) 0.0142(2) Uani d 1 . .
    C C7 0.23349(12) 0.99981(16) 0.13173(7) 0.0155(2) Uani d 1 . .
    C C8 0.23883(12) 0.91825(17) 0.07335(7) 0.0175(2) Uani d 1 . .
    H H8 0.176356 0.932237 0.032951 0.021 Uiso calc 1 . .
    C C9 0.33408(13) 0.81698(18) 0.07342(8) 0.0196(3) Uani d 1 . .
    H H9 0.336538 0.760804 0.033686 0.024 Uiso calc 1 . .
    C C10 0.42545(13) 0.79933(19) 0.13246(8) 0.0208(3) Uani d 1 . .
    C C11 0.42406(14) 0.8806(2) 0.19092(8) 0.0263(3) Uani d 1 . .
    H H11 0.488418 0.869172 0.230650 0.032 Uiso calc 1 . .
    C C12 0.32712(13) 0.9789(2) 0.19054(7) 0.0230(3) Uani d 1 . .
    H H12 0.324273 1.032709 0.230758 0.028 Uiso calc 1 . .
    C C13 0.10805(12) 1.21450(17) 0.02019(7) 0.0164(2) Uani d 1 . .
    C C14 0.26561(15) 1.3190(2) -0.02030(9) 0.0273(3) Uani d 1 . .
    H H14A 0.286093 1.217725 -0.037467 0.041 Uiso calc 1 . .
    H H14B 0.338866 1.382947 -0.005128 0.041 Uiso calc 1 . .
    H H14C 0.207112 1.374694 -0.056372 0.041 Uiso calc 1 . .
    O O2 -0.10404(10) 1.34867(12) 0.03704(5) 0.0198(2) Uani d 1 . .
    O O13 0.05503(11) 1.17481(14) -0.03623(6) 0.0227(2) Uani d 1 . .
    O O14 0.21353(9) 1.29185(14) 0.03594(5) 0.0205(2) Uani d 1 . .
    Br Br1 0.55053(2) 0.65226(2) 0.13401(2) 0.02917(6) Uani d 1 . .
    C C3 -0.08897(13) 1.24975(18) 0.14839(7) 0.0117(3) Uani d 0.8378(15) A 1
    H H3 -0.044629 1.331437 0.180640 0.014 Uiso calc 0.8378(15) A 1
    C C4 -0.05428(13) 1.08776(18) 0.18192(7) 0.0109(3) Uani d 0.8378(15) A 1
    H H4 -0.092206 1.004074 0.148783 0.013 Uiso calc 0.8378(15) A 1
    C C5 0.08168(12) 1.07204(16) 0.19659(7) 0.0155(2) Uani d 0.8378(15) A 1
    H H5A 0.120471 1.152304 0.230383 0.019 Uiso calc 0.8378(15) A 1
    H H5B 0.106284 0.966797 0.216259 0.019 Uiso calc 0.8378(15) A 1
    C C15 -0.22220(17) 1.2862(3) 0.13463(12) 0.0159(4) Uani d 0.8378(15) A 1
    C C16 -0.41712(19) 1.1824(4) 0.08947(15) 0.0355(5) Uani d 0.8378(15) A 1
    H H16A -0.436708 1.189279 0.133177 0.053 Uiso calc 0.8378(15) A 1
    H H16B -0.457703 1.090568 0.064505 0.053 Uiso calc 0.8378(15) A 1
    H H16C -0.444531 1.278231 0.063267 0.053 Uiso calc 0.8378(15) A 1
    O O15 -0.2646(4) 1.4029(4) 0.1525(2) 0.0261(4) Uani d 0.8378(15) A 1
    O O16 -0.28797(13) 1.16616(18) 0.10046(8) 0.0213(3) Uani d 0.8378(15) A 1
    C C17 -0.0984(3) 1.0674(4) 0.24492(16) 0.0176(5) Uani d 0.8378(15) A 1
    C C18 -0.1998(2) 0.9863(3) 0.24920(14) 0.0223(5) Uani d 0.8378(15) A 1
    H H18 -0.252394 0.933027 0.212255 0.027 Uiso calc 0.8378(15) A 1
    C C19 -0.2169(4) 0.9916(5) 0.31673(15) 0.0236(6) Uani d 0.8378(15) A 1
    H H19 -0.280966 0.940071 0.329670 0.028 Uiso calc 0.8378(15) A 1
    C C20 -0.1304(4) 1.0793(6) 0.3595(2) 0.0204(6) Uani d 0.8378(15) A 1
    H H20 -0.127736 1.096845 0.405626 0.024 Uiso calc 0.8378(15) A 1
    S S21 -0.02657(5) 1.15473(6) 0.32094(3) 0.02109(12) Uani d 0.8378(15) A 1
    C C3A -0.1240(6) 1.1730(9) 0.1263(4) 0.0117(3) Uani d 0.1622(15) A 2
    H H3A -0.141139 1.063744 0.108021 0.014 Uiso calc 0.1622(15) A 2
    C C4A -0.0380(6) 1.1662(10) 0.1961(4) 0.0109(3) Uani d 0.1622(15) A 2
    H H4A -0.015521 1.276365 0.211844 0.013 Uiso calc 0.1622(15) A 2
    C C5A 0.08168(12) 1.07204(16) 0.19659(7) 0.0155(2) Uani d 0.1622(15) A 2
    H H5A1 0.146511 1.106604 0.236122 0.019 Uiso calc 0.1622(15) A 2
    H H5A2 0.067279 0.958518 0.202476 0.019 Uiso calc 0.1622(15) A 2
    C C15A -0.2408(10) 1.2545(15) 0.1258(8) 0.0159(4) Uani d 0.1622(15) A 2
    C C16A -0.4489(10) 1.221(2) 0.0924(9) 0.0355(5) Uani d 0.1622(15) A 2
    H H16D -0.458095 1.231598 0.138416 0.053 Uiso calc 0.1622(15) A 2
    H H16E -0.509847 1.148255 0.066583 0.053 Uiso calc 0.1622(15) A 2
    H H16F -0.459580 1.324873 0.070295 0.053 Uiso calc 0.1622(15) A 2
    O O15A -0.254(2) 1.381(2) 0.1486(15) 0.0261(4) Uani d 0.1622(15) A 2
    O O16A -0.3313(7) 1.1628(11) 0.0950(5) 0.0213(3) Uani d 0.1622(15) A 2
    C C17A -0.1017(16) 1.090(3) 0.2441(8) 0.0176(5) Uani d 0.1622(15) A 2
    C C18A -0.0588(12) 1.1351(17) 0.3090(6) 0.0223(5) Uani d 0.1622(15) A 2
    H H18A 0.012306 1.197668 0.320826 0.027 Uiso calc 0.1622(15) A 2
    C C19A -0.115(3) 1.094(4) 0.3598(14) 0.0236(6) Uani d 0.1622(15) A 2
    H H19A -0.091317 1.117112 0.406784 0.028 Uiso calc 0.1622(15) A 2
    C C20A -0.210(3) 1.014(3) 0.3255(7) 0.0204(6) Uani d 0.1622(15) A 2
    H H20A -0.266675 0.974687 0.347789 0.024 Uiso calc 0.1622(15) A 2
    S S21A -0.2302(3) 0.9801(5) 0.2404(2) 0.02109(12) Uani d 0.1622(15) A 2
loop_
    _atom_site_aniso_label
    _atom_site_aniso_U_11
    _atom_site_aniso_U_22
    _atom_site_aniso_U_33
    _atom_site_aniso_U_12
    _atom_site_aniso_U_13
    _atom_site_aniso_U_23
    C1 0.0177(5) 0.0133(6) 0.0129(5) 0.0007(4) 0.0058(4) -0.0008(4)
    C2 0.0214(6) 0.0149(6) 0.0150(6) 0.0040(5) 0.0069(5) 0.0014(5)
    C6 0.0155(5) 0.0145(6) 0.0128(5) 0.0002(4) 0.0039(4) -0.0013(4)
    C7 0.0157(5) 0.0176(6) 0.0138(6) 0.0018(4) 0.0049(4) 0.0007(5)
    C8 0.0191(6) 0.0183(6) 0.0145(6) 0.0039(5) 0.0033(5) 0.0001(5)
    C9 0.0229(6) 0.0211(7) 0.0161(6) 0.0064(5) 0.0073(5) 0.0013(5)
    C10 0.0193(6) 0.0270(7) 0.0182(6) 0.0091(5) 0.0088(5) 0.0053(5)
    C11 0.0198(6) 0.0409(9) 0.0169(7) 0.0106(6) 0.0024(5) -0.0010(6)
    C12 0.0194(6) 0.0344(8) 0.0142(6) 0.0071(6) 0.0024(5) -0.0043(6)
    C13 0.0190(6) 0.0159(6) 0.0158(6) 0.0040(5) 0.0072(5) 0.0026(5)
    C14 0.0253(7) 0.0346(9) 0.0273(8) 0.0022(6) 0.0161(6) 0.0083(6)
    O2 0.0244(5) 0.0200(5) 0.0152(5) 0.0070(4) 0.0057(4) 0.0038(4)
    O13 0.0278(5) 0.0271(6) 0.0142(5) -0.0001(4) 0.0072(4) 0.0006(4)
    O14 0.0188(4) 0.0256(5) 0.0192(5) 0.0000(4) 0.0087(4) 0.0035(4)
    Br1 0.02706(8) 0.04121(11) 0.02210(8) 0.02021(7) 0.01151(6) 0.00851(6)
    C3 0.0137(6) 0.0113(6) 0.0104(6) 0.0023(5) 0.0039(5) 0.0003(5)
    C4 0.0145(6) 0.0082(7) 0.0100(6) 0.0012(5) 0.0033(5) -0.0005(5)
    C5 0.0175(5) 0.0169(6) 0.0127(5) 0.0040(4) 0.0051(4) 0.0015(4)
    C15 0.0163(8) 0.0193(11) 0.0123(9) 0.0022(6) 0.0041(7) 0.0025(7)
    C16 0.0152(10) 0.0528(17) 0.0369(11) 0.0001(9) 0.0042(9) 0.0064(11)
    O15 0.0242(11) 0.0276(13) 0.0281(9) 0.0128(8) 0.0095(7) -0.0011(9)
    O16 0.0096(5) 0.0294(6) 0.0230(6) -0.0016(6) 0.0010(6) 0.0006(5)
    C17 0.0192(6) 0.0201(14) 0.0140(6) 0.0052(8) 0.0054(5) 0.0051(7)
    C18 0.0257(12) 0.0247(10) 0.0176(10) 0.0025(10) 0.0079(9) 0.0030(8)
    C19 0.0234(9) 0.0268(18) 0.0219(12) -0.0025(11) 0.0080(11) 0.0045(9)
    C20 0.0279(18) 0.0194(15) 0.0170(8) 0.0046(11) 0.0116(10) 0.0022(8)
    S21 0.0263(3) 0.0198(2) 0.0179(2) 0.00020(18) 0.00703(18) 0.00161(17)
    C3A 0.0137(6) 0.0113(6) 0.0104(6) 0.0023(5) 0.0039(5) 0.0003(5)
    C4A 0.0145(6) 0.0082(7) 0.0100(6) 0.0012(5) 0.0033(5) -0.0005(5)
    C5A 0.0175(5) 0.0169(6) 0.0127(5) 0.0040(4) 0.0051(4) 0.0015(4)
    C15A 0.0163(8) 0.0193(11) 0.0123(9) 0.0022(6) 0.0041(7) 0.0025(7)
    C16A 0.0152(10) 0.0528(17) 0.0369(11) 0.0001(9) 0.0042(9) 0.0064(11)
    O15A 0.0242(11) 0.0276(13) 0.0281(9) 0.0128(8) 0.0095(7) -0.0011(9)
    O16A 0.0096(5) 0.0294(6) 0.0230(6) -0.0016(6) 0.0010(6) 0.0006(5)
    C17A 0.0192(6) 0.0201(14) 0.0140(6) 0.0052(8) 0.0054(5) 0.0051(7)
    C18A 0.0257(12) 0.0247(10) 0.0176(10) 0.0025(10) 0.0079(9) 0.0030(8)
    C19A 0.0234(9) 0.0268(18) 0.0219(12) -0.0025(11) 0.0080(11) 0.0045(9)
    C20A 0.0279(18) 0.0194(15) 0.0170(8) 0.0046(11) 0.0116(10) 0.0022(8)
    S21A 0.0263(3) 0.0198(2) 0.0179(2) 0.00020(18) 0.00703(18) 0.00161(17)
_geom_special_details
;
 All esds (except the esd in the dihedral angle between two l.s. planes)
 are estimated using the full covariance matrix.  The cell esds are taken
 into account individually in the estimation of esds in distances, angles
 and torsion angles; correlations between esds in cell parameters are only
 used when they are defined by crystal symmetry.  An approximate (isotropic)
 treatment of cell esds is used for estimating esds involving l.s. planes.
;
loop_
    _geom_bond_atom_site_label_1
    _geom_bond_atom_site_label_2
    _geom_bond_site_symmetry_2
    _geom_bond_distance
    _geom_bond_publ_flag
    C1 C6 . 1.3536(18) ?
    C1 C2 . 1.4736(19) ?
    C1 C13 . 1.4997(19) ?
    C2 O2 . 1.2214(17) ?
    C2 C3 . 1.523(2) ?
    C2 C3A . 1.590(7) ?
    C6 C7 . 1.4808(19) ?
    C6 C5A . 1.5067(19) ?
    C6 C5 . 1.5067(19) ?
    C7 C8 . 1.3967(19) ?
    C7 C12 . 1.4000(19) ?
    C8 C9 . 1.3894(19) ?
    C8 H8 . 0.9500 ?
    C9 C10 . 1.386(2) ?
    C9 H9 . 0.9500 ?
    C10 C11 . 1.385(2) ?
    C10 Br1 . 1.8952(14) ?
    C11 C12 . 1.388(2) ?
    C11 H11 . 0.9500 ?
    C12 H12 . 0.9500 ?
    C13 O13 . 1.2048(18) ?
    C13 O14 . 1.3395(18) ?
    C14 O14 . 1.4477(19) ?
    C14 H14A . 0.9800 ?
    C14 H14B . 0.9800 ?
    C14 H14C . 0.9800 ?
    C3 C15 . 1.511(2) ?
    C3 C4 . 1.542(2) ?
    C3 H3 . 1.0000 ?
    C4 C17 . 1.514(3) ?
    C4 C5 . 1.5146(19) ?
    C4 H4 . 1.0000 ?
    C5 H5A . 0.9900 ?
    C5 H5B . 0.9900 ?
    C15 O15 . 1.201(2) ?
    C15 O16 . 1.349(2) ?
    C16 O16 . 1.445(2) ?
    C16 H16A . 0.9800 ?
    C16 H16B . 0.9800 ?
    C16 H16C . 0.9800 ?
    C17 C18 . 1.374(4) ?
    C17 S21 . 1.727(3) ?
    C18 C19 . 1.448(4) ?
    C18 H18 . 0.9500 ?
    C19 C20 . 1.360(3) ?
    C19 H19 . 0.9500 ?
    C20 S21 . 1.714(3) ?
    C20 H20 . 0.9500 ?
    C3A C15A . 1.506(11) ?
    C3A C4A . 1.511(9) ?
    C3A H3A . 1.0000 ?
    C4A C17A . 1.515(11) ?
    C4A C5A . 1.586(7) ?
    C4A H4A . 1.0000 ?
    C5A H5A1 . 0.9900 ?
    C5A H5A2 . 0.9900 ?
    C15A O15A . 1.192(12) ?
    C15A O16A . 1.318(10) ?
    C16A O16A . 1.425(11) ?
    C16A H16D . 0.9800 ?
    C16A H16E . 0.9800 ?
    C16A H16F . 0.9800 ?
    C17A C18A . 1.346(13) ?
    C17A S21A . 1.728(13) ?
    C18A C19A . 1.407(14) ?
    C18A H18A . 0.9500 ?
    C19A C20A . 1.313(17) ?
    C19A H19A . 0.9500 ?
    C20A S21A . 1.721(12) ?
    C20A H20A . 0.9500 ?
loop_
    _geom_angle_atom_site_label_1
    _geom_angle_atom_site_label_2
    _geom_angle_atom_site_label_3
    _geom_angle_site_symmetry_1
    _geom_angle_site_symmetry_3
    _geom_angle
    _geom_angle_publ_flag
    C6 C1 C2 . . 121.86(12) ?
    C6 C1 C13 . . 122.78(12) ?
    C2 C1 C13 . . 115.36(11) ?
    O2 C2 C1 . . 122.29(13) ?
    O2 C2 C3 . . 121.07(13) ?
    C1 C2 C3 . . 116.51(12) ?
    O2 C2 C3A . . 117.8(3) ?
    C1 C2 C3A . . 113.0(3) ?
    C1 C6 C7 . . 123.33(12) ?
    C1 C6 C5A . . 121.20(12) ?
    C7 C6 C5A . . 115.42(11) ?
    C1 C6 C5 . . 121.20(12) ?
    C7 C6 C5 . . 115.42(11) ?
    C8 C7 C12 . . 118.58(13) ?
    C8 C7 C6 . . 120.79(12) ?
    C12 C7 C6 . . 120.29(12) ?
    C9 C8 C7 . . 121.04(13) ?
    C9 C8 H8 . . 119.5 ?
    C7 C8 H8 . . 119.5 ?
    C10 C9 C8 . . 118.87(14) ?
    C10 C9 H9 . . 120.6 ?
    C8 C9 H9 . . 120.6 ?
    C11 C10 C9 . . 121.58(13) ?
    C11 C10 Br1 . . 119.51(11) ?
    C9 C10 Br1 . . 118.83(12) ?
    C10 C11 C12 . . 118.95(14) ?
    C10 C11 H11 . . 120.5 ?
    C12 C11 H11 . . 120.5 ?
    C11 C12 C7 . . 120.95(14) ?
    C11 C12 H12 . . 119.5 ?
    C7 C12 H12 . . 119.5 ?
    O13 C13 O14 . . 124.46(13) ?
    O13 C13 C1 . . 124.77(13) ?
    O14 C13 C1 . . 110.77(12) ?
    O14 C14 H14A . . 109.5 ?
    O14 C14 H14B . . 109.5 ?
    H14A C14 H14B . . 109.5 ?
    O14 C14 H14C . . 109.5 ?
    H14A C14 H14C . . 109.5 ?
    H14B C14 H14C . . 109.5 ?
    C13 O14 C14 . . 114.86(12) ?
    C15 C3 C2 . . 110.03(14) ?
    C15 C3 C4 . . 113.35(14) ?
    C2 C3 C4 . . 111.47(12) ?
    C15 C3 H3 . . 107.2 ?
    C2 C3 H3 . . 107.2 ?
    C4 C3 H3 . . 107.2 ?
    C17 C4 C5 . . 112.12(17) ?
    C17 C4 C3 . . 112.12(17) ?
    C5 C4 C3 . . 107.42(12) ?
    C17 C4 H4 . . 108.3 ?
    C5 C4 H4 . . 108.3 ?
    C3 C4 H4 . . 108.3 ?
    C6 C5 C4 . . 111.90(11) ?
    C6 C5 H5A . . 109.2 ?
    C4 C5 H5A . . 109.2 ?
    C6 C5 H5B . . 109.2 ?
    C4 C5 H5B . . 109.2 ?
    H5A C5 H5B . . 107.9 ?
    O15 C15 O16 . . 124.4(3) ?
    O15 C15 C3 . . 125.5(3) ?
    O16 C15 C3 . . 110.05(16) ?
    O16 C16 H16A . . 109.5 ?
    O16 C16 H16B . . 109.5 ?
    H16A C16 H16B . . 109.5 ?
    O16 C16 H16C . . 109.5 ?
    H16A C16 H16C . . 109.5 ?
    H16B C16 H16C . . 109.5 ?
    C15 O16 C16 . . 114.84(18) ?
    C18 C17 C4 . . 126.0(3) ?
    C18 C17 S21 . . 111.7(2) ?
    C4 C17 S21 . . 122.21(19) ?
    C17 C18 C19 . . 111.9(3) ?
    C17 C18 H18 . . 124.0 ?
    C19 C18 H18 . . 124.0 ?
    C20 C19 C18 . . 111.9(4) ?
    C20 C19 H19 . . 124.0 ?
    C18 C19 H19 . . 124.0 ?
    C19 C20 S21 . . 112.7(4) ?
    C19 C20 H20 . . 123.7 ?
    S21 C20 H20 . . 123.7 ?
    C20 S21 C17 . . 91.71(18) ?
    C15A C3A C4A . . 112.6(8) ?
    C15A C3A C2 . . 112.3(8) ?
    C4A C3A C2 . . 103.0(5) ?
    C15A C3A H3A . . 109.6 ?
    C4A C3A H3A . . 109.6 ?
    C2 C3A H3A . . 109.6 ?
    C3A C4A C17A . . 108.9(9) ?
    C3A C4A C5A . . 112.0(5) ?
    C17A C4A C5A . . 110.1(10) ?
    C3A C4A H4A . . 108.6 ?
    C17A C4A H4A . . 108.6 ?
    C5A C4A H4A . . 108.6 ?
    C6 C5A C4A . . 114.5(3) ?
    C6 C5A H5A1 . . 108.6 ?
    C4A C5A H5A1 . . 108.6 ?
    C6 C5A H5A2 . . 108.6 ?
    C4A C5A H5A2 . . 108.6 ?
    H5A1 C5A H5A2 . . 107.6 ?
    O15A C15A O16A . . 123.8(16) ?
    O15A C15A C3A . . 127.6(15) ?
    O16A C15A C3A . . 108.7(9) ?
    O16A C16A H16D . . 109.5 ?
    O16A C16A H16E . . 109.5 ?
    H16D C16A H16E . . 109.5 ?
    O16A C16A H16F . . 109.5 ?
    H16D C16A H16F . . 109.5 ?
    H16E C16A H16F . . 109.5 ?
    C15A O16A C16A . . 115.5(11) ?
    C18A C17A C4A . . 113.8(11) ?
    C18A C17A S21A . . 106.6(9) ?
    C4A C17A S21A . . 138.8(12) ?
    C17A C18A C19A . . 122.6(18) ?
    C17A C18A H18A . . 118.7 ?
    C19A C18A H18A . . 118.7 ?
    C20A C19A C18A . . 102(3) ?
    C20A C19A H19A . . 129.0 ?
    C18A C19A H19A . . 129.0 ?
    C19A C20A S21A . . 120(2) ?
    C19A C20A H20A . . 119.9 ?
    S21A C20A H20A . . 119.9 ?
    C20A S21A C17A . . 88.6(12) ?
loop_
    _geom_torsion_atom_site_label_1
    _geom_torsion_atom_site_label_2
    _geom_torsion_atom_site_label_3
    _geom_torsion_atom_site_label_4
    _geom_torsion_site_symmetry_1
    _geom_torsion_site_symmetry_2
    _geom_torsion_site_symmetry_3
    _geom_torsion_site_symmetry_4
    _geom_torsion
    _geom_torsion_publ_flag
    C6 C1 C2 O2 . . . . -179.40(14) ?
    C13 C1 C2 O2 . . . . 0.9(2) ?
    C6 C1 C2 C3 . . . . 4.7(2) ?
    C13 C1 C2 C3 . . . . -174.94(12) ?
    C6 C1 C2 C3A . . . . -29.3(3) ?
    C13 C1 C2 C3A . . . . 151.1(3) ?
    C2 C1 C6 C7 . . . . 174.86(13) ?
    C13 C1 C6 C7 . . . . -5.5(2) ?
    C2 C1 C6 C5A . . . . -2.4(2) ?
    C13 C1 C6 C5A . . . . 177.20(12) ?
    C2 C1 C6 C5 . . . . -2.4(2) ?
    C13 C1 C6 C5 . . . . 177.20(12) ?
    C1 C6 C7 C8 . . . . -42.0(2) ?
    C5A C6 C7 C8 . . . . 135.42(14) ?
    C5 C6 C7 C8 . . . . 135.42(14) ?
    C1 C6 C7 C12 . . . . 144.72(15) ?
    C5A C6 C7 C12 . . . . -37.84(19) ?
    C5 C6 C7 C12 . . . . -37.84(19) ?
    C12 C7 C8 C9 . . . . 0.7(2) ?
    C6 C7 C8 C9 . . . . -172.68(14) ?
    C7 C8 C9 C10 . . . . -0.9(2) ?
    C8 C9 C10 C11 . . . . -0.3(2) ?
    C8 C9 C10 Br1 . . . . 176.45(12) ?
    C9 C10 C11 C12 . . . . 1.6(3) ?
    Br1 C10 C11 C12 . . . . -175.12(14) ?
    C10 C11 C12 C7 . . . . -1.8(3) ?
    C8 C7 C12 C11 . . . . 0.7(2) ?
    C6 C7 C12 C11 . . . . 174.06(15) ?
    C6 C1 C13 O13 . . . . 116.12(17) ?
    C2 C1 C13 O13 . . . . -64.22(19) ?
    C6 C1 C13 O14 . . . . -64.33(17) ?
    C2 C1 C13 O14 . . . . 115.33(13) ?
    O13 C13 O14 C14 . . . . -3.2(2) ?
    C1 C13 O14 C14 . . . . 177.23(12) ?
    O2 C2 C3 C15 . . . . 23.8(2) ?
    C1 C2 C3 C15 . . . . -160.24(13) ?
    O2 C2 C3 C4 . . . . 150.48(14) ?
    C1 C2 C3 C4 . . . . -33.59(18) ?
    C15 C3 C4 C17 . . . . -52.9(2) ?
    C2 C3 C4 C17 . . . . -177.67(17) ?
    C15 C3 C4 C5 . . . . -176.48(14) ?
    C2 C3 C4 C5 . . . . 58.71(15) ?
    C1 C6 C5 C4 . . . . 29.70(18) ?
    C7 C6 C5 C4 . . . . -147.81(12) ?
    C17 C4 C5 C6 . . . . -179.92(17) ?
    C3 C4 C5 C6 . . . . -56.31(15) ?
    C2 C3 C15 O15 . . . . -107.7(4) ?
    C4 C3 C15 O15 . . . . 126.7(4) ?
    C2 C3 C15 O16 . . . . 73.8(2) ?
    C4 C3 C15 O16 . . . . -51.8(2) ?
    O15 C15 O16 C16 . . . . -3.4(5) ?
    C3 C15 O16 C16 . . . . 175.03(18) ?
    C5 C4 C17 C18 . . . . -139.1(3) ?
    C3 C4 C17 C18 . . . . 100.0(3) ?
    C5 C4 C17 S21 . . . . 43.8(3) ?
    C3 C4 C17 S21 . . . . -77.1(3) ?
    C4 C17 C18 C19 . . . . -179.2(4) ?
    S21 C17 C18 C19 . . . . -1.8(3) ?
    C17 C18 C19 C20 . . . . 1.7(4) ?
    C18 C19 C20 S21 . . . . -0.7(4) ?
    C19 C20 S21 C17 . . . . -0.3(3) ?
    C18 C17 S21 C20 . . . . 1.2(2) ?
    C4 C17 S21 C20 . . . . 178.7(4) ?
    O2 C2 C3A C15A . . . . -26.9(8) ?
    C1 C2 C3A C15A . . . . -178.5(6) ?
    O2 C2 C3A C4A . . . . -148.3(4) ?
    C1 C2 C3A C4A . . . . 60.1(5) ?
    C15A C3A C4A C17A . . . . 54.9(13) ?
    C2 C3A C4A C17A . . . . 176.1(10) ?
    C15A C3A C4A C5A . . . . 176.9(7) ?
    C2 C3A C4A C5A . . . . -61.9(6) ?
    C1 C6 C5A C4A . . . . 0.2(4) ?
    C7 C6 C5A C4A . . . . -177.3(3) ?
    C3A C4A C5A C6 . . . . 35.3(7) ?
    C17A C4A C5A C6 . . . . 156.6(8) ?
    C4A C3A C15A O15A . . . . 52(3) ?
    C2 C3A C15A O15A . . . . -64(3) ?
    C4A C3A C15A O16A . . . . -128.5(11) ?
    C2 C3A C15A O16A . . . . 115.7(11) ?
    O15A C15A O16A C16A . . . . -2(3) ?
    C3A C15A O16A C16A . . . . 177.9(11) ?
    C3A C4A C17A C18A . . . . -153.1(13) ?
    C5A C4A C17A C18A . . . . 83.8(16) ?
    C3A C4A C17A S21A . . . . 15(3) ?
    C5A C4A C17A S21A . . . . -109(2) ?
    C4A C17A C18A C19A . . . . 172(2) ?
    S21A C17A C18A C19A . . . . 0.2(18) ?
    C17A C18A C19A C20A . . . . -2(3) ?
    C18A C19A C20A S21A . . . . 3(3) ?
    C19A C20A S21A C17A . . . . -2(2) ?
    C18A C17A S21A C20A . . . . 1.0(11) ?
    C4A C17A S21A C20A . . . . -167(3) ?
loop_
    _geom_hbond_atom_site_label_D
    _geom_hbond_atom_site_label_H
    _geom_hbond_atom_site_label_A
    _geom_hbond_site_symmetry_A
    _geom_hbond_distance_DH
    _geom_hbond_distance_HA
    _geom_hbond_distance_DA
    _geom_hbond_angle_DHA
    _geom_hbond_publ_flag
    C3 H3 S21 2_555 1.00 2.86 3.6775(16) 139 yes
    C5 H5A S21 . 0.99 2.81 3.1892(15) 103 no
    C5 H5B S21 2_545 0.99 2.84 3.5984(15) 134 yes
    C3 H3 Cg1 2_555 1.00 2.75 3.611(2) 144 yes
    C3 H3 Cg2 2_555 1.00 2.86 3.721(11) 145 yes
    C4A H4A Cg1 2_555 1.00 2.97 3.839(8) 146 yes
_shelx_space_group_comment
;
The symmetry employed for this shelxl refinement is uniquely defined
by the following loop, which should always be used as a source of
symmetry information in preference to the above space-group names.
They are only intended as comments.
;
_shelx_estimated_absorpt_T_min     0.696
_shelx_estimated_absorpt_T_max     0.761
_shelx_hkl_file
;
   0   0   3    0.08    0.26
   0   0  -3    0.36    0.25
   0   0  -4 4216.82  130.55
   0   0   4 4202.87  130.56
   0   0   5    0.23    0.45
   0   0  -5    0.66    0.47
   0   0  -6  950.80   30.04
   0   0   6  972.14   30.06
   0   0   7    0.21    0.60
   0   0  -7   -0.26    0.59
   0   0  -8  366.59   11.99
   0   0   8  384.74   12.04
   0   0  -9    0.83    0.84
   0   0   9    0.36    0.79
   0   0 -10  880.87   26.67
   0   0 -10  806.58   26.71
   0   0  10  854.77   26.77
   0   0 -11   -0.35    1.01
   0   0 -11    0.04    0.78
   0   0 -12  346.11   11.20
   0   0 -13    1.16    1.23
   0   0 -13    0.61    0.97
   0   0  13   -0.44    1.25
   0   0 -14    7.68    1.51
   0   0 -14    5.74    1.16
   0   0  14    8.19    1.46
   0   0 -15    1.28    1.59
   0   0 -15   -0.59    1.10
   0   0  15   -1.56    1.52
   0   0 -16  326.05   11.63
   0   0 -16  348.40   11.31
   0   0  16  350.95   11.64
   0   0 -17    2.87    1.89
   0   0  17    0.40    1.66
   0   0 -17   -0.20    1.37
   0   0 -18 2118.75   66.24
   0   0  18 2157.13   66.20
   0   0 -18 2056.20   65.81
   0   0 -19    5.19    2.20
   0   0  19    3.05    2.19
   0   0 -19    0.76    1.59
   0   0 -20  185.11    7.30
   0   0  20  190.10    7.26
   0   0 -20  185.10    6.72
   0   0 -21    2.17    2.51
   0   0  21   -1.26    2.45
   0   0 -21    0.99    1.86
   0   0 -22  524.58   17.88
   0   0 -22  521.59   17.25
   0   0  22  536.83   17.78
   0   0 -23   -0.45    2.87
   0   0 -23    1.87    2.06
   0   0  23    1.12    2.89
   0   0 -24    2.59    2.22
   0   0  24    4.40    3.07
   0   0 -24    3.02    3.11
   0   0 -25    1.04    2.31
   0   0  25   -1.53    3.13
   0   0 -25   -2.32    3.25
   0   0 -26   84.55    4.07
   0   0 -26   77.01    5.10
   0   0  26   79.05    4.89
   0   0 -27   -0.19    2.47
   0   0 -27   -1.62    3.58
   0   0  27    2.00    3.55
   0   0 -28   50.11    4.75
   0   0  28   59.37    4.72
   0   0  29    6.42    3.86
   0   0 -29    4.61    3.72
   0   0  30   33.58    4.49
   0   0 -30   29.32    4.60
   0   1   0    0.47    0.22
   0  -1  -1    2.71    0.22
   0   1   1    4.18    0.31
   0  -1  -1    3.22    0.25
   0   1  -1    3.50    0.32
   0   1   2  104.67    3.39
   0  -1   2  102.27    3.32
   0  -1  -2  106.09    3.32
   0  -1  -2  105.94    3.32
   0   1  -2   97.88    3.40
   0  -1  -3   95.57    3.03
   0  -1   3   91.39    3.09
   0  -1  -3   91.50    3.04
   0  -1   3   91.63    3.04
   0  -1  -3   94.07    3.07
   0  -1   4  827.38   26.23
   0  -1   4  826.28   26.26
   0  -1  -4  861.33   26.25
   0  -1  -4  848.05   26.25
   0  -1  -5    3.62    0.54
   0  -1  -5    2.60    0.46
   0  -1   5    4.55    0.54
   0  -1  -6  253.80    7.87
   0  -1  -6  247.34    7.88
   0  -1   6  230.80    7.84
   0  -1  -7 1813.53   56.89
   0  -1  -7 1832.69   56.94
   0  -1   7 1839.96   56.90
   0   1  -7 1819.66   56.92
   0  -1  -8  311.10    9.81
   0  -1   8  294.35    9.84
   0  -1  -8  315.22    9.87
   0  -1   8  297.76    9.81
   0   1  -8  301.25    9.82
   0  -1  -9  125.09    4.39
   0  -1  -9  127.28    4.44
   0  -1   9  127.34    4.42
   0   1  -9  126.56    4.40
   0   1 -10  129.32    4.61
   0  -1 -10  136.21    4.69
   0  -1 -10  130.82    4.60
   0   1 -11  298.88    8.98
   0  -1 -11  271.42    8.90
   0   1 -12  143.40    3.61
   0  -1 -12  143.62    3.77
   0  -1 -12  144.79    3.59
   0  -1  13    1.02    1.15
   0   1  13    1.80    1.27
   0  -1 -13    0.52    1.22
   0   1 -13   -0.43    1.13
   0  -1 -13    2.17    1.23
   0   1 -14  501.50   15.93
   0  -1  14  492.46   16.06
   0  -1 -14  486.84   15.89
   0   1  14  489.21   16.07
   0  -1 -14  488.26   16.09
   0   1 -15   20.91    1.74
   0   1  15   16.63    1.86
   0  -1  15   18.92    1.83
   0  -1 -15   18.78    1.44
   0  -1 -15   16.48    1.85
   0   1 -16   61.15    2.96
   0   1  16   67.69    3.29
   0  -1 -16   65.35    2.76
   0  -1 -16   69.30    3.31
   0  -1  16   61.59    3.14
   0  -1  17    2.78    1.77
   0   1  17    0.30    1.82
   0   1 -17    3.23    1.50
   0  -1 -17    1.35    1.32
   0  -1 -17   -0.63    1.83
   0   1 -18  407.60   13.24
   0   1  18  408.96   13.50
   0  -1 -18  391.46   13.00
   0  -1 -18  388.19   13.52
   0  -1  18  395.77   13.46
   0   1  19    4.92    2.16
   0  -1  19    6.91    2.18
   0   1 -19   11.68    1.92
   0  -1 -19    5.05    1.50
   0  -1 -19    6.63    2.16
   0   1 -20   65.51    3.34
   0  -1 -20   61.92    3.06
   0  -1 -20   64.52    3.69
   0   1  20   68.31    3.72
   0  -1  20   65.17    3.77
   0  -1  21    0.51    2.50
   0   1  21   -0.64    2.46
   0  -1 -21    0.79    1.69
   0   1 -21   -2.01    1.98
   0  -1 -21    0.95    2.51
   0   1  22   20.58    2.99
   0  -1  22   19.79    2.91
   0   1 -22   19.28    2.42
   0  -1 -22   17.28    2.95
   0  -1 -22   19.67    2.11
   0  -1  23  115.97    5.31
   0   1  23  102.22    5.29
   0  -1 -23   98.35    5.28
   0  -1 -23   98.11    4.32
   0   1 -23  115.05    4.82
   0  -1  24  115.47    5.73
   0   1  24  118.65    5.65
   0  -1 -24  111.20    5.74
   0   1 -24  121.05    5.20
   0  -1 -24  117.21    4.76
   0   1  25   81.85    4.80
   0  -1  25   86.26    4.87
   0  -1 -25   63.14    4.65
   0   1 -25   77.51    4.11
   0  -1 -25   71.02    3.59
   0  -1  26   21.46    3.51
   0   1  26   14.15    3.61
   0  -1 -26   17.71    2.42
   0   1 -26   19.53    2.90
   0  -1 -26   16.20    3.66
   0  -1  27    2.96    3.52
   0   1  27   -1.35    3.54
   0   1 -27    7.95    2.79
   0  -1 -27    0.36    3.46
   0   1  28   49.72    4.51
   0  -1  28   48.14    4.56
   0   1 -28   43.13    3.56
   0  -1 -28   49.10    4.56
   0  -1 -29   -0.77    3.95
   0   1  29   10.25    3.84
   0  -1  29   10.59    3.70
   0  -1 -30    6.92    3.90
   0  -1  30    2.55    4.01
   0   2   0 1308.74   40.99
   0  -2   0 1317.33   40.87
   0  -2  -1 2059.23   62.79
   0   2   1 1978.53   62.91
   0  -2  -1 2053.69   62.83
   0   2   1 1988.50   62.78
   0  -2  -2 3291.91  100.83
   0   2  -2 3362.95  100.93
   0  -2  -2 3206.25  100.69
   0   2  -2 3260.35  100.69
   0   2   2 3188.70  100.89
   0  -2  -2 3225.38  100.76
   0   2   2 3268.78  100.76
   0  -2  -3  134.71    4.44
   0   2   3  134.37    4.43
   0   2  -3  141.79    4.62
   0  -2   3  137.27    4.53
   0  -2   3  141.08    4.40
   0  -2  -3  133.21    4.40
   0   2  -3  138.85    4.41
   0   2   3  135.60    4.58
   0   2   4  414.30   13.35
   0  -2   4  414.99   13.34
   0   2   4  420.74   13.22
   0  -2  -4  430.89   13.23
   0  -2   4  421.46   13.21
   0   2   4  421.52   13.22
   0  -2   4  412.33   13.31
   0  -2  -4  421.70   13.22
   0   2  -4  415.97   13.22
   0  -2   5 2489.37   76.82
   0   2   5 2472.54   76.73
   0  -2  -5 2507.50   76.73
   0  -2  -5 2468.96   76.81
   0  -2   5 2478.35   76.85
   0  -2  -5 2445.67   76.76
   0   2  -5 2461.67   76.76
   0   2   5 2505.16   76.86
   0  -2   5 2456.22   76.74
   0   2   5 2431.00   76.74
   0  -2  -6    6.40    0.73
   0  -2   6    4.90    0.75
   0  -2   6    5.00    0.70
   0   2  -6    3.68    0.62
   0  -2  -6    8.36    0.66
   0   2   6    7.21    0.66
   0  -2   6    3.94    0.67
   0   2   6    8.53    0.72
   0   2   7  761.43   23.80
   0  -2   7  767.65   23.81
   0  -2   7  759.07   23.87
   0  -2   7  785.33   23.89
   0  -2  -7  732.58   23.83
   0   2  -7  772.95   23.85
   0   2   7  742.65   23.77
   0  -2  -7  742.42   23.83
   0  -2  -8   47.88    2.01
   0   2   8   52.28    1.95
   0   2  -8   43.70    1.96
   0  -2  -8   54.32    2.04
   0   2  -8   43.95    2.03
   0  -2   8   45.17    1.98
   0  -2   8   43.55    2.01
   0   2   9  117.68    3.98
   0  -2  -9  122.90    4.10
   0   2  -9  127.14    4.13
   0   2  -9  121.07    4.18
   0  -2  -9  113.53    4.08
   0  -2 -10   26.18    1.35
   0   2 -10   20.88    1.28
   0  -2 -10   22.48    1.34
   0   2  10   25.75    1.24
   0  -2 -11   40.31    2.09
   0   2 -11   47.38    2.23
   0  -2  11   50.99    2.24
   0  -2 -11   42.72    2.12
   0   2  11   45.13    2.06
   0   2 -12  105.48    4.05
   0  -2 -12  110.59    4.07
   0   2 -12   98.04    4.02
   0  -2 -12  105.95    3.95
   0  -2  12  103.92    4.02
   0  -2 -13   76.97    3.29
   0   2 -13   82.10    3.31
   0   2 -13   75.07    3.25
   0  -2  13   79.01    3.32
   0  -2 -13   73.76    3.15
   0   2  13   75.84    3.07
   0   2 -14   31.78    2.16
   0  -2 -14   34.60    2.15
   0   2 -14   27.12    2.04
   0  -2  14   31.05    2.10
   0  -2 -14   35.56    2.07
   0   2  14   34.80    1.96
   0  -2 -15   15.00    1.86
   0   2 -15   12.49    1.87
   0   2 -15   11.33    1.72
   0   2  15   13.18    1.60
   0  -2  15   12.85    1.74
   0  -2 -16  177.63    6.66
   0   2 -16  180.88    6.68
   0   2 -16  171.21    6.52
   0  -2  16  175.79    6.61
   0   2  16  185.42    6.41
   0  -2 -17  542.06   18.46
   0   2 -17  567.73   18.50
   0   2 -17  565.42   18.35
   0  -2  17  567.46   18.44
   0  -2  18   60.59    3.39
   0   2 -18   54.75    3.15
   0  -2 -18   62.42    2.69
   0   2 -18   56.55    3.31
   0  -2 -18   62.87    3.45
   0  -2  19   -0.11    2.22
   0   2 -19    2.19    2.17
   0  -2 -19    3.01    2.23
   0  -2 -19    0.47    1.41
   0   2 -19    0.71    1.92
   0  -2  20   64.50    3.91
   0   2 -20   69.33    3.94
   0  -2 -20   79.31    4.09
   0  -2 -20   74.49    3.16
   0   2 -20   68.94    3.72
   0  -2  21  167.59    6.69
   0  -2 -21  163.33    5.91
   0   2 -21  158.68    6.73
   0  -2 -21  158.19    6.72
   0   2 -21  177.68    6.57
   0  -2  22   35.04    3.48
   0   2 -22   42.34    3.61
   0  -2 -22   47.45    3.58
   0   2 -22   42.08    3.15
   0  -2 -22   42.05    2.52
   0  -2  23  223.35    8.64
   0   2 -23  238.60    8.35
   0  -2 -23  228.36    8.71
   0   2 -23  233.60    8.80
   0  -2  24    4.16    3.22
   0   2 -24    0.24    2.64
   0  -2 -24    3.12    1.84
   0   2 -24    4.29    3.07
   0  -2 -24    2.05    3.09
   0   2 -25  207.46    8.39
   0  -2 -25  196.83    8.36
   0  -2 -25  193.16    7.09
   0   2 -25  213.47    7.91
   0  -2  25  200.71    8.25
   0  -2 -26    1.89    3.30
   0   2 -26    2.07    3.27
   0   2 -26    3.93    2.86
   0  -2 -26    7.71    2.07
   0  -2  26   -0.96    3.39
   0   2 -27   84.49    5.61
   0  -2 -27   98.40    5.71
   0  -2  27   98.59    5.61
   0   2 -27  100.02    5.01
   0  -2  28    5.80    3.81
   0   2 -28   -1.54    3.05
   0   2 -28    1.49    3.99
   0  -2 -28    3.88    3.85
   0  -2  29   16.47    4.07
   0   2 -29   17.31    3.44
   0  -2 -29   24.50    4.10
   0   2 -29   16.14    3.98
   0  -2  30   -4.68    4.28
   0  -2 -30    3.93    4.22
   0   2 -30    1.18    4.20
   0   3   0    0.51    0.61
   0  -3   0    0.30    0.44
   0  -3  -1  432.46   13.49
   0  -3  -1  421.44   13.54
   0   3   1  425.96   13.69
   0   3   2  348.09   11.01
   0  -3  -2  356.95   11.18
   0   3   2  351.39   11.16
   0  -3  -2  362.68   11.27
   0   3  -2  354.19   11.01
   0  -3  -2  348.75   11.01
   0   3   2  365.27   11.40
   0   3   3 1218.40   37.31
   0   3   3 1203.02   37.07
   0  -3  -3 1184.71   37.08
   0   3  -3 1155.66   37.33
   0  -3  -3 1200.85   36.98
   0   3  -3 1170.75   36.98
   0   3   3 1200.78   37.16
   0  -3  -3 1181.52   37.18
   0  -3   4  178.93    6.21
   0   3   4  191.81    6.19
   0   3   4  185.85    6.08
   0   3  -4  187.11    6.33
   0  -3  -4  187.20    6.08
   0   3  -4  186.46    6.02
   0  -3  -4  189.79    6.02
   0   3   4  188.11    6.30
   0  -3   5  130.35    4.74
   0   3   5  150.06    4.76
   0   3   5  142.15    4.62
   0  -3  -5  146.95    4.60
   0   3  -5  132.33    4.58
   0   3   5  139.26    4.84
   0  -3  -5  138.99    4.62
   0  -3   5  129.78    4.77
   0  -3  -6   24.13    1.17
   0   3   6   20.92    1.16
   0   3   6   22.03    1.30
   0  -3   6   27.58    1.42
   0   3   6   23.87    1.40
   0   3  -6   24.92    1.19
   0  -3  -6   22.95    1.15
   0  -3   6   23.55    1.31
   0   3   7 1509.38   46.54
   0  -3  -7 1523.61   46.55
   0  -3  -7 1536.66   46.67
   0  -3   7 1491.70   46.69
   0   3  -7 1381.14   46.67
   0  -3   7 1478.41   46.70
   0  -3  -7 1541.66   46.59
   0   3  -7 1461.93   46.58
   0   3   7 1479.70   46.76
   0   3  -8    6.99    1.12
   0  -3   8    5.65    0.98
   0  -3  -8    5.75    1.03
   0   3   8    5.37    0.84
   0  -3   8    4.88    1.07
   0   3   8    5.35    1.04
   0   3  -8    6.07    0.89
   0  -3  -8    8.82    0.94
   0  -3   9    7.56    1.04
   0  -3  -9   11.98    1.15
   0   3  -9    5.21    1.20
   0   3   9   11.98    1.22
   0   3  -9    7.97    1.20
   0   3  -9    6.88    1.02
   0  -3  -9   11.30    1.06
   0   3   9   11.97    1.00
   0  -3   9    6.08    1.22
   0  -3  10    9.59    1.28
   0  -3 -10    8.55    1.22
   0   3 -10   12.25    1.38
   0   3 -10    8.80    1.24
   0   3  10    9.09    1.25
   0  -3 -10    8.04    1.14
   0   3  10    7.97    1.08
   0  -3  10   10.29    1.30
   0  -3 -11  936.13   27.03
   0   3 -11  938.73   27.26
   0   3 -11  939.24   27.09
   0  -3 -11  917.12   27.06
   0   3  11  915.05   26.91
   0  -3  11  924.64   27.10
   0   3 -12    5.11    1.38
   0   3 -12    4.66    1.39
   0  -3 -12    4.30    1.26
   0   3 -12    2.16    1.16
   0  -3 -12    3.30    1.28
   0  -3  12    3.03    1.24
   0   3 -13   56.52    2.73
   0   3 -13   52.93    2.62
   0   3 -13   49.43    2.56
   0  -3 -13   45.89    2.48
   0  -3  13   55.27    2.61
   0  -3 -13   47.63    2.45
   0   3  13   42.46    2.20
   0  -3 -14   -0.67    1.46
   0   3 -14    1.37    1.39
   0   3  14    2.58    1.34
   0  -3  14    0.26    1.46
   0   3 -14    1.50    1.67
   0  -3 -15  266.39    9.38
   0   3 -15  266.44    9.40
   0   3  15  276.27    9.16
   0  -3  15  266.67    9.39
   0   3 -15  278.02    9.51
   0   3 -16   70.49    3.48
   0  -3 -16   58.57    3.31
   0   3  16   64.08    3.11
   0  -3  16   73.24    3.46
   0   3 -16   76.83    3.58
   0  -3 -17    8.11    1.95
   0   3 -17   13.47    2.11
   0  -3  17    8.79    2.04
   0   3 -17    9.12    2.01
   0   3 -18   20.10    2.35
   0  -3 -18   16.19    2.27
   0  -3  18   22.34    2.35
   0   3 -18   22.91    2.35
   0   3 -19  359.13   11.96
   0   3 -19  350.95   12.01
   0  -3 -19  324.54   11.91
   0  -3  19  338.60   11.89
   0   3 -20   26.28    2.86
   0  -3  20   30.20    2.93
   0  -3 -20   24.48    1.90
   0   3 -20   26.94    2.82
   0  -3 -20   24.92    2.86
   0   3 -21   46.67    3.46
   0  -3 -21   58.38    3.76
   0   3 -21   56.39    3.63
   0  -3  21   49.78    3.58
   0  -3 -21   50.52    2.56
   0   3 -22   17.40    2.82
   0  -3  22   12.75    3.03
   0  -3 -22   11.10    1.75
   0  -3 -22   14.85    2.94
   0   3 -22   18.35    2.88
   0   3 -23  109.19    5.25
   0  -3 -23  102.48    4.19
   0   3 -23  112.34    5.42
   0  -3 -23  115.31    5.40
   0  -3  23  108.55    5.44
   0  -3  24    7.86    3.17
   0   3 -24    6.81    3.18
   0  -3 -24    6.43    2.96
   0  -3 -24    4.93    1.70
   0   3 -24   13.90    3.10
   0   3 -25   52.03    4.03
   0  -3 -25   52.63    2.70
   0  -3  25   45.63    4.21
   0  -3 -25   49.98    4.27
   0   3 -25   49.19    4.34
   0  -3  26   -0.49    3.44
   0   3 -26   -3.41    3.14
   0  -3 -26    6.50    3.56
   0   3 -26   -1.73    3.52
   0  -3  27   29.05    4.04
   0   3 -27   28.87    3.68
   0   3 -27   22.37    4.09
   0  -3 -27   28.75    4.23
   0  -3  28    4.46    3.75
   0  -3 -28    1.66    3.74
   0   3 -28   -2.97    3.74
   0   3 -28    4.92    3.34
   0   3  29   39.74    4.19
   0  -3  29   34.54    4.50
   0  -3 -29   39.45    4.68
   0   3 -29   40.33    4.76
   0  -4   0  874.88   27.84
   0  -4   0  904.56   27.99
   0  -4  -1  181.77    6.05
   0  -4   1  168.56    6.00
   0   4   1  180.29    6.26
   0  -4  -1  181.84    5.99
   0  -4  -2    5.54    0.83
   0  -4  -2    4.39    0.66
   0   4   2    3.77    0.93
   0  -4  -3   63.73    2.42
   0  -4  -3   64.60    2.20
   0   4  -3   68.26    2.21
   0   4   3   64.52    2.41
   0  -4  -3   67.02    2.56
   0   4   3   65.81    2.20
   0   4   3   64.34    2.73
   0  -4   4  593.87   18.55
   0  -4  -4  586.42   18.35
   0   4   4  571.27   18.66
   0   4   4  582.20   18.46
   0  -4  -4  567.13   18.53
   0  -4  -4  581.06   18.21
   0   4  -4  587.32   18.21
   0   4   4  573.94   18.34
   0  -4   5  440.39   14.64
   0   4   5  453.75   14.46
   0   4  -5  440.18   14.85
   0  -4  -5  460.33   14.38
   0   4  -5  443.50   14.37
   0   4   5  487.77   14.85
   0  -4  -5  465.10   14.48
   0   4   5  463.59   14.60
   0  -4  -6  195.40    6.44
   0   4   6  201.28    6.59
   0   4   6  196.23    6.77
   0   4  -6  187.97    6.38
   0  -4  -6  192.54    6.38
   0  -4   6  197.23    6.65
   0   4   6  200.22    6.45
   0   4   7  107.34    3.84
   0  -4   7  111.52    4.05
   0  -4  -7  109.15    3.84
   0  -4  -7  108.08    3.82
   0   4  -7  115.16    3.85
   0   4   7  109.10    4.21
   0   4   8   14.51    1.52
   0  -4  -8   17.47    1.13
   0  -4   8   15.64    1.46
   0   4   8   14.76    1.15
   0  -4  -8   17.68    1.39
   0  -4   8   17.25    1.35
   0  -4  -8   12.75    1.11
   0   4  -8   17.95    1.20
   0  -4   9   28.66    1.81
   0   4   9   28.18    1.56
   0   4   9   31.47    1.97
   0   4   9   32.32    1.79
   0  -4   9   35.48    1.96
   0   4  -9   33.04    1.66
   0  -4  -9   24.65    1.58
   0  -4  -9   30.85    1.80
   0   4 -10   19.09    1.72
   0  -4  10   21.75    1.64
   0   4  10   22.21    1.43
   0  -4 -10   21.58    1.66
   0   4  10   21.86    1.67
   0   4 -10   21.75    1.86
   0   4  10   19.17    1.73
   0  -4  10   20.29    1.72
   0  -4 -10   23.80    1.54
   0  -4  11    4.46    1.37
   0  -4 -11    6.16    1.36
   0  -4  11    4.53    1.38
   0   4 -11    5.77    1.59
   0   4  11    5.99    1.53
   0  -4 -11    5.33    1.25
   0   4 -11    8.69    1.11
   0   4 -11    6.98    1.48
   0  -4  12  160.98    5.61
   0   4  12  148.61    5.71
   0   4 -12  150.72    5.52
   0  -4 -12  147.59    5.52
   0  -4  12  148.60    5.65
   0   4 -12  154.77    5.64
   0   4 -12  157.48    5.91
   0   4 -13   12.67    1.96
   0   4 -13   11.67    1.66
   0  -4 -13    9.20    1.60
   0   4  13   11.07    1.77
   0   4  13   13.88    1.39
   0  -4  13   11.76    1.78
   0   4 -14   16.23    2.19
   0   4 -14   17.21    1.79
   0  -4 -14   15.77    1.81
   0   4  14   20.33    2.09
   0   4  14   22.08    1.72
   0  -4  14   16.94    1.94
   0   4 -15   49.08    3.12
   0  -4 -15   56.56    2.81
   0   4 -15   46.44    2.80
   0   4  15   46.40    2.92
   0   4  15   52.12    2.55
   0  -4  15   44.61    2.88
   0   4 -16   81.39    3.95
   0  -4 -16   65.96    3.52
   0   4 -16   72.82    3.60
   0   4  16   74.94    3.69
   0   4  16   69.62    3.23
   0  -4  16   69.55    3.64
   0   4 -17   64.56    3.52
   0  -4 -17   66.84    3.45
   0  -4  17   62.48    3.45
   0   4  17   65.10    3.51
   0   4 -17   72.92    3.81
   0   4  18   18.94    2.61
   0  -4  18   20.50    2.67
   0   4 -18   29.03    2.78
   0  -4 -18   23.17    2.54
   0   4 -18   26.34    2.60
   0   4  19   23.00    2.79
   0  -4  19   23.60    2.66
   0  -4 -19   19.37    2.60
   0   4 -19   19.85    2.74
   0   4 -19   27.47    2.94
   0   4 -20   39.14    3.44
   0   4 -20   29.61    3.14
   0  -4 -20   38.81    3.22
   0  -4  20   36.25    3.15
   0   4  20   36.14    3.18
   0   4 -21    1.29    2.81
   0   4  21   -0.13    2.63
   0  -4 -21    2.41    2.53
   0   4 -21    1.90    2.58
   0  -4  21    5.63    2.82
   0   4 -22  118.52    5.44
   0   4 -22  113.39    5.28
   0  -4 -22  101.70    5.18
   0  -4 -22   99.72    4.05
   0   4  22  107.12    5.22
   0  -4  22  108.11    5.29
   0   4 -23   62.76    4.35
   0   4 -23   61.05    4.19
   0  -4 -23   71.83    4.46
   0   4  23   62.35    4.18
   0  -4  23   69.70    4.28
   0  -4 -23   64.72    2.91
   0   4  24    1.27    2.99
   0  -4  24    0.45    3.18
   0   4 -24    4.29    3.20
   0  -4 -24   -0.62    3.16
   0   4 -24    2.52    3.13
   0   4  25    9.82    3.29
   0  -4 -25   10.39    3.53
   0   4 -25    4.94    3.27
   0  -4  25    9.86    3.40
   0   4 -25   10.30    3.44
   0   4  26   15.37    3.57
   0   4 -26   22.23    3.70
   0  -4 -26   14.17    3.72
   0  -4  26   19.26    3.51
   0   4 -26   19.54    3.61
   0  -4  27    5.88    3.74
   0   4 -27    6.57    3.70
   0  -4 -27    4.56    3.52
   0   4  27    6.93    3.46
   0  -4  28   11.11    3.84
   0   4 -28    8.98    4.04
   0  -4 -28    7.43    3.97
   0   4  28    3.82    3.60
   0  -4  29   -3.19    4.01
   0   4  29    1.54    3.72
   0   4 -29   -1.13    4.09
   0  -4 -29    3.54    4.10
   0  -5   0    1.73    0.85
   0  -5   1   27.08    1.47
   0  -5  -1   27.65    1.50
   0   5   1   28.52    1.80
   0  -5  -1   31.56    1.45
   0  -5   2 1062.82   35.31
   0  -5  -2 1124.53   35.12
   0  -5   2 1125.90   35.22
   0  -5  -2 1138.78   35.24
   0   5   2 1150.48   35.53
   0  -5   3    1.64    0.34
   0   5  -3    0.96    0.31
   0  -5  -3    1.80    0.31
   0  -5   3    1.69    0.34
   0   5   3    2.64    1.28
   0  -5  -3    0.58    1.16
   0  -5  -3    2.82    0.81
   0  -5  -3    4.22    1.04
   0  -5  -4  389.50   10.82
   0   5  -4  374.47   10.81
   0  -5  -4  385.35   11.09
   0  -5   4  356.65   11.31
   0   5   4  378.57   10.80
   0  -5   4  376.19   10.80
   0  -5  -4  399.82   11.31
   0   5   4  385.84   11.07
   0  -5  -4  383.20   11.36
   0   5   4  376.06   11.56
   0  -5  -5  170.99    6.06
   0  -5   5  167.58    6.04
   0  -5   5  169.07    5.58
   0   5   5  170.04    5.58
   0   5   5  177.55    5.79
   0   5   5  162.45    6.21
   0  -5   5  186.72    6.24
   0  -5  -5  179.17    5.61
   0   5  -5  167.31    5.60
   0  -5  -5  176.49    5.81
   0  -5   6  212.20    7.20
   0  -5   6  220.34    7.27
   0   5   6  205.26    6.75
   0   5  -6  208.07    6.78
   0  -5  -6  205.35    6.77
   0  -5  -6  206.74    6.91
   0   5   6  201.22    6.88
   0   5   6  220.76    7.41
   0  -5   6  210.47    7.32
   0  -5   7   14.08    1.50
   0  -5  -7    9.89    0.99
   0  -5   7   12.02    1.53
   0   5   7   11.60    1.15
   0   5   7   11.20    1.17
   0   5   7   10.45    1.60
   0   5  -7   12.01    1.02
   0  -5  -7   11.94    1.14
   0  -5   8  296.36   10.52
   0   5   8  330.26   10.30
   0  -5  -8  325.38   10.30
   0  -5   8  300.14   10.57
   0  -5  -8  330.89   10.27
   0   5  -8  300.19   10.25
   0   5   8  326.00   10.50
   0   5   8  310.46   10.75
   0   5   9   37.08    2.49
   0   5   9   41.79    1.94
   0  -5  -9   39.89    2.22
   0   5   9   43.11    2.23
   0  -5   9   35.35    2.28
   0  -5  -9   41.16    1.90
   0  -5   9   33.05    2.18
   0  -5  -9   38.66    1.91
   0   5  -9   36.73    1.90
   0   5  10  108.96    4.38
   0   5  10  104.93    3.81
   0   5  10  101.62    4.07
   0  -5 -10   96.44    3.83
   0  -5  10  107.07    4.13
   0   5  11   13.63    2.02
   0   5  11   10.79    1.63
   0  -5 -11   11.58    1.43
   0   5 -11   12.44    2.01
   0   5 -11   14.46    1.35
   0  -5  11    9.28    1.60
   0   5  12   40.41    2.64
   0   5  12   33.84    2.27
   0   5 -12   35.30    2.14
   0  -5 -12   36.97    2.14
   0   5 -12   31.35    2.69
   0  -5  12   35.77    2.38
   0   5  13   38.44    2.10
   0   5 -13   40.71    2.88
   0   5  13   32.23    2.62
   0  -5 -13   33.89    2.21
   0   5 -13   36.94    2.30
   0  -5  13   31.60    2.45
   0   5 -14  151.13    5.52
   0  -5 -14  133.44    5.44
   0   5 -14  154.21    6.11
   0   5  14  141.28    5.79
   0  -5  14  143.48    5.62
   0   5  14  144.44    5.25
   0   5 -15    3.21    2.28
   0   5  15    4.08    2.19
   0   5  15    2.47    1.49
   0  -5  15    2.75    2.01
   0  -5 -15    1.89    1.79
   0   5 -15    0.73    1.80
   0   5 -16  140.12    6.04
   0  -5  16  137.58    5.61
   0   5  16  149.74    5.85
   0   5  16  140.58    5.16
   0   5 -16  133.11    5.49
   0  -5 -16  132.87    5.50
   0   5  17    7.18    2.52
   0  -5 -17    1.34    2.08
   0   5 -17    6.01    2.11
   0  -5  17    4.40    2.26
   0   5 -17    5.83    2.67
   0   5  18  218.18    8.20
   0   5 -18  218.30    8.46
   0  -5  18  216.25    8.09
   0  -5 -18  210.94    7.95
   0   5 -18  210.95    7.96
   0   5  19    8.64    2.71
   0   5 -19    4.90    2.47
   0  -5 -19    9.87    2.56
   0  -5  19    8.98    2.61
   0   5 -19    4.98    2.86
   0   5  20  183.65    7.35
   0   5 -20  187.56    7.62
   0  -5  20  175.64    7.18
   0   5 -20  179.51    7.14
   0  -5 -20  172.16    7.14
   0   5  21    2.10    2.93
   0   5 -21    6.03    2.86
   0  -5 -21    2.77    2.75
   0  -5  21    6.85    2.95
   0   5 -21    0.96    3.11
   0   5  22   14.38    3.27
   0  -5 -22   11.53    2.97
   0   5 -22   11.44    3.09
   0   5 -22   19.16    3.37
   0  -5  22   12.32    3.16
   0   5  23    4.57    3.21
   0   5 -23    3.40    2.97
   0  -5 -23   -3.93    3.15
   0  -5  23    1.76    3.20
   0   5 -23   -2.68    3.37
   0  -5  24   91.14    5.38
   0   5 -24  102.41    5.45
   0  -5 -24   97.83    5.42
   0   5  24  105.11    5.51
   0  -5 -25   14.50    3.66
   0   5 -25    9.38    3.61
   0   5  25    8.13    3.46
   0  -5  25   10.28    3.63
   0  -5 -26    6.45    3.63
   0   5 -26   -3.02    3.61
   0   5  26   -0.16    3.56
   0  -5  26    3.44    3.48
   0  -5 -27    4.96    3.79
   0   5 -27    5.90    3.93
   0   5  27    8.55    3.67
   0  -5  27    9.45    3.82
   0  -5 -28   20.49    4.12
   0   5 -28   13.61    4.17
   0   5  28   15.53    3.90
   0  -5  28   27.67    4.37
   0  -5 -29    3.83    4.17
   0   5 -29    5.73    4.05
   0  -6   0  832.28   26.47
   0  -6   0  833.22   26.35
   0  -6   0  824.70   26.27
   0  -6   1  187.68    6.86
   0  -6  -1  206.73    6.90
   0  -6  -1  192.01    6.72
   0  -6  -1  195.60    6.62
   0  -6   1  191.71    6.68
   0   6   2    9.42    1.78
   0  -6   2    8.41    1.66
   0  -6  -2    5.55    1.30
   0  -6  -2    6.70    1.57
   0  -6   2   13.06    1.61
   0  -6   2   11.15    1.36
   0  -6  -2    5.79    1.11
   0   6   3   70.64    3.35
   0  -6   3   64.55    3.14
   0  -6  -3   59.26    2.83
   0  -6   3   72.14    2.86
   0  -6  -3   70.50    3.07
   0  -6   3   71.29    3.10
   0  -6  -3   62.73    3.02
   0  -6  -3   61.11    2.65
   0  -6  -4   95.27    3.67
   0  -6   4   80.67    2.69
   0  -6   4   81.04    2.69
   0  -6  -4   95.18    3.23
   0  -6  -4  100.62    3.60
   0  -6   4   79.56    2.69
   0   6   4  102.06    3.96
   0  -6   4   98.06    3.77
   0  -6  -4   94.80    3.49
   0  -6  -5  100.55    3.97
   0  -6   5  104.47    4.02
   0   6   5   90.14    3.21
   0  -6  -5  100.01    3.62
   0  -6  -5  111.30    3.99
   0  -6   5  102.42    4.13
   0   6   5   93.60    4.21
   0  -6   5   97.47    3.23
   0  -6  -5   96.25    3.23
   0   6  -5   99.55    3.24
   0  -6  -6   36.83    1.76
   0   6   6   34.93    1.39
   0  -6   6   27.93    1.36
   0   6   6   34.93    1.76
   0  -6   6   28.49    2.03
   0  -6  -6   31.15    2.18
   0   6   6   34.00    2.46
   0  -6  -6   35.93    1.43
   0   6  -6   23.75    1.36
   0  -6  -7   18.15    1.21
   0   6  -7   20.40    1.23
   0   6   7   19.00    1.44
   0  -6  -7   20.76    1.47
   0   6   7   22.35    2.21
   0  -6   7   20.77    1.82
   0   6   7   20.65    1.20
   0  -6   7   19.47    1.19
   0  -6  -8   44.11    2.12
   0   6   8   43.94    2.44
   0  -6   8   48.36    1.96
   0   6   8   44.92    1.97
   0  -6  -8   45.01    2.00
   0   6  -8   44.52    2.00
   0  -6   8   45.43    2.60
   0   6   8   50.97    2.92
   0  -6  -9   74.18    3.00
   0   6   9   73.72    2.84
   0  -6   9   74.33    2.84
   0   6   9   71.84    3.24
   0  -6   9   77.44    3.39
   0   6  -9   71.24    2.93
   0  -6  -9   71.55    2.91
   0   6   9   80.39    3.72
   0  -6 -10   18.88    1.50
   0  -6 -10   15.21    1.49
   0   6  10   17.97    1.41
   0   6  10   18.08    2.26
   0  -6  10   13.34    1.85
   0   6  10   17.72    1.87
   0  -6 -11    3.20    1.29
   0   6  11    4.11    1.94
   0   6  11    2.85    1.23
   0   6  11   -0.33    0.84
   0  -6  11    2.93    1.79
   0   6  12   62.34    3.46
   0   6  12   57.85    2.62
   0  -6  12   61.93    3.10
   0  -6 -12   50.69    2.67
   0   6 -12   63.71    2.77
   0   6  12   52.75    2.63
   0   6  13   99.41    4.52
   0   6  13   87.28    3.69
   0  -6  13  102.06    4.26
   0   6 -13   95.79    3.91
   0  -6 -13   93.24    3.87
   0   6  13   90.35    3.72
   0   6  14   34.78    3.03
   0   6  14   40.49    2.32
   0   6 -14   39.93    2.52
   0  -6 -14   36.92    2.44
   0  -6  14   42.39    2.84
   0   6  14   39.89    2.29
   0   6 -15   62.63    3.20
   0  -6 -15   62.65    3.18
   0   6  15   57.72    2.84
   0  -6  15   54.83    3.44
   0   6  15   54.74    3.67
   0   6 -16   36.75    2.66
   0  -6 -16   31.51    2.63
   0   6  16   33.57    2.27
   0   6  16   34.30    3.18
   0  -6  16   33.96    2.95
   0   6 -17   76.43    3.85
   0   6  17   84.79    4.43
   0  -6  17   81.83    4.13
   0   6 -18   45.87    3.21
   0  -6 -18   48.27    3.25
   0   6  18   42.76    3.65
   0  -6  18   41.12    3.41
   0   6 -19    2.21    2.57
   0  -6 -19   -0.81    2.44
   0   6  19    1.60    2.90
   0  -6  19    1.03    2.73
   0  -6 -20   59.92    3.85
   0   6 -20   59.63    3.81
   0   6  20   60.35    4.19
   0  -6  20   51.97    3.84
   0   6 -21  131.69    5.88
   0  -6 -21  124.16    5.75
   0   6  21  119.00    6.12
   0  -6  21  141.60    6.12
   0  -6 -22  128.45    5.86
   0   6 -22  122.98    5.81
   0   6  22  125.86    6.27
   0  -6  22  124.79    6.00
   0   6  23    3.21    3.44
   0  -6  23    0.60    3.09
   0   6 -23   -0.14    3.20
   0  -6 -23    3.55    3.12
   0   6  24    6.35    3.54
   0  -6  24    6.05    3.33
   0   6 -24    7.35    3.30
   0  -6 -24    3.27    3.28
   0   6  25   23.44    4.07
   0  -6  25   24.70    3.85
   0   6 -25   23.27    3.91
   0  -6 -25   25.82    3.80
   0   6  26   33.82    4.43
   0  -6  26   40.98    4.25
   0  -6 -26   41.25    4.35
   0   6 -26   41.97    4.48
   0   6  27   13.24    3.99
   0   6 -27    9.27    3.92
   0  -6 -27   13.31    3.97
   0  -6  27   17.38    3.94
   0   6 -28    7.12    4.17
   0  -6 -28   19.92    4.11
   0  -7   0    0.98    1.35
   0  -7   0   -0.33    1.27
   0  -7  -1  197.97    6.96
   0  -7   1  201.06    7.03
   0  -7   1  208.33    7.13
   0  -7  -1  201.73    7.11
   0  -7   2  196.80    6.84
   0  -7  -2  188.62    6.68
   0  -7  -2  195.28    6.88
   0  -7  -2  198.50    7.01
   0  -7  -3  232.26    7.97
   0  -7  -3  221.15    7.65
   0   7   3  237.17    8.42
   0  -7  -3  233.22    7.88
   0  -7   3  214.20    7.80
   0  -7  -4   84.85    3.52
   0  -7   4   76.45    3.49
   0   7   4   80.69    4.03
   0  -7  -4   84.17    3.61
   0  -7  -4   81.31    3.24
   0  -7   4   75.09    3.65
   0  -7  -5   11.93    1.79
   0   7   5   10.13    2.22
   0  -7  -5   12.10    1.35
   0  -7   5   12.00    1.86
   0  -7  -6   18.67    1.96
   0   7   6   20.33    2.45
   0  -7   6   18.47    2.18
   0   7   6   20.75    0.93
   0  -7   6   20.87    0.99
   0  -7  -6   17.97    0.94
   0   7  -6   20.42    0.96
   0  -7  -6   20.92    1.60
   0   7   6   19.78    0.91
   0  -7   6   21.69    0.97
   0   7   6   20.02    0.93
   0  -7   7   54.76    2.99
   0  -7  -7   56.19    2.07
   0   7  -7   49.64    2.05
   0   7   7   60.04    3.46
   0  -7   7   49.79    2.04
   0   7   7   56.13    2.05
   0  -7  -7   57.44    2.53
   0  -7  -7   62.77    2.96
   0   7   8  179.69    5.83
   0  -7   8  164.94    5.81
   0  -7  -8  182.94    5.88
   0   7  -8  171.31    5.86
   0  -7  -8  186.32    6.45
   0  -7  -8  182.00    6.15
   0   7   8  183.77    6.98
   0  -7   8  170.90    6.56
   0  -7   9    4.13    1.09
   0   7   9    5.14    1.07
   0  -7  -9    4.02    1.13
   0   7  -9    2.96    1.15
   0   7   9    6.18    1.16
   0  -7   9    4.59    1.93
   0  -7  -9    3.62    1.76
   0  -7  -9    5.73    1.39
   0  -7  10   17.53    1.39
   0   7  10   15.26    1.38
   0  -7 -10   13.39    1.45
   0   7  10   14.48    2.60
   0   7  10   12.26    1.54
   0  -7  10   15.84    2.18
   0  -7 -10   16.38    1.97
   0  -7 -10   13.23    1.53
   0  -7  11    9.00    2.23
   0  -7  11    7.48    1.35
   0   7  11    6.82    1.33
   0   7  11    5.10    1.45
   0   7  11    7.23    2.45
   0  -7 -11    3.80    1.38
   0  -7  12   42.21    2.26
   0   7  12   50.16    2.34
   0   7  12   43.94    3.31
   0   7  12   47.04    2.39
   0  -7  12   41.94    3.04
   0   7 -12   39.35    2.35
   0  -7 -12   44.40    2.41
   0   7  13   24.31    1.90
   0  -7  13   24.66    1.85
   0   7  13   21.56    1.91
   0   7  13   24.56    2.87
   0  -7  13   24.05    2.67
   0   7 -13   27.56    2.06
   0  -7 -13   22.10    2.04
   0   7  14    4.47    1.74
   0  -7  14    1.33    1.56
   0   7 -14   -0.46    1.85
   0  -7 -14    1.62    1.79
   0   7  14    4.78    1.65
   0  -7  14    2.25    2.33
   0   7  14    3.21    2.68
   0   7  15   71.12    3.28
   0  -7  15   75.65    4.04
   0   7  15   73.80    4.37
   0  -7 -15   76.14    3.57
   0   7 -15   70.36    3.48
   0  -7  16   28.29    2.91
   0   7  16   28.36    3.30
   0  -7 -16   29.58    2.59
   0   7 -16   23.13    2.48
   0   7  17   37.65    3.69
   0  -7  17   30.15    3.15
   0  -7 -17   37.42    2.86
   0   7 -17   39.01    2.89
   0  -7  18   17.97    2.85
   0  -7 -18   18.68    2.57
   0   7 -18   20.37    2.62
   0   7  19  161.09    7.20
   0  -7  19  168.48    7.00
   0   7 -19  157.77    6.54
   0  -7 -19  168.39    6.63
   0  -7 -20   23.06    3.06
   0   7 -20   25.05    3.16
   0  -7  20   25.62    3.51
   0   7  20   33.67    3.86
   0  -7 -21    1.13    2.79
   0   7 -21    0.50    2.90
   0  -7  21   -0.58    3.17
   0   7  21    0.16    3.53
   0   7 -22   -0.92    3.02
   0  -7 -22    2.37    3.00
   0  -7  22   -0.45    3.32
   0   7  22   -0.17    3.50
   0   7 -23   29.66    3.62
   0  -7 -23   28.18    3.65
   0  -7  23   34.87    4.05
   0   7  23   28.52    4.13
   0   7  24    6.72    3.82
   0  -7  24    6.66    3.75
   0  -7 -24   12.70    3.58
   0   7 -24   11.82    3.56
   0   7  25   22.05    4.22
   0  -7  25   21.85    3.99
   0   7 -25   14.66    3.66
   0  -7 -25   17.98    3.81
   0   7  26   12.74    4.23
   0  -7  26   10.56    3.90
   0  -7 -26   19.84    3.89
   0   7 -26   12.53    3.80
   0   7 -27    2.56    3.79
   0  -7 -27   10.07    3.88
   0  -8   0    7.90    1.63
   0  -8   0    8.71    1.74
   0  -8   1  126.47    4.93
   0  -8  -1  128.53    4.88
   0  -8  -1  133.05    5.05
   0  -8   1  123.31    5.03
   0  -8  -2   45.08    2.60
   0  -8  -2   51.42    2.91
   0  -8   2   54.35    2.91
   0  -8  -3  137.92    5.27
   0  -8   3  156.31    5.60
   0  -8  -3  143.00    5.54
   0  -8   4   26.40    2.50
   0  -8   4   24.36    2.22
   0  -8  -4   25.95    1.91
   0   8   5  280.90   10.19
   0  -8   5  268.74    9.73
   0  -8   5  275.54    9.64
   0  -8  -5  279.54    9.30
   0   8   6   19.28    2.87
   0  -8   6   23.62    2.53
   0  -8   6   27.75    2.44
   0  -8  -6   20.95    1.83
   0   8   7   10.06    2.52
   0  -8  -7    9.99    1.59
   0  -8   8   14.93    2.42
   0   8   8   14.98    0.94
   0  -8   8   15.84    0.99
   0   8  -8   13.77    0.96
   0  -8  -8   14.15    0.96
   0   8   8   12.75    0.90
   0   8   8   12.97    0.92
   0   8   8   14.52    2.85
   0  -8  -8   15.42    1.69
   0   8   8   15.19    0.90
   0  -8   8   14.95    0.99
   0   8   9   10.56    1.02
   0  -8   9    9.28    1.07
   0  -8  -9   12.86    1.61
   0  -8   9    7.62    2.30
   0   8   9   10.11    2.66
   0   8  -9   10.26    1.08
   0  -8  -9    9.32    1.05
   0   8   9   10.52    1.05
   0  -8   9    9.58    1.07
   0  -8 -10   -0.12    1.55
   0  -8  10    1.34    2.26
   0   8  10    0.89    2.55
   0   8  10    2.14    1.09
   0   8 -10    2.15    1.16
   0  -8 -10    1.35    1.15
   0  -8 -11    7.05    1.44
   0  -8  11    3.08    2.31
   0   8  11    7.60    1.33
   0   8  11    6.11    2.70
   0   8  11    9.88    1.59
   0   8  12    6.94    1.43
   0   8 -12    7.61    1.23
   0  -8 -12    6.02    1.57
   0   8  12    9.68    2.96
   0  -8  12    5.94    2.28
   0   8  12    6.87    1.64
   0   8  13   47.77    3.84
   0  -8  13   47.64    3.38
   0   8 -13   40.40    2.48
   0  -8 -13   46.26    2.52
   0  -8  14    4.17    2.67
   0   8 -14    2.26    1.77
   0  -8 -14    2.07    1.82
   0   8  14    0.78    2.85
   0  -8  15    2.02    2.80
   0   8 -15    1.80    1.97
   0  -8 -15    5.37    1.98
   0   8  15    2.70    3.23
   0  -8  16   25.06    3.25
   0   8 -16   21.82    2.44
   0  -8 -16   24.16    2.52
   0   8  16   24.57    3.60
   0  -8  17   28.44    3.44
   0  -8 -17   26.17    2.70
   0   8 -17   29.65    2.78
   0   8  17   31.60    3.76
   0  -8  18   11.44    3.20
   0  -8 -18    3.81    2.45
   0   8 -18    4.90    2.51
   0   8  18    5.20    3.29
   0  -8  19   -0.86    3.25
   0  -8 -19    2.46    2.63
   0   8 -19    3.20    2.61
   0   8  19    8.52    3.59
   0  -8  20   -3.11    3.27
   0   8 -20    2.94    2.84
   0  -8 -20   -2.06    2.76
   0   8  20    0.17    3.74
   0   8  21   63.84    5.03
   0  -8 -21   73.06    4.33
   0   8 -21   66.91    4.19
   0  -8  21   65.68    4.75
   0   8  22    4.11    3.96
   0   8 -22    5.12    3.22
   0   8  23   11.95    4.19
   0   8 -23   14.10    3.53
   0  -8  23   18.65    3.94
   0   8  24    3.63    4.08
   0   8 -24    1.35    3.41
   0  -8  24    1.95    3.81
   0   8  25   17.10    4.35
   0   8 -25   21.26    3.75
   0  -9   0    0.98    2.04
   0  -9   0    2.37    1.82
   0  -9   1    8.42    2.02
   0  -9   1   10.19    2.06
   0  -9  -1    6.93    1.80
   0  -9  -1    4.67    2.08
   0  -9   2   90.62    3.97
   0  -9  -2   84.55    3.71
   0  -9   2   81.59    3.99
   0  -9  -2   82.32    3.96
   0  -9   3   58.42    3.18
   0  -9   3   55.11    3.32
   0  -9  -3   55.88    3.26
   0  -9  -3   55.66    2.84
   0  -9   4  113.18    4.73
   0  -9   4  104.85    4.84
   0  -9  -4  106.22    4.31
   0  -9   5   15.59    2.51
   0  -9  -5   19.05    1.92
   0  -9   6    2.89    2.38
   0  -9  -6    6.38    1.77
   0  -9   6    6.09    2.35
   0   9   7  118.70    5.86
   0  -9   7  120.08    5.37
   0  -9  -7  123.23    4.67
   0  -9   7  118.98    5.26
   0   9   8    2.14    2.99
   0  -9   8    0.49    2.57
   0  -9  -8    0.54    1.68
   0  -9   8    1.18    2.34
   0   9   9    0.66    3.05
   0  -9   9   -0.12    2.39
   0  -9   9    3.80    2.36
   0  -9  -9    0.13    1.66
   0   9  10    3.33    3.06
   0  -9 -10    6.40    1.71
   0  -9  10    6.06    2.73
   0   9  10    3.02    0.57
   0   9  10    2.21    0.57
   0   9  11   21.04    3.52
   0   9  11   17.77    1.33
   0  -9  11   21.61    3.05
   0   9 -11   18.25    1.38
   0   9 -12   15.77    1.53
   0   9  12   16.14    3.46
   0  -9  12   19.30    3.03
   0   9  13    7.73    3.44
   0  -9  13    8.60    2.89
   0   9 -14   31.61    2.27
   0   9  14   32.16    3.99
   0  -9  14   35.93    3.55
   0   9 -15   28.23    2.30
   0   9  15   34.01    3.92
   0  -9  15   29.02    3.49
   0   9 -16    0.95    2.06
   0   9  16   -1.77    3.70
   0  -9  16    0.42    3.12
   0   9 -17    6.69    2.30
   0   9  17    4.48    3.52
   0  -9  17   10.44    3.45
   0   9 -18   57.01    3.41
   0   9  18   47.21    4.64
   0  -9  18   60.12    4.48
   0   9  19   24.66    4.15
   0  -9  19   31.26    3.79
   0   9  20   41.91    4.72
   0  -9  20   43.32    4.41
   0   9  21    3.38    4.08
   0  -9  21   -3.80    3.56
   0   9  22    5.68    4.32
   0  -9  22   -1.13    3.86
   0   9  23    1.71    4.30
   0   9  24   15.21    4.61
   0 -10   0   19.69    2.58
   0 -10   0   13.78    2.27
   0 -10  -1  121.16    5.18
   0 -10   1  112.11    5.09
   0 -10   1  117.91    5.03
   0 -10  -1  124.82    4.92
   0 -10  -2   10.30    2.47
   0 -10   2   10.29    2.42
   0 -10  -2    7.93    2.07
   0 -10   2   11.17    2.45
   0 -10   3    2.43    2.32
   0 -10   3    4.31    2.71
   0 -10  -3    6.05    1.97
   0 -10   3    0.11    2.34
   0 -10   4   19.51    2.66
   0 -10   4   20.91    3.12
   0 -10  -4   21.01    2.20
   0 -10   4   24.25    2.84
   0 -10   5   19.85    2.78
   0 -10   5   19.38    2.81
   0 -10   5   23.00    3.01
   0 -10  -5   19.22    2.19
   0 -10   6    7.40    2.60
   0 -10  -6   10.46    1.97
   0 -10   6    8.37    2.96
   0 -10   7    0.86    2.51
   0 -10  -7    0.72    1.80
   0 -10   7   -0.13    2.75
   0 -10   8    2.28    2.68
   0 -10  -8   -0.84    1.83
   0 -10   8    4.55    2.82
   0 -10   9    3.82    2.86
   0 -10   9    4.82    2.75
   0 -10  -9    1.82    1.80
   0 -10 -10   -0.52    1.82
   0 -10  10    1.62    2.98
   0 -10  10    1.92    2.92
   0  10  10   -0.37    3.50
   0 -10  11   -2.05    3.02
   0  10  11   -0.74    3.66
   0 -10  11   -2.84    2.92
   0 -10  12    9.55    3.21
   0  10  12    5.24    3.83
   0 -10  12    3.23    3.18
   0 -10  13    4.94    3.18
   0  10  13    1.13    3.78
   0 -10  13    6.69    3.21
   0 -10  14    2.43    3.01
   0  10  14    0.38    3.82
   0 -10  15    7.00    3.31
   0  10  15   -1.72    3.71
   0 -10  16    8.18    3.54
   0  10  16    1.54    4.06
   0  10  17   20.83    4.33
   0 -10  17   22.71    3.89
   0  10  18    1.96    4.15
   0 -10  18   -3.09    3.66
   0  10  19   41.45    5.07
   0 -10  19   41.32    4.36
   0  10  20    4.57    4.53
   0 -10  20   -1.13    3.89
   0  10  21    1.20    4.43
   0 -11   0    0.82    2.55
   0 -11   0    3.43    2.36
   0 -11  -1   66.03    3.99
   0 -11   1   75.50    4.17
   0 -11  -1   68.53    3.72
   0 -11   1   72.17    3.89
   0 -11  -2   23.84    2.58
   0 -11   2   26.04    2.93
   0 -11   2   26.59    3.09
   0 -11   2   28.09    3.51
   0 -11  -3   23.24    2.47
   0 -11   3   22.73    2.94
   0 -11   3   23.53    3.03
   0 -11   3   22.43    3.48
   0 -11   4    3.26    2.66
   0 -11  -4    6.08    2.12
   0 -11   4    1.45    3.16
   0 -11   4    2.47    2.61
   0 -11   5   25.27    3.20
   0 -11   5   34.75    3.67
   0 -11  -5   28.80    2.59
   0 -11   5   34.99    3.23
   0 -11   6   14.42    3.40
   0 -11   6    3.90    2.78
   0 -11   6   11.86    2.94
   0 -11   7    5.77    3.21
   0 -11   7    3.11    3.00
   0 -11   7    2.53    2.92
   0 -11   8   37.43    3.86
   0 -11   8   35.14    3.58
   0 -11   9   -0.57    3.11
   0 -11   9   -0.14    3.05
   0 -11  10    2.32    3.16
   0 -11  10   -4.02    3.25
   0 -11  11    3.95    3.30
   0 -11  11   -0.44    3.30
   0 -11  12    1.03    3.42
   0 -11  12    0.61    3.39
   0 -11  13    5.98    3.76
   0 -11  13    2.39    3.40
   0 -11  14    3.18    3.62
   0  11  14    2.44    4.19
   0 -11  14    1.48    3.48
   0 -11  15   13.34    3.77
   0  11  15   14.97    4.57
   0 -11  15   15.46    3.84
   0 -11  16    1.87    3.57
   0  11  16    2.89    4.11
   0 -11  16    2.11    3.97
   0 -11  17    1.58    3.90
   0  11  17   -1.45    4.31
   0 -11  17   10.10    4.09
   0  11  18   13.05    4.41
   0 -12   0  117.44    5.56
   0 -12   1   43.64    3.64
   0 -12   1   41.96    4.11
   0 -12   2    5.46    2.99
   0 -12   2   13.08    2.92
   0 -12   2    9.88    3.65
   0 -12   3    8.25    3.12
   0 -12   3   16.23    3.66
   0 -12   3    7.07    3.00
   0 -12   4   37.42    4.05
   0 -12   4   33.34    3.50
   0 -12   4   29.20    3.43
   0 -12   5   10.64    3.69
   0 -12   5   14.52    3.18
   0 -12   5    9.36    3.14
   0 -12   6    8.16    3.73
   0 -12   6    3.26    3.19
   0 -12   6    0.54    3.06
   0 -12   7    0.15    3.49
   0 -12   7   -2.75    3.29
   0 -12   7   -0.41    3.17
   0 -12   8    1.37    3.51
   0 -12   8    2.95    3.18
   0 -12   8    2.37    3.18
   0 -12   9    8.98    3.71
   0 -12   9   12.13    3.44
   0 -12   9   10.62    3.40
   0 -12  10    4.44    3.72
   0 -12  10    4.60    3.45
   0 -12  10    4.43    3.50
   0 -12  11   -1.54    3.61
   0 -12  11    4.70    3.58
   0 -12  12    3.87    3.71
   0 -12  12    3.59    3.72
   0 -12  13   -0.62    3.79
   0 -12  13   -2.74    3.78
   0 -12  14   -1.89    3.80
   0 -12  14    1.00    3.85
   0 -13   0   -1.01    3.85
   0 -13   1   15.96    4.03
   0 -13  -1    9.15    3.93
   0 -13   2    5.82    3.81
   0 -13   3   14.00    4.00
   0 -13   4   11.74    3.99
   0 -13   5    0.16    3.83
   0 -13   6   19.95    4.10
   0 -13   7    3.99    3.72
   0 -13   8   -2.53    3.98
  -1   0  30  124.66    6.56
   1   0 -30  116.32    6.66
  -1   0  29    1.92    3.80
   1   0 -29    3.45    3.69
   1   0 -28  107.64    6.05
  -1   0  28  118.02    5.97
   1   0 -27    1.43    3.47
  -1   0  27   -6.18    3.55
   1   0 -27    3.72    2.30
   1   0 -26   30.16    3.90
  -1   0  26   37.07    3.97
   1   0 -26   35.75    2.73
   1   0 -25    1.64    3.12
  -1   0  25    3.30    3.13
   1   0 -25    1.34    2.06
   1   0 -24    9.88    3.11
  -1   0  24    6.28    2.83
   1   0 -24   12.08    2.17
   1   0 -23    1.19    2.86
  -1   0  23    3.39    2.71
   1   0 -23    1.58    1.88
   1   0 -22  121.96    5.49
   1   0 -22  116.86    4.66
  -1   0  22  113.57    5.31
   1   0 -21    0.59    1.69
  -1   0  21    2.07    2.33
   1   0 -21    1.48    2.41
   1   0 -20    6.65    1.64
  -1   0  20    5.65    2.26
   1   0 -20    4.07    2.34
   1   0 -19    0.47    1.42
   1   0 -19    3.94    2.01
  -1   0  19    2.83    1.92
   1   0 -18  202.09    6.87
   1   0 -18  194.65    7.36
  -1   0  18  192.94    7.24
   1   0 -17    2.25    1.26
   1   0 -17    1.57    1.77
  -1   0  17    3.16    1.69
   1   0 -16  125.76    4.53
  -1   0  16  125.63    4.92
   1   0 -16  123.78    4.97
   1   0 -15    0.62    1.02
  -1   0  15   -0.28    1.31
   1   0 -15    0.09    1.45
  -1   0  15    0.25    1.46
   1   0 -14 1647.98   50.94
  -1   0  14 1585.50   51.12
  -1   0  14 1649.47   51.23
   1   0 -14 1630.44   51.29
   1   0 -13    0.78    0.84
   1   0 -13    3.67    1.20
  -1   0  13    0.91    1.16
  -1   0  13   -0.49    1.05
  -1   0  12 1014.38   20.97
   1   0 -12  979.62   20.70
   1   0 -11    0.11    0.67
  -1   0  11   -0.73    0.97
  -1   0  10  230.46    7.49
   1   0 -10  240.12    7.32
   1   0  -9    0.36    0.54
  -1   0   9    0.43    0.76
  -1   0   9    0.83    0.67
  -1   0   8 2304.00   71.74
   1   0  -8 2274.90   71.59
  -1   0   8 2356.41   71.76
   1   0  -7    0.30    0.37
  -1   0   7   -0.03    0.57
  -1   0   7    0.03    0.56
  -1   0   6 1221.31   38.43
   1   0  -6 1213.94   38.30
  -1   0   6 1275.16   38.44
   1   0  -5    0.66    0.27
  -1   0   5   -0.02    0.37
  -1   0   5    0.57    0.42
  -1   0   4 1849.61   56.37
  -1   0   4 1836.79   56.39
  -1   0   4 1787.34   56.28
  -1   0   3    0.11    0.27
  -1   0   3   -0.10    0.21
  -1   0   2    0.72    0.20
  -1   0   2    0.43    0.12
  -1   0  -1    0.71    0.15
   1   0   1    0.19    0.19
  -1   0  -2    6.45    0.38
   1   0   2    7.68    0.43
  -1   0  -3    0.10    0.35
  -1   0  -4 3284.10  101.91
  -1   0  -5    0.19    0.51
  -1   0  -6  363.06   11.57
  -1   0  -7    0.11    0.65
  -1   0  -8 1048.06   32.86
  -1   0  -9    0.97    0.84
  -1   0 -10  437.40   14.05
  -1   0 -11    0.10    1.04
  -1   0 -12  159.69    5.69
  -1   0 -12  166.68    5.83
  -1   0 -13    1.63    1.24
  -1   0 -13    2.27    1.27
  -1   0 -14  454.92   14.80
  -1   0 -14  456.28   14.83
  -1   0 -14  457.50   15.04
  -1   0 -15    0.38    1.48
  -1   0 -15    1.02    1.31
  -1   0 -16  206.57    7.51
  -1   0 -16  205.08    7.20
  -1   0 -17    1.84    1.81
  -1   0 -17    2.68    1.53
  -1   0 -18   15.32    2.28
  -1   0 -18   13.62    1.91
  -1   0 -19    2.83    2.16
   1   0  19   -1.40    2.22
  -1   0 -19   -0.17    1.79
  -1   0 -20    2.48    2.27
   1   0  20    2.84    2.30
  -1   0 -20    0.18    1.90
  -1   0 -21    2.76    2.65
   1   0  21    1.17    2.60
  -1   0 -21    0.92    2.02
  -1   0 -22    6.84    3.00
   1   0  22    5.21    2.87
  -1   0 -22    5.94    2.21
  -1   0 -23   -4.13    2.88
   1   0  23    0.57    2.98
  -1   0 -23    0.30    2.21
  -1   0 -24    2.40    3.12
  -1   0 -24    8.33    2.38
   1   0  24    6.60    3.29
  -1   0 -25    0.52    2.48
  -1   0 -25    1.00    3.17
   1   0  25   -0.31    3.17
  -1   0 -26  108.66    5.93
  -1   0 -26  111.45    5.07
   1   0  26  111.02    5.97
  -1   0 -27    0.65    2.65
  -1   0 -27    0.36    3.63
   1   0  27   -0.17    3.66
  -1   0 -28    5.82    2.85
  -1   0 -28   11.44    3.78
   1   0  28    3.69    3.92
  -1   0 -29    6.38    4.07
   1   0  29   -0.91    3.84
   1  -1 -30    7.47    4.14
  -1  -1  30    4.27    4.01
   1  -1 -29   -1.34    3.88
  -1  -1  29    1.56    3.49
   1  -1 -28    2.03    3.77
  -1   1  28   11.28    3.51
  -1  -1  28    2.51    3.61
   1   1 -27   21.65    2.76
   1  -1 -27   17.12    3.86
  -1   1  27   17.17    3.60
  -1  -1  27   23.46    3.79
   1  -1 -26   55.55    4.37
  -1   1  26   61.16    4.34
  -1  -1  26   50.41    4.30
   1   1 -26   59.18    3.53
   1  -1 -26   54.12    3.01
  -1  -1  25   -1.78    3.08
  -1   1  25    1.98    3.17
   1  -1 -25   -2.30    3.18
   1   1 -25   -1.59    2.36
   1  -1 -25    1.23    1.82
  -1  -1  24   11.33    3.05
  -1   1  24    8.31    3.01
   1  -1 -24    9.38    3.20
   1   1 -24   12.74    2.38
   1  -1 -24   11.94    1.92
  -1   1  23   13.89    2.75
  -1  -1  23   16.07    2.97
   1  -1 -23   16.22    3.02
   1  -1 -23   17.24    1.93
   1   1 -23   21.59    2.44
  -1   1  22   13.21    2.74
  -1  -1  22    9.80    2.56
   1   1 -22   11.84    2.17
   1  -1 -22    9.21    1.75
   1  -1 -22    9.05    2.76
   1  -1 -21   10.09    1.58
  -1   1  21    8.76    2.51
  -1  -1  21    6.85    2.53
   1  -1 -21    8.84    2.49
   1   1 -21    4.82    1.91
  -1  -1  20  104.71    4.73
  -1   1  20  108.87    4.84
   1  -1 -20  104.16    4.83
   1  -1 -20  105.03    3.97
   1   1 -20   94.52    4.26
  -1   1  19   45.23    3.11
  -1  -1  19   54.36    3.13
   1  -1 -19   50.96    3.22
   1   1 -19   58.49    2.80
   1  -1 -19   45.97    2.37
  -1   1  18  122.78    4.94
  -1  -1  18  112.43    4.93
   1  -1 -18  115.94    4.98
   1  -1 -18  119.73    4.29
   1   1 -18  116.16    4.57
   1  -1 -17   29.45    2.39
  -1   1  17   24.81    2.17
  -1  -1  17   28.09    2.26
   1  -1 -17   24.46    1.66
   1   1 -17   29.30    1.96
  -1  -1  16  704.94   22.64
  -1   1  16  723.65   22.69
   1  -1 -16  704.79   22.19
   1   1 -16  692.48   22.42
   1  -1 -16  693.82   22.71
  -1   1  16  690.75   22.47
   1   1 -15  550.99   17.36
  -1  -1  15  563.98   17.55
  -1   1  15  518.88   17.50
   1   1 -15  554.99   17.33
  -1  -1  15  566.01   17.43
   1  -1 -15  514.84   17.07
   1  -1 -15  524.59   17.55
  -1   1  15  524.99   17.36
   1   1 -14  115.99    4.41
  -1  -1  14  110.56    4.52
  -1   1  14  119.65    4.61
   1   1 -14  115.37    4.36
  -1  -1  14  113.01    4.46
   1  -1 -14  126.27    4.16
   1  -1 -14  126.31    4.64
  -1   1  14  123.25    4.50
   1   1 -13  285.76    9.66
  -1  -1  13  293.57    9.77
  -1   1  13  294.66    9.81
   1  -1 -13  289.33    9.39
  -1  -1  13  301.06    9.72
   1  -1 -13  278.15    9.80
  -1   1  13  291.57    9.69
   1   1 -13  301.93    9.65
   1   1 -12   36.36    2.00
   1  -1 -12   47.37    1.75
  -1  -1  12   42.26    2.08
   1  -1 -12   46.09    2.19
   1   1 -12   39.90    1.96
  -1  -1  12   43.70    2.10
   1   1 -11  276.69    9.22
   1  -1 -11  299.51    9.00
  -1  -1  11  293.90    9.28
  -1  -1  11  299.02    9.33
   1   1 -11  294.13    9.22
  -1   1  10 1032.49   32.00
   1  -1 -10 1033.08   32.09
  -1  -1  10 1010.23   32.01
  -1  -1  10 1007.82   32.03
   1   1 -10 1009.65   31.96
  -1   1   9  265.14    8.75
  -1  -1   9  279.86    8.79
   1   1  -9  270.32    8.74
  -1  -1   9  271.96    8.77
   1  -1  -9  254.46    8.81
   1  -1  -8    4.82    0.77
  -1  -1   8    3.80    0.74
  -1  -1   8    3.58    0.65
   1   1  -8    3.70    0.67
  -1   1   8    4.84    0.74
  -1  -1   8    5.19    0.75
   1   1  -7  882.48   27.46
  -1  -1   7  886.37   27.43
  -1  -1   7  877.44   27.48
   1  -1  -7  855.79   27.51
  -1  -1   7  875.77   27.47
   1  -1  -6 1705.00   52.95
  -1  -1   6 1698.65   52.92
  -1  -1   6 1709.56   52.92
   1   1  -6 1695.18   52.92
  -1  -1   6 1691.21   52.89
  -1  -1   5  861.16   27.36
  -1  -1   5  890.49   27.37
   1  -1  -5  868.19   27.39
  -1  -1   5  878.80   27.38
   1  -1  -5  882.54   27.40
  -1  -1   4  961.43   30.44
  -1  -1   4  982.07   30.42
   1  -1  -4  973.02   30.45
  -1  -1   4  979.49   30.43
   1  -1  -4  985.35   30.46
   1  -1  -3  279.19    8.91
  -1  -1   3  283.89    8.90
  -1  -1   3  274.07    8.94
   1  -1  -3  285.70    8.94
  -1  -1   3  286.43    8.89
  -1  -1   2 1335.48   41.54
   1  -1  -2 1320.75   41.56
  -1  -1   2 1360.34   41.56
   1  -1  -2 1332.40   41.63
   1  -1  -2 1340.28   41.60
   1  -1  -1  383.46   11.92
   1  -1  -1  381.84   11.91
   1  -1  -1  370.97   11.84
  -1  -1   1  383.46   11.85
  -1  -1   1  379.13   11.84
  -1  -1   1  384.31   11.85
   1  -1  -1  378.52   11.84
  -1   1   1  375.69   11.86
   1  -1   0  254.69    8.00
  -1   1   0  255.03    8.00
   1  -1   0  265.07    8.01
  -1  -1   0  246.75    7.95
   1  -1   0  257.28    7.94
  -1  -1   0  245.93    7.94
   1  -1   0  254.93    7.95
  -1   1  -1    4.88    0.40
   1  -1   1    5.23    0.38
   1   1   1    4.55    0.33
   1  -1   1    5.68    0.33
  -1  -1  -1    3.95    0.30
  -1  -1  -2 3958.89  124.96
  -1   1  -2 4078.00  125.02
   1   1   2 4050.03  124.96
  -1   1  -2 4092.95  125.06
   1  -1   2 4014.64  124.98
  -1  -1  -3 1219.98   37.62
   1   1   3 1224.27   37.60
  -1   1  -3 1273.37   37.68
   1  -1   3 1240.50   37.64
  -1   1  -4  782.55   24.24
  -1  -1  -4  767.46   24.21
  -1  -1  -5   37.34    1.45
  -1   1  -5   34.98    1.45
  -1  -1  -5   34.41    1.44
  -1  -1  -6  191.96    6.26
  -1  -1  -6  187.22    6.21
  -1   1  -6  191.44    6.25
  -1   1  -7  102.81    3.50
  -1  -1  -7   92.72    3.45
  -1  -1  -7   95.03    3.41
  -1   1  -7  100.22    3.48
  -1   1  -8  379.44   12.03
  -1  -1  -8  381.17   12.05
  -1  -1  -8  362.45   11.94
  -1   1  -8  370.40   11.99
  -1   1  -9   58.43    2.35
  -1  -1  -9   56.42    2.35
  -1  -1  -9   52.47    2.26
  -1   1  -9   58.04    2.33
  -1   1 -10  487.90   14.51
  -1  -1 -10  484.88   14.45
  -1   1 -10  476.92   14.48
  -1   1 -11  697.38   21.38
  -1  -1 -11  656.62   21.41
  -1  -1 -11  649.22   21.27
  -1   1 -11  679.40   21.33
  -1   1 -12  948.19   29.70
  -1  -1 -12  937.81   29.83
   1  -1  12  929.60   29.80
  -1  -1 -12  941.61   29.68
  -1   1 -12  938.36   29.75
  -1   1 -13  351.55   11.74
  -1   1 -13  369.88   11.81
  -1  -1 -13  357.73   11.89
   1  -1  13  351.14   11.87
  -1  -1 -13  355.36   11.70
  -1   1 -14  182.08    6.73
  -1  -1 -14  197.05    6.91
  -1  -1 -14  189.74    6.69
   1  -1  14  202.38    6.87
  -1   1 -15   27.97    1.98
   1  -1  15   27.58    2.14
   1  -1  16  605.46   19.66
  -1  -1 -16  611.91   19.72
  -1   1 -16  591.56   19.50
   1  -1  17  134.02    5.50
  -1   1 -17  143.26    5.33
  -1  -1 -17  136.23    5.54
  -1   1 -18   17.66    2.02
  -1  -1 -18   18.46    1.88
  -1  -1 -18   13.69    2.28
   1  -1  18   21.64    2.46
  -1  -1 -19   67.96    3.20
   1  -1  19   70.28    3.78
  -1  -1 -19   64.07    3.72
  -1   1 -19   69.88    3.46
  -1  -1 -20  291.02    9.44
   1  -1  20  257.61    9.91
  -1  -1 -20  265.68    9.94
  -1   1 -20  271.10    9.62
  -1  -1 -21   31.31    2.42
   1  -1  21   33.35    3.18
  -1   1 -21   34.21    2.81
  -1  -1 -22    5.26    2.02
  -1   1 -22    6.75    2.41
   1  -1  22    1.38    2.77
  -1  -1 -22    4.21    2.69
  -1   1 -23   15.29    2.58
  -1  -1 -23   12.84    2.23
  -1  -1 -23    7.48    3.08
   1  -1  23   13.34    2.96
  -1   1 -24   27.21    2.94
   1  -1  24   26.09    3.57
  -1  -1 -24   24.43    3.40
  -1  -1 -24   32.25    2.72
  -1  -1 -25    6.29    2.39
   1  -1  25    2.36    3.27
  -1   1 -25    6.86    2.78
  -1  -1 -25    3.34    3.26
  -1  -1 -26    0.37    2.41
  -1   1 -26    3.23    2.85
  -1  -1 -26    3.85    3.51
   1  -1  26    3.10    3.41
  -1  -1 -27   84.92    5.35
  -1  -1 -27   84.73    4.18
  -1   1 -27   82.45    4.67
   1  -1  27   77.62    5.29
  -1   1 -28   44.79    3.80
  -1  -1 -28   49.02    4.71
   1  -1  28   46.86    4.42
  -1  -1 -29   45.54    4.65
   1  -1  29   50.02    4.79
   1   2 -30   13.77    4.08
   1  -2 -30   19.18    4.19
  -1  -2  30   12.17    4.17
   1  -2 -29   64.23    5.10
   1   2 -29   67.43    5.06
  -1  -2  29   61.92    4.98
   1   2 -28    1.66    3.61
   1  -2 -28    4.23    3.72
  -1  -2  28    4.82    3.62
   1  -2 -27   -1.24    3.54
   1   2 -27    6.43    3.65
  -1  -2  27    2.41    3.39
   1   2 -26   69.61    4.81
   1  -2 -26   79.18    4.91
   1   2 -26   69.32    4.12
  -1  -2  26   65.15    4.65
   1   2 -25   75.14    4.79
   1  -2 -25   75.37    4.81
  -1  -2  25   84.05    4.79
   1  -2 -25   74.79    3.31
   1   2 -25   91.10    4.39
  -1  -2  24   35.91    3.46
   1   2 -24   31.30    3.49
   1  -2 -24   30.73    3.52
   1  -2 -24   28.43    2.08
   1   2 -24   34.05    3.08
  -1  -2  23    1.51    2.75
   1  -2 -23    1.44    1.52
   1   2 -23    2.32    2.32
   1   2 -23    1.50    2.84
   1  -2 -23    3.41    2.70
   1  -2 -22   17.70    1.69
  -1  -2  22   15.72    2.80
   1   2 -22   11.46    2.45
   1   2 -22   14.07    2.88
   1  -2 -22   19.57    2.91
  -1  -2  21   66.45    3.78
   1  -2 -21   56.15    3.80
   1   2 -21   64.29    3.91
   1   2 -21   65.75    3.52
   1  -2 -21   61.71    2.74
   1  -2 -20   10.51    1.42
  -1   2  20   10.78    2.42
  -1  -2  20    7.19    2.37
   1   2 -20    8.94    2.11
   1   2 -20    7.64    2.34
   1  -2 -20   10.84    2.37
   1  -2 -19    5.12    1.27
  -1  -2  19    8.40    2.26
  -1   2  19    5.91    2.14
   1   2 -19    6.09    1.94
   1  -2 -19    9.72    2.25
   1   2 -19    6.84    2.27
   1  -2 -18    4.95    1.16
  -1  -2  18    3.89    1.88
  -1   2  18    8.52    2.11
   1   2 -18    4.37    1.76
   1   2 -18    4.06    1.97
   1  -2 -18   10.26    2.03
   1  -2 -17    6.10    1.10
  -1   2  17    3.69    1.73
  -1  -2  17    6.11    1.87
   1   2 -17    5.89    1.63
   1  -2 -17    4.67    1.89
   1   2 -17    6.63    1.89
  -1  -2  16  322.11   11.14
  -1   2  16  343.45   11.27
   1   2 -16  319.93   11.08
   1  -2 -16  324.90   10.60
   1   2 -16  333.37   11.26
   1  -2 -16  336.44   11.26
  -1   2  16  333.73   11.02
   1   2 -15    5.33    1.50
  -1   2  15    8.34    1.53
  -1   2  15    6.59    1.49
  -1   2  15    7.68    1.64
  -1  -2  15    6.44    1.57
   1  -2 -15   10.56    1.69
   1   2 -15    7.88    1.71
   1   2 -14    3.54    1.38
   1  -2 -14    3.00    1.39
  -1  -2  14    1.22    1.27
  -1   2  14    2.24    1.42
   1   2 -14    2.01    1.35
  -1   2  14    3.52    1.26
   1   2 -14    0.75    1.38
   1  -2 -14    2.31    1.43
  -1  -2  14    1.49    1.26
  -1   2  14    2.86    1.29
   1   2 -13  581.22   17.91
  -1   2  13  550.10   18.02
   1   2 -13  571.34   17.97
  -1   2  13  550.57   17.85
   1   2 -13  567.15   18.03
   1  -2 -13  545.88   18.01
  -1   2  13  567.49   17.88
  -1  -2  13  562.85   17.89
  -1  -2  13  554.02   17.96
   1  -2 -13  520.63   17.85
   1   2 -12   31.38    1.86
   1   2 -12   31.12    1.86
   1   2 -12   28.87    1.87
   1  -2 -12   36.37    1.93
  -1   2  12   37.66    1.84
  -1  -2  12   31.05    1.80
   1  -2 -12   32.95    1.90
  -1  -2  12   30.73    1.85
   1   2 -11   18.69    1.34
   1   2 -11   19.17    1.40
  -1  -2  11   16.33    1.36
   1  -2 -11   15.42    1.34
  -1   2  11   14.71    1.32
  -1  -2  11   17.18    1.35
   1  -2 -11   15.87    1.36
  -1  -2  11   20.49    1.39
   1   2 -10   20.98    1.35
  -1  -2  10   17.64    1.32
   1  -2 -10   20.49    1.38
   1   2 -10   18.38    1.35
  -1  -2  10   18.93    1.29
  -1   2  10   22.11    1.33
   1  -2 -10   22.34    1.42
  -1   2  10   21.41    1.30
  -1  -2  10   21.17    1.31
   1   2  -9 1120.92   34.62
  -1  -2   9 1096.24   34.65
   1  -2  -9 1114.62   34.63
   1   2  -9 1151.79   34.72
  -1  -2   9 1101.15   34.60
  -1   2   9 1108.01   34.60
   1  -2  -9 1053.35   34.65
   1   2  -9 1107.23   34.67
  -1   2   9 1082.94   34.60
  -1  -2   9 1103.08   34.61
  -1  -2   8  447.86   14.17
   1  -2  -8  452.65   14.16
   1   2  -8  446.39   14.24
  -1  -2   8  430.96   14.14
  -1   2   8  445.90   14.13
   1  -2  -8  445.88   14.17
   1   2  -8  437.86   14.16
   1   2  -8  438.29   14.14
  -1  -2   8  436.51   14.12
  -1   2   8  450.57   14.12
   1  -2  -7   63.58    2.61
   1   2  -7   81.67    2.76
  -1  -2   7   76.27    2.67
   1  -2  -7   70.86    2.60
  -1   2   7   66.79    2.57
   1   2  -7   76.77    2.64
   1  -2  -7   59.89    2.56
   1   2  -7   76.65    2.63
  -1  -2   7   78.08    2.63
  -1  -2   7   71.91    2.58
  -1   2   7   61.37    2.53
   1  -2  -6  328.67   10.51
  -1   2   6  318.74   10.49
  -1  -2   6  330.88   10.55
  -1  -2   6  335.50   10.51
   1   2  -6  346.12   10.52
  -1   2   6  323.71   10.46
  -1  -2   6  335.17   10.48
   1   2  -6  331.99   10.50
   1  -2  -6  309.04   10.48
   1  -2  -6  325.37   10.52
   1  -2  -5  106.10    3.74
  -1   2   5  107.39    3.72
   1   2  -5  120.86    3.76
  -1  -2   5  109.38    3.72
   1  -2  -5  104.56    3.69
  -1  -2   5  118.71    3.70
  -1   2   5  103.73    3.67
   1   2  -5  114.21    3.71
  -1  -2   5  110.38    3.81
  -1   2   4  944.66   30.28
  -1   2   4  961.28   30.19
   1  -2  -4 1002.60   30.21
   1   2  -4  937.04   30.18
  -1  -2   4  982.07   30.18
   1  -2  -4  972.46   30.14
  -1   2   4  966.87   30.13
  -1  -2   4  977.76   30.12
   1   2  -4  959.43   30.14
  -1  -2   4  948.16   30.26
  -1  -2   3 1093.02   33.41
   1   2  -3 1098.11   33.35
   1  -2  -3 1047.87   33.34
   1  -2  -3 1077.96   33.49
  -1   2   3 1053.44   33.33
  -1  -2   3 1082.99   33.34
  -1   2   3 1086.00   33.53
   1  -2  -3 1054.49   33.36
   1  -2  -3 1062.85   33.43
  -1   2   2  200.40    6.39
  -1  -2   2  206.78    6.17
  -1   2   2  183.70    6.16
   1  -2  -2  190.50    6.16
   1   2  -2  205.09    6.17
   1  -2  -2  188.61    6.32
   1  -2  -2  187.67    6.24
   1  -2  -2  184.88    6.28
  -1  -2   2  207.14    6.17
  -1   2   2  190.38    6.15
   1  -2  -1  585.67   18.67
   1   2  -1  623.76   18.68
  -1   2   1  578.01   18.67
  -1  -2   1  622.35   18.68
   1  -2  -1  588.15   18.83
  -1   2   1  563.63   18.88
  -1   2   1  591.50   18.67
  -1  -2   1  622.57   18.68
  -1  -2   1  629.05   18.69
  -1   2   1  584.71   18.67
  -1   2   1  568.70   18.82
  -1   2   0   37.19    1.52
   1  -2   0   39.00    1.50
  -1  -2   0   40.84    1.39
  -1   2   0   39.54    1.33
  -1  -2   0   40.48    1.34
   1   2   0   39.41    1.33
   1  -2   0   38.85    1.32
   1  -2   0   38.37    1.33
   1   2   0   40.34    1.34
   1  -2   0   38.36    1.54
   1  -2   1   18.92    0.81
   1   2   1   19.36    0.82
  -1   2  -1   22.85    0.82
  -1  -2  -1   23.92    0.84
  -1   2  -1   25.25    1.08
  -1  -2  -1   25.89    0.81
   1   2   1   19.06    0.86
  -1  -2  -1   23.09    0.88
   1   2   1   20.19    1.00
   1  -2   1   20.63    1.06
   1   2   2 2357.80   74.43
   1  -2   2 2343.24   74.43
  -1   2  -2 2377.15   74.62
   1   2   2 2438.79   74.37
   1   2   2 2486.77   74.47
   1  -2   2 2445.24   74.59
   1   2   2 2392.25   74.56
  -1  -2  -2 2368.57   74.37
   1  -2   3 1717.18   52.87
   1   2   3 1726.09   52.88
  -1   2  -3 1782.79   53.08
   1   2   3 1730.32   52.98
  -1  -2  -3 1711.96   52.94
   1   2   3 1686.43   52.79
  -1  -2  -3 1652.34   52.79
  -1   2  -4   21.10    1.16
   1   2   4   25.09    1.06
  -1  -2  -4   24.21    1.11
  -1   2  -4   19.28    1.15
   1   2   4   24.75    0.94
   1   2   4   25.38    1.14
  -1  -2  -5  223.64    7.17
  -1  -2  -5  223.25    7.16
  -1   2  -5  226.38    7.16
   1   2   5  216.58    7.03
   1  -2   5  219.74    7.24
   1   2   5  221.67    7.19
  -1   2  -5  214.41    7.23
  -1   2  -6  105.32    3.73
  -1  -2  -6  109.53    3.75
  -1  -2  -6  110.68    3.75
   1   2   6  113.04    3.61
   1   2   6  111.77    3.75
   1   2   7  619.27   19.23
  -1  -2  -7  630.19   19.36
  -1   2  -7  561.30   19.38
  -1  -2  -7  600.94   19.37
  -1   2  -7  645.14   19.41
  -1  -2  -8  332.10   10.68
  -1   2  -8  313.83   10.66
   1   2   8  330.31   10.51
  -1  -2  -8  336.90   10.64
  -1  -2  -9 2062.60   65.69
  -1   2  -9 2156.19   65.80
   1   2   9 2097.50   65.53
  -1  -2  -9 2111.57   65.63
  -1  -2 -10   71.04    2.77
   1   2  10   66.02    2.54
  -1  -2 -10   67.19    2.69
  -1  -2 -11  236.89    7.89
  -1   2 -11  244.58    7.94
   1   2  11  233.85    7.68
  -1  -2 -11  238.07    7.80
  -1   2 -11  241.02    7.95
  -1   2 -12   64.70    2.87
  -1  -2 -12   61.30    2.82
  -1   2 -12   62.09    2.87
  -1  -2 -12   63.46    2.70
   1  -2  12   60.92    2.83
  -1   2 -13  652.15    7.20
  -1   2 -13  641.67    7.11
  -1  -2 -13  623.64    6.53
   1  -2  13  637.71    7.09
  -1  -2 -14  306.61    9.82
  -1   2 -14  272.86    9.75
   1   2  14  300.16    9.54
  -1   2 -14  267.98    9.70
   1  -2  14  276.04    9.74
  -1  -2 -15  164.57    6.29
  -1   2 -15  165.05    6.29
   1   2  15  170.14    6.05
  -1   2 -15  175.92    6.32
   1  -2  15  175.05    6.37
   1   2  16    5.12    1.60
  -1  -2 -16    5.85    1.84
  -1   2 -16    4.17    1.80
  -1   2 -16    3.09    1.73
   1  -2  16    2.25    1.69
  -1   2 -17   14.67    2.19
  -1  -2 -17   14.23    2.19
  -1   2 -17   17.78    2.16
   1  -2  17   14.12    2.17
  -1   2 -18   21.39    2.52
   1  -2  18   23.81    2.62
  -1   2 -18   24.24    2.43
   1  -2  19  142.97    5.78
  -1   2 -19  144.28    5.65
  -1   2 -19  134.31    5.78
  -1  -2 -19  128.56    5.75
  -1   2 -20   57.14    3.43
   1  -2  20   50.98    3.62
  -1  -2 -20   55.32    2.88
  -1  -2 -20   59.96    3.70
  -1   2 -20   50.78    3.55
  -1   2 -21   91.45    4.29
  -1  -2 -21   78.82    4.42
  -1   2 -21   83.46    4.47
   1  -2  21   80.37    4.38
  -1  -2 -21   74.95    3.62
  -1   2 -22    7.00    3.00
  -1  -2 -22    3.92    2.83
   1  -2  22    1.52    2.84
  -1  -2 -22    4.84    1.93
  -1   2 -22    1.82    2.58
  -1   2 -23    1.07    2.81
  -1  -2 -23    3.66    2.90
  -1  -2 -23    6.45    2.06
  -1   2 -23    3.64    2.69
   1  -2  23    5.25    3.15
  -1   2 -24   30.26    3.38
  -1  -2 -24   34.00    3.68
  -1   2 -24   31.44    3.74
  -1  -2 -24   27.91    2.55
   1  -2  24   31.19    3.72
  -1   2 -25   26.27    3.28
  -1   2 -25   19.13    3.66
  -1  -2 -25   18.22    3.57
  -1  -2 -25   23.72    2.51
   1  -2  25   24.75    3.66
  -1   2 -26   22.24    3.32
  -1  -2 -26   26.37    3.87
  -1   2 -26   17.52    3.77
  -1  -2 -26   18.01    2.51
   1  -2  26   20.94    3.67
   1  -2  27   10.52    3.81
  -1   2 -27   13.76    3.98
  -1  -2 -27    5.59    3.76
  -1   2 -27    8.89    3.26
   1  -2  28    2.79    3.73
  -1   2 -28   -1.69    3.57
  -1  -2 -28    2.61    3.76
  -1   2 -28    3.32    3.21
   1  -2  29   21.71    4.35
  -1   2 -29   23.40    3.66
  -1   2 -29   14.86    4.33
  -1  -2 -29   22.13    4.37
  -1   3  31   16.65    4.09
   1   3 -30   20.41    4.63
   1  -3 -30   14.21    4.35
  -1  -3  30   17.24    4.26
   1  -3 -29   19.21    4.17
   1   3 -29   13.87    4.27
  -1  -3  29   12.89    4.07
   1   3 -28    0.55    3.81
   1  -3 -28    1.28    3.60
  -1  -3  28    4.01    3.72
   1  -3 -27   66.65    4.96
   1   3 -27   77.28    5.19
  -1  -3  27   80.43    5.03
   1  -3 -26   33.86    3.95
   1   3 -26   42.65    4.20
  -1  -3  26   39.67    3.99
   1   3 -25    1.48    3.28
   1  -3 -25    0.81    3.22
  -1  -3  25   -2.26    3.32
  -1  -3  24    1.87    3.05
   1  -3 -24    5.26    3.07
   1   3 -24    3.29    3.18
   1  -3 -24    5.84    1.43
   1   3 -24    4.02    2.83
  -1  -3  23   22.83    3.19
   1  -3 -23   24.89    1.72
   1   3 -23   23.66    2.94
   1  -3 -23   21.56    3.21
   1   3 -23   19.46    3.15
   1  -3 -22    7.92    1.37
  -1  -3  22   11.64    2.88
   1   3 -22   12.43    2.67
   1   3 -22    9.96    2.90
   1  -3 -22    7.71    2.69
   1  -3 -21    2.77    1.23
  -1  -3  21    1.74    2.42
   1   3 -21   -1.07    2.47
   1   3 -21   -2.02    2.60
   1  -3 -21   -0.53    2.51
   1  -3 -20   13.70    1.37
  -1  -3  20   18.63    2.66
   1  -3 -20   13.15    2.53
   1   3 -20   18.19    2.71
   1   3 -20   13.43    2.47
   1  -3 -19   77.87    3.88
   1   3 -19   72.09    3.83
   1  -3 -19   68.89    2.72
  -1  -3  19   67.25    3.73
   1   3 -19   63.14    3.63
   1  -3 -18   10.30    1.21
  -1  -3  18   11.44    2.17
   1   3 -18   11.47    2.22
   1  -3 -18   10.06    2.19
   1   3 -18   11.99    2.13
  -1  -3  17   13.37    2.07
   1   3 -17   17.37    2.22
   1  -3 -17   13.44    2.09
   1   3 -17   18.32    2.11
   1   3 -16   66.46    3.34
   1  -3 -16   67.70    3.32
  -1   3  16   68.65    3.07
   1   3 -16   59.70    3.30
  -1  -3  16   64.44    3.33
   1  -3 -15  578.13   18.71
   1   3 -15  562.93   18.70
  -1   3  15  593.50   18.52
   1   3 -15  571.18   18.75
  -1  -3  15  557.71   18.62
   1   3 -14  331.10   10.83
   1   3 -14  320.85   10.62
   1  -3 -14  295.68   10.66
   1   3 -14  327.66   10.74
  -1   3  14  307.92   10.51
  -1  -3  14  324.91   10.69
  -1  -3  13    7.42    1.35
   1   3 -13    6.86    1.41
  -1  -3  13    5.91    1.35
   1  -3 -13    5.18    1.37
   1   3 -13    9.00    1.61
  -1  -3  13    5.09    1.33
  -1   3  13    4.32    1.31
   1   3 -13    7.73    1.49
   1  -3 -13    6.08    1.41
  -1   3  13    4.91    1.32
   1   3 -12   69.62    2.99
  -1  -3  12   69.05    2.99
  -1  -3  12   69.13    2.91
  -1   3  12   68.65    2.87
   1   3 -12   74.80    3.21
  -1  -3  12   69.49    3.05
   1  -3 -12   73.14    3.02
   1   3 -12   69.61    3.03
   1  -3 -12   72.15    3.02
   1   3 -11 1500.18   47.27
  -1  -3  11 1495.54   47.30
  -1  -3  11 1511.46   47.26
  -1  -3  11 1497.42   47.18
  -1   3  11 1527.87   47.19
   1  -3 -11 1511.90   47.25
   1   3 -11 1498.56   47.44
   1  -3 -11 1507.22   47.28
  -1   3  10    3.02    0.98
  -1  -3  10    3.43    1.01
   1   3 -10    3.54    1.10
  -1  -3  10    2.28    0.95
   1  -3 -10    2.89    1.13
   1   3 -10    2.30    1.15
  -1  -3  10    2.54    1.14
  -1   3  10    1.82    0.99
   1  -3 -10    3.94    1.01
   1  -3  -9  838.07   26.42
  -1  -3   9  856.04   26.46
   1   3  -9  861.07   26.61
  -1   3   9  823.25   26.35
  -1   3   9  812.29   26.31
  -1  -3   9  837.15   26.33
  -1  -3   9  838.48   26.43
   1   3  -9  837.83   26.42
   1   3  -9  834.52   26.40
   1  -3  -9  836.44   26.39
  -1  -3   8  129.56    4.58
   1   3  -8  136.84    4.64
  -1   3   8  128.93    4.54
   1  -3  -8  141.55    4.57
  -1   3   8  134.63    4.76
   1   3  -8  130.60    4.78
  -1  -3   8  125.05    4.63
  -1   3   8  130.03    4.51
  -1  -3   8  129.16    4.50
   1  -3  -8  130.50    4.54
   1   3  -8  130.73    4.55
   1  -3  -8  131.99    4.63
  -1   3   7  737.47   22.78
   1  -3  -7  738.43   22.68
  -1   3   7  721.43   22.66
  -1   3   7  706.81   22.60
  -1  -3   7  717.01   22.60
  -1  -3   7  701.45   22.76
  -1   3   7  719.86   22.85
   1   3  -7  714.35   22.64
   1  -3  -7  722.95   22.65
   1   3  -7  731.55   22.73
  -1  -3   7  699.48   22.71
  -1  -3   6   44.40    1.95
  -1   3   6   49.01    1.94
   1  -3  -6   46.02    1.93
  -1  -3   6   44.93    1.83
  -1   3   6   51.77    1.87
  -1  -3   6   46.82    2.08
  -1   3   6   52.82    2.15
  -1   3   6   48.19    2.05
   1  -3  -6   48.32    1.87
   1   3  -6   46.24    1.85
  -1  -3   5  337.68   10.38
  -1   3   5  316.87   10.33
   1  -3  -5  324.18   10.35
  -1  -3   5  329.79   10.23
  -1   3   5  314.44   10.21
  -1  -3   5  320.52   10.46
   1   3  -5  324.47   10.25
   1  -3  -5  311.97   10.23
  -1   3   5  333.35   10.53
  -1   3   5  312.21   10.40
  -1   3   4   13.84    0.98
   1  -3  -4   13.00    0.94
   1   3  -4   13.27    0.73
   1  -3  -4   12.21    0.72
   1  -3  -4   14.53    0.87
  -1  -3   4   13.75    0.91
  -1   3   4   13.47    1.03
  -1   3   4   13.35    0.91
   1  -3  -4   13.21    0.88
  -1   3   4   16.43    0.74
  -1  -3   4   13.82    0.73
  -1  -3   3   69.59    2.45
  -1   3   3   77.47    2.47
   1   3  -3   69.58    2.46
   1  -3  -3   76.25    2.48
   1  -3  -3   76.27    2.75
  -1   3   3   75.47    2.66
   1  -3  -3   76.35    2.67
  -1   3   3   75.73    2.85
   1  -3  -3   75.07    2.65
  -1  -3   2  124.65    3.91
  -1   3   2  120.58    3.90
  -1   3   2  118.50    4.12
   1  -3  -2  120.83    4.19
   1  -3  -2  120.68    4.14
  -1   3   2  119.06    3.90
  -1  -3   2  126.00    3.92
   1  -3  -2  120.14    4.13
  -1   3   2  123.54    4.30
  -1  -3   2  125.21    3.92
  -1   3   2  121.03    3.90
   1  -3  -1  667.87   21.45
  -1  -3   1  687.07   21.20
  -1   3   1  657.10   21.19
  -1   3   1  690.15   21.19
  -1  -3   1  694.15   21.20
  -1   3   1  674.75   21.58
  -1  -3   1  696.64   21.21
  -1   3   1  672.98   21.19
   1  -3  -1  685.97   21.45
  -1  -3   0  174.57    5.45
  -1   3   0  177.63    5.44
  -1  -3   0  164.71    5.57
   1  -3   0  176.76    5.45
   1   3   0  169.36    5.45
  -1   3   0  183.02    5.83
   1  -3   0  177.41    5.73
   1   3   0  172.90    5.46
   1  -3   0  174.40    5.45
   1  -3   1    8.39    0.49
   1   3   1   10.68    0.51
  -1  -3  -1   14.73    0.63
  -1  -3  -1   14.24    0.71
   1  -3   1    7.64    0.74
   1  -3   1    8.25    0.49
   1   3   1   10.59    0.51
   1   3   1    9.42    0.86
   1  -3   1   10.25    0.95
  -1   3  -1   10.08    0.90
  -1  -3  -2   38.86    1.75
   1  -3   2   40.36    1.47
   1   3   2   44.56    1.49
  -1  -3  -2   43.73    1.50
   1  -3   2   39.33    1.82
   1   3   2   45.39    1.82
  -1   3  -2   34.06    1.77
  -1  -3  -3   28.23    1.40
   1  -3   3   31.12    1.45
   1   3   3   30.35    1.18
   1  -3   3   29.34    1.17
   1   3   3   28.98    1.29
  -1  -3  -3   30.03    1.14
   1   3   3   30.33    1.14
  -1  -3  -3   29.82    1.16
  -1   3  -3   29.02    1.18
   1   3   3   28.93    1.45
   1  -3   3   28.55    1.48
  -1   3  -3   26.29    1.51
   1  -3   4  497.69   16.17
   1   3   4  518.93   15.97
   1  -3   4  509.41   15.96
   1   3   4  513.52   16.06
  -1  -3  -4  504.22   15.90
  -1   3  -4  476.90   16.26
   1   3   4  505.28   15.91
  -1  -3  -4  516.56   16.12
   1   3   4  513.85   16.20
  -1  -3  -4  505.05   15.96
  -1   3  -4  508.23   15.97
  -1  -3  -5  175.96    6.07
  -1   3  -5  198.64    6.10
   1   3   5  182.85    5.99
   1  -3   5  189.14    6.07
   1   3   5  177.97    6.06
  -1  -3  -5  182.53    6.15
   1   3   5  184.06    6.14
  -1   3  -5  199.52    6.42
  -1  -3  -5  187.45    5.98
   1   3   5  189.95    6.28
  -1  -3  -6    8.05    1.00
  -1   3  -6   11.42    0.90
  -1  -3  -6    7.96    0.82
   1   3   6   10.58    0.75
   1   3   6   10.58    1.06
  -1  -3  -7  761.47   24.02
   1   3   7  754.27   23.85
   1   3   7  758.37   24.10
  -1   3  -7  782.74   24.01
  -1  -3  -7  750.32   23.98
  -1  -3  -8   35.79    1.84
   1   3   8   37.25    1.62
   1   3   8   39.03    1.91
  -1  -3  -8   36.45    1.77
  -1   3  -8   41.03    1.85
  -1  -3  -9   18.92    1.41
  -1  -3  -9   23.46    1.42
   1   3   9   20.17    1.49
   1   3   9   21.49    1.24
  -1  -3 -10   79.31    3.26
  -1   3 -10   87.52    3.53
   1   3  10   83.08    3.04
   1   3  10   77.05    3.28
  -1  -3 -10   78.91    3.22
   1  -3  10   88.17    3.40
   1   3  11  400.34   12.60
  -1   3 -11  399.46   13.02
  -1   3 -11  384.62   12.81
  -1  -3 -11  376.52   12.77
   1  -3  11  394.27   12.87
  -1  -3 -11  398.44   12.76
   1   3  11  380.85   12.80
   1   3  12    0.85    1.24
  -1  -3 -12   -0.30    1.23
  -1   3 -12    2.02    1.28
  -1   3 -12    0.45    1.42
  -1  -3 -12    1.63    1.42
   1  -3  12    1.58    1.29
  -1   3 -13   50.89    2.84
   1  -3  13   48.99    2.73
  -1   3 -13   55.35    2.69
  -1  -3 -13   50.22    2.64
  -1   3 -14   54.02    2.97
   1   3  14   53.73    2.49
   1  -3  14   53.15    2.88
  -1  -3 -14   54.57    2.80
  -1   3 -14   49.52    2.78
  -1   3 -15  217.62    8.16
  -1   3 -15  231.00    8.09
  -1  -3 -15  224.22    8.07
   1   3  15  228.82    7.77
   1  -3  15  231.90    8.14
  -1  -3 -16    8.75    1.88
  -1   3 -16   12.85    2.13
  -1   3 -16   10.57    2.02
   1   3  16    7.03    1.67
   1  -3  16   15.97    2.16
  -1  -3 -17  419.53   14.23
  -1   3 -17  422.94   14.26
  -1   3 -17  410.42   14.28
   1   3  17  431.44   13.88
   1  -3  17  420.44   14.25
  -1   3 -18   23.42    2.67
   1  -3  18   25.72    2.59
  -1   3 -18   21.05    2.64
  -1  -3 -18   26.68    2.69
   1  -3  19   79.22    4.00
  -1  -3 -19   73.26    4.02
  -1   3 -19   64.59    3.87
  -1   3 -19   69.75    3.93
  -1   3 -20   28.62    2.90
  -1  -3 -20   20.80    2.85
  -1   3 -20   23.80    3.04
   1  -3  20   25.05    2.85
  -1   3 -21   19.53    2.90
   1  -3  21   15.84    3.01
  -1   3 -21   14.15    2.81
  -1  -3 -21   17.45    2.99
  -1  -3 -22   15.14    2.12
  -1   3 -22   16.79    2.95
   1  -3  22   17.52    3.08
  -1   3 -22   15.48    3.15
  -1  -3 -22   16.06    3.01
  -1   3 -23   35.52    3.53
   1  -3  23   32.64    3.70
  -1  -3 -23   32.67    3.52
  -1   3 -23   36.64    3.59
  -1  -3 -23   30.56    2.49
  -1   3 -24   11.49    3.14
   1  -3  24    8.43    3.36
  -1   3 -24    9.17    3.36
  -1  -3 -24    5.58    3.16
  -1  -3 -24    8.98    2.06
  -1   3 -25   17.08    3.41
  -1  -3 -25   13.59    2.18
   1  -3  25   16.87    3.57
  -1   3 -25   15.82    3.65
  -1  -3 -25   19.19    3.63
   1   3  26    0.13    3.01
  -1   3 -26    0.60    3.41
   1  -3  26    2.99    3.65
  -1  -3 -26   -0.17    3.32
  -1   3 -26    1.39    3.60
   1   3  27   11.85    3.26
  -1   3 -27   12.51    3.68
   1  -3  27   23.40    4.06
  -1  -3 -27   17.57    3.99
  -1   3 -27   14.80    3.92
   1   3  28   24.75    3.62
   1  -3  28   30.15    4.39
  -1   3 -28   24.06    4.34
  -1  -3 -28   29.47    4.31
  -1   3 -28   28.29    3.89
   1  -3  29    5.21    4.05
  -1  -3 -29    6.30    4.16
  -1   3 -29    6.92    4.12
  -1   3 -29    1.53    3.78
  -1   4  30    2.81    3.94
   1  -4 -29   22.20    4.29
   1   4 -29   18.32    4.32
  -1  -4  29   20.28    4.31
  -1   4  29   29.44    4.15
  -1   4  28   29.14    4.04
  -1  -4  28   30.18    4.30
   1  -4 -28   28.67    4.26
   1   4 -28   29.06    4.46
  -1   4  27    1.58    3.49
  -1  -4  27    3.77    3.64
   1  -4 -27   -1.56    3.81
   1   4 -27   -0.88    3.81
  -1   4  26   27.72    3.84
  -1  -4  26   26.90    3.66
   1  -4 -26   21.36    3.80
   1   4 -26   21.51    3.78
  -1   4  25   22.55    3.55
  -1  -4  25   12.00    3.49
   1   4 -25   21.29    3.62
   1  -4 -25   22.10    3.43
  -1   4  24   29.52    3.62
   1   4 -24   17.30    3.47
   1  -4 -24   17.01    3.39
  -1  -4  24   24.94    3.39
  -1   4  23   10.78    3.15
   1  -4 -23    8.92    3.04
   1   4 -23    7.14    2.95
  -1  -4  23    9.48    3.05
   1  -4 -23    6.84    1.26
  -1   4  22   -0.56    2.80
   1  -4 -22    0.90    1.18
  -1  -4  22    0.79    2.70
   1   4 -22    1.56    2.82
   1  -4 -22   -0.83    2.65
   1  -4 -21   56.36    2.39
  -1  -4  21   54.47    3.72
   1  -4 -21   64.09    3.78
   1   4 -21   55.00    3.68
   1   4 -21   56.10    3.81
   1  -4 -20   14.52    1.32
   1  -4 -20   14.17    2.67
   1   4 -20   17.60    2.70
  -1  -4  20   19.14    2.73
   1   4 -20   15.04    2.81
   1   4 -19  191.52    7.41
   1  -4 -19  198.16    7.41
  -1  -4  19  189.92    7.37
   1   4 -19  192.67    7.55
   1   4 -18  113.54    5.09
   1  -4 -18  111.91    5.03
   1   4 -18  119.47    5.27
  -1  -4  18  127.73    5.12
   1   4 -17  126.23    5.35
   1  -4 -17  138.24    5.40
  -1   4  17  133.01    5.54
  -1  -4  17  129.99    5.38
   1   4 -17  131.56    5.54
   1   4 -16   15.68    2.05
   1  -4 -16   15.27    2.14
  -1   4  16   17.72    2.37
  -1   4  16   15.99    1.85
  -1  -4  16   18.39    2.12
   1   4 -16   15.09    2.27
   1  -4 -15    5.22    1.61
   1   4 -15    4.79    1.65
  -1   4  15    5.36    1.98
  -1  -4  15    6.30    1.84
   1   4 -15    5.59    2.00
  -1   4  15    4.55    1.55
  -1  -4  14  228.09    7.99
  -1   4  14  238.93    8.20
  -1   4  14  230.95    7.78
   1   4 -14  229.70    7.96
   1  -4 -14  209.33    7.86
   1   4 -14  224.01    8.21
  -1  -4  13  245.43    8.44
  -1   4  13  255.15    8.29
  -1   4  13  245.11    8.66
   1   4 -13  238.24    8.68
  -1  -4  13  234.51    8.39
   1  -4 -13  246.81    8.41
   1   4 -13  243.08    8.40
  -1  -4  12   21.71    1.83
   1   4 -12   16.72    1.95
  -1   4  12   18.03    1.92
   1   4 -12   22.23    1.85
  -1  -4  12   17.05    1.61
  -1   4  12   17.18    1.51
  -1   4  12   14.63    1.77
   1   4 -12   21.43    1.70
   1  -4 -12   15.45    1.59
   1   4 -11  225.53    7.78
  -1  -4  11  229.64    7.82
  -1  -4  11  219.24    7.78
  -1   4  11  234.44    7.62
  -1  -4  11  237.23    7.64
   1  -4 -11  222.14    7.74
   1   4 -11  230.52    8.09
  -1   4  11  227.19    7.82
  -1   4  11  219.80    7.98
   1  -4 -11  223.95    7.70
   1  -4 -10    1.59    1.08
   1   4 -10    1.92    1.37
  -1   4  10    0.88    1.27
  -1  -4  10    0.94    1.24
  -1   4  10   -0.42    1.38
   1   4 -10    2.01    1.27
  -1  -4  10    2.14    1.17
   1  -4 -10    2.31    1.18
  -1  -4  10    1.45    0.98
  -1   4  10    1.60    1.07
   1  -4 -10    0.61    0.99
  -1   4   9  285.26    9.26
  -1  -4   9  263.16    9.02
   1  -4  -9  277.82    8.94
  -1   4   9  274.40    8.92
  -1  -4   9  254.30    9.03
  -1   4   9  279.52    9.10
  -1  -4   9  265.94    8.83
  -1   4   9  287.73    8.86
   1  -4  -9  264.19    8.89
   1   4  -9  255.91    8.89
   1  -4  -9  270.54    9.01
  -1  -4   8 1222.58   26.77
  -1   4   8 1225.78   26.62
   1  -4  -8 1217.32   26.64
  -1   4   8 1211.01   26.48
  -1  -4   8 1240.81   26.49
  -1  -4   8 1211.77   26.86
  -1   4   8 1233.95   27.07
   1  -4  -8 1192.98   26.54
   1   4  -8 1222.76   26.57
  -1   4   7  197.50    6.67
   1  -4  -7  192.87    6.68
  -1   4   7  191.50    6.53
  -1  -4   7  214.08    6.56
  -1   4   7  194.70    6.96
   1   4  -7  201.96    6.59
   1  -4  -7  194.38    6.57
  -1  -4   7  205.48    6.77
  -1  -4   7  204.41    6.84
   1  -4  -6    5.17    0.74
   1   4  -6    6.52    0.78
   1  -4  -6    4.59    0.88
  -1  -4   6    5.83    1.00
  -1   4   6    5.70    1.14
  -1   4   6    4.88    0.70
  -1  -4   6    6.95    0.73
  -1   4   6    2.95    0.88
  -1  -4   5    2.48    0.87
   1   4  -5    0.81    0.54
   1  -4  -5    1.69    0.57
   1  -4  -5    0.34    0.75
  -1   4   5    3.76    0.96
   1  -4  -5    1.49    0.82
  -1   4   5    2.10    0.98
  -1   4   5    2.50    0.85
  -1  -4   5    2.74    0.56
  -1   4   5    3.32    0.57
   1  -4  -4  496.53   15.92
  -1   4   4  499.53   15.66
  -1  -4   4  493.72   15.65
  -1   4   4  501.48   16.15
  -1  -4   4  481.90   15.95
   1  -4  -4  500.80   15.67
   1   4  -4  500.39   15.67
  -1   4   4  514.31   15.89
   1  -4  -4  502.47   16.01
   1  -4  -4  507.91   15.90
   1  -4  -3  442.30   14.21
  -1  -4   3  446.89   13.94
  -1   4   3  440.98   13.92
  -1  -4   3  460.89   13.95
  -1   4   3  440.06   13.93
   1  -4  -3  429.65   13.93
   1   4  -3  458.40   13.94
   1  -4  -3  422.90   14.22
  -1  -4   3  463.07   13.94
  -1   4   3  444.58   13.93
  -1   4   3  457.79   14.48
  -1   4   3  425.92   14.18
   1  -4  -3  427.20   14.29
   1  -4  -2  224.02    7.66
  -1  -4   2  237.01    7.27
  -1   4   2  232.42    7.24
  -1  -4   2  236.98    7.27
  -1   4   2  225.63    7.24
  -1   4   2  220.83    7.24
  -1  -4   2  236.59    7.25
   1  -4  -2  241.84    7.65
  -1   4   2  227.97    7.83
   1  -4  -2  230.25    7.60
   1  -4  -1   46.14    2.02
   1  -4  -1   45.85    2.02
  -1   4   1   47.33    2.18
   1  -4  -1   48.33    1.98
   1  -4   0  226.57    7.02
   1  -4   0  215.25    6.97
  -1   4   0  191.81    7.11
  -1  -4   0  209.09    6.85
  -1  -4   0  204.67    6.79
   1  -4   1 1002.59   31.20
  -1  -4  -1 1020.16   31.09
   1  -4   1  971.92   30.80
   1   4   1 1008.19   30.81
   1  -4   1  947.10   30.80
   1   4   1 1011.84   30.81
  -1  -4  -1  986.42   31.25
  -1  -4  -1 1014.96   30.80
  -1   4  -1  974.57   30.80
  -1   4  -1  989.00   31.34
   1  -4   1 1011.84   31.23
   1   4   1 1137.43   31.42
  -1  -4  -1 1003.01   31.00
  -1   4  -2  177.04    3.10
   1   4   2  161.36    1.87
  -1   4  -2  160.61    1.83
  -1  -4  -2  157.36    1.82
   1  -4   2  153.45    1.82
   1   4   2  160.36    1.86
  -1  -4  -2  164.51    2.17
   1   4   2  171.34    3.02
  -1  -4  -2  167.15    2.83
  -1  -4  -2  165.07    2.47
  -1  -4  -3    4.26    0.52
   1  -4   3    5.02    0.54
   1   4   3    4.16    0.53
  -1   4  -3    6.02    1.04
  -1  -4  -3    4.79    0.61
  -1   4  -3    6.18    0.53
   1   4   3    4.05    1.04
  -1  -4  -3    4.33    0.98
   1  -4   3    6.62    1.11
  -1  -4  -4  396.89   11.31
   1  -4   4  407.15   10.99
   1   4   4  396.38   10.99
   1   4   4  392.59   10.99
   1   4   4  397.29   11.17
  -1  -4  -4  390.51   11.00
  -1   4  -4  412.66   11.01
  -1  -4  -4  385.01   10.98
  -1   4  -4  413.33   11.57
   1  -4   4  419.08   11.47
   1   4   4  432.51   11.51
  -1  -4  -5  296.39    7.38
   1   4   5  313.58    7.08
   1  -4   5  288.43    7.04
   1   4   5  310.90    7.28
  -1  -4  -5  310.31    7.04
   1   4   5  308.20    7.03
  -1  -4  -5  312.33    7.08
  -1   4  -5  298.06    7.08
  -1   4  -5  294.72    7.67
   1  -4   5  314.23    7.60
   1   4   5  295.04    7.55
   1  -4   6   13.04    1.14
   1  -4   6   10.53    0.93
   1   4   6   12.07    0.96
  -1   4  -6   13.35    1.39
   1   4   6   12.39    0.89
  -1  -4  -6   16.13    0.98
  -1   4  -6   15.35    0.99
   1   4   6   11.22    1.30
  -1  -4  -6   14.84    0.90
   1   4   6   11.78    1.15
   1  -4   7   60.29    2.71
   1   4   7   65.74    2.54
   1  -4   7   64.11    2.52
  -1  -4  -7   70.81    2.73
   1   4   7   69.43    2.46
   1   4   7   67.38    2.88
   1   4   7   72.23    2.72
  -1   4  -7   56.91    2.53
  -1  -4  -7   72.88    2.61
   1   4   8  161.51    5.48
   1  -4   8  176.30    5.80
  -1  -4  -8  155.79    5.62
   1   4   8  160.37    5.38
   1  -4   8  163.07    5.74
  -1   4  -8  165.13    5.55
  -1  -4  -8  147.24    5.47
   1   4   8  168.63    5.81
   1   4   9  691.35   22.19
  -1  -4  -9  705.54   22.03
   1  -4   9  664.62   22.12
   1   4   9  703.74   21.82
   1   4   9  693.79   21.92
   1  -4   9  684.68   22.13
  -1  -4  -9  687.35   21.97
   1   4  10  198.05    6.69
  -1  -4 -10  206.03    6.96
   1   4  10  206.49    7.10
  -1  -4 -10  199.15    6.90
   1  -4  10  199.88    7.06
   1  -4  11    1.27    1.43
  -1  -4 -11    6.23    1.39
  -1   4 -11    3.33    1.67
   1   4  11    5.56    1.50
   1   4  11    3.57    1.05
  -1  -4 -11    3.13    1.25
  -1   4 -11    3.67    1.28
  -1   4 -11    2.63    1.59
   1   4  12  158.79    6.14
  -1  -4 -12  161.90    6.05
  -1   4 -12  169.97    6.10
   1  -4  12  173.23    6.20
  -1   4 -13  112.62    4.61
  -1  -4 -13  127.64    4.70
   1  -4  13  114.59    4.77
  -1   4 -13  125.67    5.07
   1   4  13  119.87    4.78
  -1   4 -14  406.71   13.02
   1  -4  14  390.54   12.77
  -1   4 -14  406.17   12.71
  -1  -4 -14  371.99   12.61
   1   4  14  394.84   12.74
  -1   4 -15   10.01    2.18
   1  -4  15    8.97    2.02
  -1  -4 -15   10.82    1.87
  -1   4 -15    7.72    1.93
   1   4  15   14.07    1.59
   1   4  15   12.30    1.99
  -1   4 -16   16.87    2.55
   1  -4  16   10.45    2.26
  -1   4 -16   14.03    2.19
  -1  -4 -16   10.16    2.06
   1   4  16   11.27    1.68
   1   4  16   14.19    2.12
  -1   4 -17    5.53    2.47
   1  -4  17    2.91    2.11
  -1   4 -17    4.16    2.05
  -1  -4 -17    3.87    2.09
   1   4  17    1.88    1.64
   1   4  17    1.36    2.03
   1  -4  18   75.62    3.93
  -1   4 -18   80.65    4.20
   1   4  18   71.04    3.88
  -1  -4 -18   64.83    3.79
  -1   4 -18   83.94    3.99
   1  -4  19  168.51    6.94
   1   4  19  174.72    6.86
  -1   4 -19  169.41    7.08
  -1  -4 -19  178.83    6.92
  -1   4 -19  180.47    6.99
   1   4  20    2.14    2.50
   1  -4  20    4.52    2.71
  -1   4 -20    5.13    2.80
  -1  -4 -20    2.58    2.54
  -1   4 -20    3.41    2.59
   1   4  21   -0.25    2.53
   1  -4  21    3.79    2.84
  -1   4 -21   -0.15    2.90
  -1   4 -21    1.52    2.57
  -1  -4 -21    2.86    2.79
  -1   4 -22   15.81    3.33
   1   4  22   15.70    2.97
  -1   4 -22   14.29    3.22
  -1  -4 -22    7.89    2.84
   1  -4  22    9.23    3.10
  -1   4 -23    8.27    3.22
   1   4  23    9.89    3.02
  -1  -4 -23   11.32    2.01
  -1  -4 -23   10.76    3.33
  -1   4 -23    6.14    3.16
   1  -4  23    8.45    3.31
  -1   4 -24   -1.12    3.30
   1   4  24    0.53    2.95
  -1  -4 -24    0.46    1.91
  -1  -4 -24    2.69    3.27
  -1   4 -24   -0.80    3.17
   1  -4  24   -2.79    3.35
   1   4  25    0.95    3.05
  -1  -4 -25    1.64    3.29
  -1   4 -25   -2.00    3.57
   1  -4  25    1.45    3.49
  -1   4 -25   -2.78    3.45
   1   4  26   14.60    3.50
  -1   4 -26   15.04    3.80
  -1  -4 -26    7.69    3.66
   1  -4  26    9.33    3.72
  -1   4 -26   13.73    3.69
   1   4  27   29.34    3.81
  -1  -4 -27   24.61    3.96
  -1   4 -27   28.27    4.19
   1  -4  27   25.86    4.16
  -1   4 -27   19.38    3.91
  -1  -4 -28   13.33    4.08
  -1   4 -28    7.20    4.05
   1  -4  28   17.75    4.20
  -1   4 -28   10.79    3.88
  -1  -4 -29    0.19    4.06
  -1   4 -29   -0.19    4.00
  -1   5  30    4.11    4.17
  -1   5  29    5.10    3.98
   1   5 -29    7.56    4.06
   1  -5 -29    5.28    4.10
  -1   5  28   27.80    4.26
  -1  -5  28   26.17    4.22
   1  -5 -28   31.64    4.23
   1   5 -28   30.83    4.33
  -1   5  27   -0.83    3.73
  -1  -5  27   -0.33    3.75
   1  -5 -27   -4.10    3.62
   1   5 -27    2.43    3.87
  -1   5  26   22.49    4.00
  -1  -5  26   24.37    3.87
   1  -5 -26   23.48    3.91
   1   5 -26   23.68    3.97
  -1   5  25    2.58    3.64
  -1  -5  25    1.08    3.16
   1   5 -25    4.47    3.26
   1  -5 -25   11.47    3.48
  -1   5  24   16.28    3.55
  -1  -5  24   21.98    3.55
   1   5 -24   22.63    3.67
   1  -5 -24   18.20    3.39
  -1   5  23    1.24    3.22
  -1  -5  23    0.28    3.12
   1   5 -23   -1.90    2.88
   1  -5 -23    0.72    2.93
   1   5 -22   44.30    3.64
   1  -5 -22   34.68    3.54
  -1  -5  22   39.56    3.61
  -1   5  22   38.88    3.77
   1  -5 -21    2.88    1.17
   1  -5 -21    5.83    2.72
   1   5 -21    4.08    2.71
  -1   5  21   10.42    3.05
  -1  -5  21    4.66    2.67
  -1  -5  20   10.89    2.49
  -1   5  20   10.50    2.89
   1   5 -20   12.35    2.72
   1  -5 -20   12.50    2.60
  -1   5  19   37.52    3.39
  -1  -5  19   34.57    3.07
   1  -5 -19   34.29    2.95
   1   5 -19   32.80    3.04
  -1  -5  18   43.87    3.02
   1   5 -18   40.21    2.97
   1  -5 -18   42.96    3.02
  -1  -5  17    3.77    2.15
  -1   5  17    1.65    2.25
   1   5 -17    1.14    2.03
   1  -5 -17    0.71    1.97
   1  -5 -16   82.48    3.83
   1   5 -16   77.92    3.80
  -1   5  16   89.00    4.27
  -1  -5  16   81.34    3.96
  -1  -5  15    5.41    1.90
   1  -5 -15   11.67    1.93
   1   5 -15    9.28    1.88
  -1   5  15    7.66    2.25
   1   5 -14  518.80   16.67
   1  -5 -14  491.77   16.61
  -1  -5  14  516.58   16.77
  -1   5  14  517.11   16.52
  -1   5  14  500.50   17.00
  -1   5  13    4.38    2.06
   1   5 -13    5.49    1.52
   1  -5 -13    7.11    1.57
  -1   5  13    7.31    1.52
  -1  -5  13    7.33    1.74
  -1   5  12  201.50    7.36
  -1  -5  12  186.48    7.04
  -1   5  12  204.61    6.85
   1   5 -12  189.93    6.87
   1  -5 -12  204.54    6.91
  -1  -5  11    0.08    1.45
   1  -5 -11    1.47    1.23
  -1   5  11    3.57    1.27
   1  -5 -11    1.22    1.19
  -1   5  11    2.26    1.89
  -1   5  11    3.06    1.48
  -1   5  10  877.42   28.21
   1  -5 -10  882.85   27.78
  -1  -5  10  876.13   27.97
  -1   5  10  866.66   27.93
  -1  -5  10  893.44   27.93
   1  -5 -10  869.03   27.72
   1   5  -9    1.51    0.99
   1  -5  -9    2.23    1.00
  -1  -5   9    3.38    1.46
   1  -5  -9    2.38    1.11
  -1   5   9    2.02    1.52
  -1  -5   9    1.53    1.23
  -1   5   9    1.39    1.27
   1   5  -8    7.45    1.00
   1  -5  -8    4.66    0.97
   1  -5  -8    5.78    1.12
  -1  -5   8    9.88    1.59
  -1   5   8    7.28    1.64
  -1  -5   8    8.40    1.40
  -1   5   8    4.17    1.33
   1  -5  -8    3.92    1.11
   1  -5  -7    1.63    0.82
   1   5  -7    3.02    0.82
   1  -5  -7    3.73    1.08
  -1  -5   7    4.70    1.35
  -1   5   7    3.36    1.49
  -1  -5   7    1.68    1.07
  -1   5   7    3.20    1.09
  -1   5   7    2.55    1.26
   1  -5  -7    2.60    1.07
  -1  -5   6  824.01   25.51
   1   5  -6  818.12   25.16
   1  -5  -6  794.73   25.16
   1  -5  -6  794.26   25.38
  -1   5   6  801.43   25.77
  -1  -5   6  770.57   25.57
   1  -5  -6  806.01   25.39
  -1   5   6  801.56   25.35
  -1   5   5   21.87    1.77
  -1  -5   5   21.24    1.74
   1  -5  -5   20.79    1.54
  -1   5   5   22.41    1.40
  -1  -5   5   22.09    1.51
   1  -5  -5   19.44    0.99
   1   5  -5   20.53    1.01
  -1   5   5   21.27    0.98
  -1  -5   5   19.76    0.98
   1  -5  -5   18.29    1.31
  -1  -5   5   20.43    1.66
   1  -5  -5   19.56    1.44
  -1  -5   4  207.25    6.75
   1   5  -4  211.18    6.26
   1  -5  -4  187.23    6.24
   1  -5  -4  191.69    6.60
  -1   5   4  184.39    6.23
  -1  -5   4  207.76    6.27
  -1   5   4  186.72    6.57
   1  -5  -4  205.16    6.79
  -1  -5   4  210.01    6.28
  -1   5   4  185.01    6.24
   1  -5  -4  186.05    6.64
  -1   5   4  201.87    7.00
   1  -5  -3  129.10    4.72
  -1  -5   3  135.56    4.29
  -1  -5   3  136.87    4.30
  -1   5   3  133.87    5.08
   1  -5  -3  124.17    4.80
  -1   5   2  132.54    5.12
   1  -5  -2  132.87    4.85
   1  -5  -2  142.42    4.81
   1  -5  -1   29.35    1.63
  -1  -5   1   25.81    1.39
   1  -5  -1   24.70    1.53
  -1  -5   1   27.14    1.78
  -1   5   1   23.74    1.81
  -1  -5   0   17.41    1.15
  -1  -5   0   17.94    1.10
   1  -5   0   11.69    1.16
  -1  -5   0   13.51    1.28
  -1   5   0   11.63    1.43
  -1  -5   0   17.75    1.50
   1  -5   1   12.17    1.20
  -1  -5  -1    9.25    0.89
  -1  -5  -1   12.10    1.32
  -1  -5  -1    9.14    0.99
  -1  -5  -2   93.69    3.26
  -1  -5  -2   82.29    2.53
  -1   5  -2   92.69    2.54
   1  -5   2   93.58    3.28
  -1  -5  -2   84.05    2.85
   1   5   2   81.22    2.54
   1  -5   2   89.86    2.54
   1   5   2   97.91    3.47
   1  -5   2   98.89    3.25
  -1  -5  -2   86.44    3.02
   1  -5   2   89.34    2.53
   1   5   2   84.33    2.54
   1   5   3   50.04    1.77
   1  -5   3   47.66    1.75
  -1  -5  -3   52.98    1.99
   1  -5   3   54.87    2.54
   1   5   3   53.79    2.54
  -1   5  -3   48.69    1.75
  -1  -5  -3   47.27    1.74
   1   5   3   52.62    1.78
  -1  -5  -3   56.34    2.44
   1   5   4   18.77    1.71
   1  -5   4   20.84    1.72
   1  -5   4   16.49    1.49
   1   5   4   21.93    0.98
   1  -5   4   18.44    0.95
  -1   5  -4   16.17    1.67
  -1  -5  -4   21.98    0.98
  -1   5  -4   14.26    0.93
  -1  -5  -4   23.89    1.15
  -1  -5  -4   21.55    1.59
  -1  -5  -5   62.56    2.84
   1  -5   5   66.96    2.91
   1   5   5   65.35    2.38
   1  -5   5   64.16    2.37
  -1   5  -5   70.96    3.16
  -1  -5  -5   65.33    2.43
   1   5   5   63.04    2.43
  -1  -5  -5   67.21    2.38
  -1   5  -5   65.11    2.38
   1  -5   5   67.92    3.01
   1   5   5   63.84    3.02
  -1  -5  -6  340.31   11.14
   1  -5   6  341.93   11.24
  -1   5  -6  351.28   11.49
  -1  -5  -6  324.76   10.79
   1   5   6  334.75   10.80
   1   5   6  335.60   10.80
   1  -5   6  343.23   10.80
   1  -5   6  360.83   11.32
   1   5   6  348.31   11.36
   1  -5   6  333.56   11.21
  -1  -5  -6  322.91   10.79
  -1   5  -6  343.62   10.82
   1  -5   7   26.16    1.88
   1  -5   7   28.45    1.45
   1   5   7   27.66    1.45
  -1   5  -7   27.47    2.19
  -1  -5  -7   26.89    1.45
  -1   5  -7   26.63    1.47
   1   5   7   28.22    1.40
  -1  -5  -7   27.65    1.40
   1  -5   7   27.21    1.92
   1   5   7   29.39    2.01
   1  -5   7   27.59    2.05
  -1  -5  -8  196.36    6.62
   1  -5   8  188.58    6.78
   1   5   8  186.24    6.84
   1   5   8  195.04    6.34
   1   5   8  193.10    6.40
   1  -5   8  196.83    6.39
   1   5   8  199.43    6.57
   1  -5   8  187.22    6.74
  -1  -5  -8  186.54    6.41
  -1   5  -8  176.62    6.41
   1  -5   9    6.63    1.48
   1  -5   9    9.69    1.21
   1   5   9    9.13    1.21
   1   5   9    7.86    1.07
  -1  -5  -9    7.16    1.49
   1   5   9    7.95    1.40
  -1  -5  -9    7.78    1.17
   1   5   9    9.25    1.67
   1   5  10  261.16    9.14
   1   5  10  258.83    8.61
   1  -5  10  267.14    8.70
   1   5  10  258.08    8.70
   1   5  10  271.44    8.93
   1  -5  10  266.62    9.07
  -1  -5 -10  258.44    8.77
   1   5  11   57.39    2.97
   1   5  11   62.33    2.63
   1  -5  11   57.92    2.58
   1   5  11   59.44    2.82
   1   5  11   56.42    2.46
   1  -5  11   53.16    2.85
  -1  -5 -11   61.48    2.71
  -1   5 -11   54.40    2.66
   1   5  12  416.78   14.25
  -1   5 -12  432.74   14.57
   1   5  12  443.90   14.07
   1  -5  12  426.27   13.85
   1   5  12  438.34   13.89
  -1   5 -12  418.59   13.98
  -1  -5 -12  412.33   13.94
   1  -5  12  423.11   14.19
   1   5  13   63.02    3.36
  -1   5 -13   66.61    3.77
   1  -5  13   69.65    3.03
   1   5  13   70.88    3.07
  -1  -5 -13   67.75    3.21
  -1   5 -13   64.22    3.19
   1  -5  13   71.17    3.45
  -1  -5 -14    3.51    1.67
  -1   5 -14    6.29    1.81
  -1   5 -14    4.79    2.32
   1   5  14    5.56    2.08
   1   5  14    3.21    1.35
   1  -5  14    6.06    1.97
   1   5  15   32.61    2.11
   1   5  15   33.14    2.74
  -1  -5 -15   32.27    2.44
  -1   5 -15   38.26    2.62
   1  -5  15   35.70    2.80
   1   5  16  279.87    9.31
  -1   5 -16  280.30   10.19
   1   5  16  273.33    9.87
  -1  -5 -16  270.33    9.67
  -1   5 -16  275.39    9.71
   1  -5  16  276.43    9.84
   1   5  17  148.68    5.38
  -1   5 -17  144.18    6.27
   1  -5  17  133.59    5.99
  -1  -5 -17  156.36    5.89
  -1   5 -17  142.59    5.86
   1   5  17  142.18    6.00
  -1   5 -18    4.08    2.66
   1   5  18    7.86    2.62
   1  -5  18    4.92    2.52
  -1  -5 -18    2.04    2.24
  -1   5 -18    5.30    2.31
  -1   5 -19   -0.78    2.81
   1   5  19    0.25    2.59
   1  -5  19    1.67    2.60
  -1   5 -19   -0.37    2.43
  -1  -5 -19    1.93    2.45
  -1   5 -20   52.28    4.08
   1   5  20   48.65    3.58
   1  -5  20   46.47    3.68
  -1   5 -20   44.78    3.57
  -1  -5 -20   47.88    3.51
  -1   5 -21    0.17    3.30
   1   5  21    9.86    2.86
   1  -5  21    3.63    2.84
  -1   5 -21    4.53    2.86
  -1  -5 -21    6.08    2.72
  -1   5 -22    7.60    3.38
   1   5  22    0.96    2.92
   1  -5  22    3.34    2.98
  -1   5 -22    4.61    3.11
  -1  -5 -22    7.66    3.06
  -1   5 -23   34.49    3.90
   1   5  23   34.50    3.59
   1  -5  23   28.07    3.64
  -1   5 -23   28.31    3.64
  -1  -5 -23   29.07    3.70
  -1   5 -24   13.88    3.78
   1   5  24   20.16    3.50
   1  -5  24   24.32    3.71
  -1  -5 -24   24.96    3.66
  -1   5 -24   19.80    3.69
  -1   5 -25    1.07    3.71
   1   5  25    6.69    3.35
   1  -5  25    8.44    3.50
  -1  -5 -25    9.85    3.63
  -1   5 -25    6.71    3.45
  -1   5 -26   -0.54    3.80
  -1  -5 -26   -0.50    3.48
  -1   5 -26    5.09    3.84
   1  -5  26    3.36    3.53
   1   5  26    3.53    3.46
  -1   5 -27    9.66    4.08
  -1  -5 -27    8.67    4.02
   1  -5  27    9.87    4.05
   1   5  27    5.36    3.56
  -1   5 -28   40.65    4.54
  -1  -5 -28   38.72    4.64
  -1   6  29   11.47    4.35
   1   6 -28   38.36    4.64
   1  -6 -28   38.38    4.58
  -1   6  28   45.19    4.79
   1  -6 -27   14.61    3.93
   1   6 -27   12.06    3.90
  -1  -6  27   12.12    3.98
  -1   6  27   17.60    4.31
   1  -6 -26   34.12    4.12
   1   6 -26   29.42    4.15
  -1  -6  26   30.27    4.15
  -1   6  26   35.56    4.48
   1   6 -25   25.39    3.84
   1  -6 -25   28.99    3.89
  -1  -6  25   25.23    4.01
  -1   6  25   30.45    4.30
   1  -6 -24    3.25    3.25
   1   6 -24    2.24    3.34
  -1  -6  24   -2.11    3.40
  -1   6  24    6.97    3.67
   1  -6 -23    7.76    3.12
   1   6 -23    2.28    3.11
  -1  -6  23    4.77    3.25
  -1   6  23    6.84    3.50
  -1  -6  22   23.44    3.42
  -1   6  22   19.82    3.65
   1  -6 -22   20.39    3.20
   1   6 -22   19.57    3.29
  -1  -6  21   11.01    3.00
  -1   6  21   11.63    3.22
   1  -6 -21    8.41    2.83
   1   6 -21    5.15    2.77
  -1  -6  20    3.35    2.74
  -1   6  20    1.24    3.19
   1  -6 -20    1.08    2.58
   1   6 -20   -1.22    2.54
  -1  -6  19   -0.49    2.54
   1  -6 -19    2.26    2.39
   1   6 -19    5.03    2.44
  -1   6  19    3.47    2.85
   1  -6 -18  216.47    7.84
  -1  -6  18  204.34    7.99
   1   6 -18  202.03    7.76
  -1   6  18  219.33    8.36
   1  -6 -17   35.30    2.74
  -1  -6  17   34.46    3.09
   1   6 -17   34.09    2.76
  -1   6  17   35.22    3.26
   1  -6 -16   92.44    4.24
  -1   6  16   88.69    4.80
   1   6 -16   99.14    4.26
  -1  -6  16  102.11    4.55
  -1   6  15    2.14    2.26
  -1  -6  15    4.96    2.12
   1  -6 -15    5.81    1.87
   1   6 -15    3.99    1.85
  -1   6  14  367.12   11.45
   1  -6 -14  350.87   11.54
   1   6 -14  320.98   11.46
  -1  -6  14  325.33   11.72
  -1   6  14  350.42   12.09
  -1   6  13  142.84    5.35
   1   6 -13  145.99    5.42
   1  -6 -13  141.40    5.39
  -1  -6  13  154.87    5.74
  -1   6  13  147.36    6.10
  -1   6  12   69.29    3.03
  -1   6  12   68.24    3.63
   1  -6 -12   63.76    2.95
   1   6 -12   67.87    3.01
  -1  -6  12   63.71    3.33
  -1   6  11   15.65    1.66
  -1   6  11   17.71    2.37
   1  -6 -11   13.38    1.49
   1  -6 -11   15.64    1.63
  -1  -6  11   17.15    1.84
  -1   6  10   15.23    2.27
   1  -6 -10   14.89    1.54
  -1   6  10   13.17    1.58
   1  -6 -10   12.39    1.40
   1   6  -9   57.26    2.39
   1  -6  -9   52.01    2.33
  -1   6   9   54.01    2.53
  -1   6   9   56.30    3.22
   1  -6  -9   52.82    2.55
  -1   6   9   59.65    2.85
  -1  -6   9   59.69    2.86
   1  -6  -8  445.03   11.66
   1   6  -8  448.45   11.66
  -1   6   8  437.07   12.54
  -1  -6   8  425.50   12.13
   1  -6  -8  438.27   11.93
   1  -6  -7   74.47    2.83
   1   6  -7   78.69    2.84
   1  -6  -7   79.13    3.18
  -1  -6   7   85.76    3.46
  -1   6   7   72.76    3.71
  -1  -6   7   79.81    2.82
  -1  -6   6    8.57    1.50
   1  -6  -6    5.42    1.23
  -1   6   6    2.66    0.66
  -1  -6   6    5.58    0.72
  -1   6   6    5.32    1.75
   1  -6  -6    3.82    0.71
   1   6  -6    6.53    0.76
   1  -6  -6    0.50    0.98
  -1  -6   5    3.76    1.69
  -1  -6   5    2.67    0.60
  -1   6   5    2.96    0.54
   1  -6  -5    3.74    1.58
  -1  -6   5    1.95    1.27
   1  -6  -5    5.61    1.22
  -1  -6   5    2.71    0.59
  -1   6   5    3.45    0.56
  -1   6   5    2.48    0.53
   1  -6  -5    8.38    1.35
   1  -6  -5    6.67    1.45
  -1   6   5    4.39    1.68
   1  -6  -4  152.95    5.27
  -1  -6   4  141.41    4.70
  -1  -6   4  143.82    4.70
  -1  -6   4  153.15    4.69
   1  -6  -4  160.56    5.47
  -1   6   4  157.97    5.80
   1  -6  -4  164.83    5.41
  -1   6   3  115.48    4.76
   1  -6  -3  112.41    4.24
   1  -6  -3  112.65    4.39
   1  -6  -3  118.67    4.41
  -1   6   2    4.08    1.66
   1  -6  -2    4.96    1.22
   1  -6  -2    3.59    1.39
   1  -6  -2    6.27    1.37
  -1  -6   2    3.10    1.55
  -1  -6   2    2.11    1.10
   1  -6  -1   66.11    2.91
  -1  -6   1   67.30    2.76
  -1   6   1   72.52    3.32
   1  -6  -1   63.64    3.07
   1  -6  -1   64.71    2.93
  -1  -6   1   62.68    3.05
   1  -6  -1   69.70    2.83
  -1  -6   1   61.92    2.65
  -1  -6   0  289.80    9.70
   1  -6   0  301.91    9.81
  -1  -6   0  291.25    9.61
   1  -6   0  308.61   10.01
  -1  -6   0  290.83    9.95
  -1  -6   0  285.56    9.94
   1  -6   0  293.52    9.87
   1  -6   1    0.14    1.20
   1  -6   1    1.71    1.35
  -1  -6  -1    2.58    0.94
  -1  -6  -1    1.52    1.48
   1  -6   1    1.36    1.47
  -1  -6  -1    3.19    1.07
  -1  -6  -1    2.10    1.47
  -1  -6  -2   97.99    3.53
   1  -6   2   77.92    3.59
   1  -6   2   84.64    3.78
  -1  -6  -2   96.46    3.33
  -1  -6  -2   95.91    3.77
   1  -6   2   78.68    3.62
  -1  -6  -2   95.34    3.81
   1  -6   3   41.38    2.33
  -1  -6  -3   43.33    1.91
  -1  -6  -3   46.78    2.43
   1  -6   3   43.83    2.42
   1  -6   3   44.86    2.53
   1   6   3   40.84    2.60
   1   6   4  947.65   30.27
   1  -6   4  996.69   30.19
   1   6   4  929.54   29.42
   1  -6   4  939.54   29.43
  -1  -6  -4 1004.95   30.06
   1  -6   4  936.93   29.41
   1   6   4  923.37   29.41
   1  -6   4  965.23   30.06
   1  -6   4  997.62   30.09
   1  -6   4  987.35   30.14
  -1   6  -4  968.44   29.42
  -1  -6  -4  925.87   29.42
  -1  -6  -4  945.41   29.66
  -1  -6  -5   56.69    2.20
  -1  -6  -5   53.29    2.64
   1   6   5   57.04    3.05
   1  -6   5   52.89    1.94
   1   6   5   54.05    1.95
  -1  -6  -5   48.29    1.93
  -1   6  -5   48.87    1.94
   1  -6   5   51.33    2.75
  -1  -6  -6    7.75    1.05
   1   6   6    6.52    0.91
   1  -6   6    4.88    0.83
   1   6   6    3.95    1.69
   1  -6   6    2.77    1.51
  -1  -6  -6    6.65    1.55
  -1  -6  -6    6.89    0.88
  -1   6  -6    4.46    0.88
   1  -6   7   26.47    2.18
  -1   6  -7   25.70    2.45
   1   6   7   31.26    1.51
   1  -6   7   29.69    1.47
   1   6   7   26.24    1.52
  -1  -6  -7   25.88    1.51
   1   6   7   27.16    2.30
  -1   6  -7   28.29    1.51
  -1  -6  -7   28.41    1.48
   1  -6   8  348.43   11.31
  -1   6  -8  353.75   11.69
  -1  -6  -8  319.16   10.73
   1   6   8  339.15   10.76
   1  -6   8  351.84   10.77
   1   6   8  333.58   11.04
   1   6   8  317.33   10.74
   1   6   8  322.11   11.42
  -1  -6  -8  323.69   10.78
  -1   6  -8  338.84   10.80
   1  -6   9  292.38    9.05
   1   6   9  273.06    9.02
   1   6   9  273.94    9.29
   1   6   9  266.22    8.98
   1  -6   9  273.13    9.51
   1   6   9  288.98    9.75
  -1  -6  -9  264.49    9.06
   1   6  10  285.68    9.20
   1  -6  10  276.54    9.18
   1   6  10  289.46    9.47
   1   6  10  277.55    9.12
   1  -6  10  265.86    9.62
  -1  -6 -10  272.66    9.24
   1   6  10  276.66    9.84
   1  -6  11    9.60    1.44
   1   6  11   12.65    1.52
   1   6  11   13.23    1.34
   1   6  11   10.36    2.03
  -1  -6 -11   12.62    1.53
  -1   6 -11   12.09    1.60
   1  -6  11    9.50    2.06
   1   6  12   55.99    3.37
  -1  -6 -12   57.73    2.84
  -1   6 -12   62.46    2.87
   1   6  12   57.58    2.75
   1  -6  12   61.45    2.75
   1  -6  12   59.05    3.28
  -1   6 -13   59.14    3.81
   1  -6  13   61.97    2.81
   1   6  13   57.26    2.77
   1  -6  13   56.46    3.32
  -1  -6 -13   57.08    2.90
  -1   6 -13   60.37    2.90
   1   6  13   48.69    3.30
   1   6  14  336.81   11.83
   1   6  14  350.94   11.14
   1  -6  14  323.56   11.66
  -1  -6 -14  341.31   11.43
  -1   6 -14  334.34   11.43
  -1   6 -14  331.45   12.14
   1   6  15   31.83    2.97
   1   6  15   29.05    2.02
  -1   6 -15   28.40    2.46
  -1  -6 -15   26.42    2.41
   1  -6  15   31.03    2.88
  -1   6 -15   31.08    3.29
   1   6  16    6.57    2.57
  -1   6 -16    6.26    3.02
   1   6  16    6.65    1.63
  -1  -6 -16    6.73    2.10
  -1   6 -16    5.53    2.13
   1  -6  16    5.24    2.57
   1   6  17   72.70    4.26
   1   6  17   72.41    3.31
  -1   6 -17   74.28    3.87
  -1  -6 -17   73.23    3.80
  -1   6 -17   82.16    4.67
   1  -6  17   71.95    4.15
  -1  -6 -18  104.79    4.78
  -1   6 -18  102.24    4.70
  -1   6 -18  100.31    5.54
   1   6  18   94.00    4.95
   1  -6  18   98.89    5.04
  -1   6 -19    6.25    3.31
  -1  -6 -19    1.18    2.50
  -1   6 -19    0.36    2.59
   1   6  19   -1.10    2.88
   1  -6  19   -1.62    2.85
  -1   6 -20   15.67    3.54
  -1  -6 -20   18.23    2.91
  -1   6 -20   13.65    2.89
   1   6  20   18.74    3.22
   1  -6  20   16.79    3.14
  -1   6 -21   12.19    3.67
  -1   6 -21    4.92    2.86
  -1  -6 -21    5.13    2.85
   1   6  21    3.18    3.15
   1  -6  21   10.81    3.26
  -1   6 -22   20.47    3.78
  -1   6 -22   14.26    3.16
  -1  -6 -22   14.38    3.23
   1   6  22   20.27    3.53
   1  -6  22   14.49    3.42
  -1   6 -23   -3.60    3.89
   1   6  23   -1.05    3.33
   1  -6  23   -1.23    3.34
  -1   6 -23    0.59    3.15
  -1  -6 -23    2.17    3.24
   1   6  24    9.90    3.65
   1  -6  24    1.12    3.28
  -1  -6 -24    5.43    3.39
  -1   6 -24    6.70    3.39
   1   6  25   10.93    3.60
   1  -6  25    5.93    3.50
  -1  -6 -25    4.40    3.57
  -1   6 -25    8.73    3.70
   1   6  26   23.29    3.94
   1  -6  26   29.16    4.22
  -1  -6 -26   24.05    4.05
  -1   6 -26   28.72    4.00
  -1   6 -27    6.42    4.03
  -1  -6 -27    7.02    3.75
   1   7 -28    3.42    3.92
  -1   7  27   20.91    4.50
   1   7 -27   19.15    3.97
   1  -7 -27   21.74    4.16
  -1   7  26    0.55    4.12
  -1  -7  26   -2.60    3.83
   1   7 -26   -1.07    3.57
   1  -7 -26   -2.77    3.66
  -1   7  25   -1.28    4.02
  -1  -7  25    3.17    3.75
   1   7 -25   -3.71    3.56
   1  -7 -25   -1.94    3.56
  -1   7  24   -0.18    3.93
  -1  -7  24    3.68    3.61
   1   7 -24    4.71    3.30
   1  -7 -24   -0.14    3.27
   1  -7 -23   48.13    4.05
   1   7 -23   49.82    4.02
  -1   7  23   43.54    4.53
  -1  -7  23   52.50    4.29
   1   7 -22    2.77    2.92
   1  -7 -22    4.88    3.02
  -1   7  22    4.22    3.62
  -1  -7  22    1.44    3.16
   1  -7 -21    8.45    2.99
   1   7 -21   12.90    3.03
  -1   7  21    3.96    3.61
  -1  -7  21    6.27    3.25
   1   7 -20    0.24    2.68
   1  -7 -20    4.47    2.65
  -1   7  20    3.03    3.29
  -1  -7  20    3.80    2.94
   1  -7 -19   30.07    2.98
   1   7 -19   38.60    3.13
  -1   7  19   32.03    3.93
  -1  -7  19   31.03    3.44
   1   7 -18    9.97    2.44
   1  -7 -18   14.76    2.46
  -1   7  18   15.93    3.37
  -1  -7  18   10.17    2.89
   1   7 -17   47.73    3.16
   1  -7 -17   47.67    3.13
  -1   7  17   51.06    3.93
  -1  -7  17   48.56    3.59
   1   7 -16   63.90    3.43
   1  -7 -16   67.36    3.45
  -1   7  16   60.79    4.17
  -1  -7  16   60.13    3.78
   1  -7 -15  113.05    4.40
   1  -7 -15  113.49    4.71
   1   7 -15  113.21    4.68
  -1  -7  15  117.39    5.10
  -1   7  15  114.83    5.44
   1   7 -14   20.19    2.10
   1  -7 -14   15.04    1.99
   1  -7 -14   18.02    1.82
  -1  -7  14   17.45    2.54
  -1   7  14   23.17    2.91
   1   7 -13    0.27    1.59
   1  -7 -13   -0.96    1.57
   1  -7 -13    0.63    1.55
  -1   7  13    1.59    1.58
  -1   7  13   -2.12    2.50
  -1  -7  13    4.74    2.13
   1   7 -12   74.29    3.26
   1  -7 -12   79.64    3.32
   1  -7 -12   76.20    3.42
  -1   7  12   78.04    4.31
  -1   7  12   79.97    3.41
  -1   7  12   81.47    3.16
  -1  -7  12   68.80    3.73
   1  -7 -12   83.11    3.40
   1  -7 -11  235.80    8.04
   1  -7 -11  233.75    8.19
  -1   7  11  239.86    9.00
  -1   7  11  240.10    8.17
  -1   7  11  237.35    7.92
  -1  -7  11  228.08    8.50
   1  -7 -11  258.17    8.22
   1  -7 -10  146.28    5.29
   1   7 -10  152.18    5.29
   1  -7 -10  153.26    5.56
  -1   7  10  150.07    6.33
  -1   7  10  147.94    5.48
  -1  -7  10  149.25    5.84
   1  -7 -10  162.51    5.61
  -1   7  10  154.29    5.20
  -1   7   9  280.83   10.07
  -1   7   9  277.27    8.97
  -1  -7   9  278.90    9.64
   1   7  -9  277.79    9.03
   1  -7  -9  269.90    9.02
  -1  -7   9  289.98    9.01
  -1   7   9  271.69    8.95
  -1   7   9  273.89    9.28
   1  -7  -9  286.38    9.41
   1  -7  -9  267.47    9.33
   1  -7  -8   10.09    1.08
   1  -7  -8   13.12    1.83
  -1   7   8   10.67    2.34
   1  -7  -8   11.73    1.60
  -1  -7   8   14.97    2.02
  -1   7   8   13.78    1.05
  -1  -7   8   13.92    1.07
  -1   7   8   12.68    1.62
   1   7  -8   13.95    1.12
  -1  -7   8   14.06    1.07
  -1   7   8   11.48    1.02
  -1   7   7  261.03    9.47
   1  -7  -7  256.35    8.31
  -1  -7   7  256.26    8.33
   1   7  -7  246.76    8.31
  -1   7   7  260.76    8.30
  -1  -7   7  267.20    8.32
  -1   7   7  261.77    8.29
   1  -7  -7  274.40    8.91
   1  -7  -7  263.90    8.82
  -1  -7   7  261.34    8.32
  -1   7   7  265.44    8.29
  -1  -7   7  260.68    9.05
  -1  -7   6  120.91    4.39
  -1   7   6  100.40    3.24
  -1  -7   6  107.51    3.32
  -1   7   6  116.05    4.83
  -1   7   6   87.56    3.24
  -1  -7   6  113.88    3.35
   1  -7  -6  115.33    4.02
  -1  -7   6  115.05    3.34
  -1   7   6   89.54    3.24
   1  -7  -6  111.59    4.14
   1  -7  -5  454.14   14.35
  -1   7   5  438.21   14.83
   1  -7  -5  419.10   14.19
   1  -7  -5  426.29   14.42
  -1  -7   5  449.82   14.49
  -1   7   4    0.86    1.99
   1  -7  -4    4.12    1.36
   1  -7  -4    3.89    1.63
  -1  -7   4    7.18    1.46
   1  -7  -4    0.60    1.54
  -1   7   3   17.11    2.39
   1  -7  -3   14.60    1.64
  -1  -7   3   13.82    1.62
   1  -7  -3   17.61    1.89
   1  -7  -3   18.12    1.83
   1  -7  -2    4.05    1.56
  -1  -7   2    3.44    1.28
   1  -7  -2    3.02    1.45
   1  -7  -2    4.16    1.39
  -1  -7   1   13.53    1.40
  -1  -7   1   14.50    1.52
   1  -7  -1    8.36    1.63
   1  -7  -1    6.66    1.55
  -1  -7   0   55.78    2.48
   1  -7   0   52.31    2.66
  -1  -7   0   57.32    2.59
   1  -7   0   50.13    2.75
  -1  -7  -1   27.53    1.78
  -1  -7  -1   28.39    1.92
  -1  -7  -2    4.65    1.18
   1  -7   2    1.62    1.39
  -1  -7  -2    1.72    1.28
  -1  -7  -3   49.18    2.24
   1  -7   3   51.06    2.68
   1   7   4   14.41    2.25
   1  -7   4   17.66    1.85
   1  -7   4   15.80    1.86
   1   7   5  231.88    7.90
   1  -7   5  250.92    7.93
   1  -7   5  296.93    9.04
   1  -7   5  252.54    7.92
  -1   7  -5  270.70    7.92
  -1  -7  -5  247.58    7.91
  -1  -7  -5  277.23    8.35
   1  -7   5  304.25    8.98
   1   7   5  289.26    9.27
   1   7   5  237.78    7.89
   1  -7   6    7.50    0.82
   1   7   6    7.75    0.84
  -1  -7  -6    9.34    0.85
  -1   7  -6    9.36    0.87
   1   7   6    7.47    2.30
  -1  -7  -6    9.21    1.22
   1  -7   6    9.42    1.94
   1  -7   6    7.08    0.84
   1   7   6    6.01    0.83
  -1  -7  -7  168.82    5.78
   1  -7   7  176.66    6.50
  -1  -7  -7  167.82    5.61
  -1   7  -7  166.34    5.61
   1   7   7  177.91    6.72
   1  -7   7  169.76    5.58
   1   7   7  168.03    5.59
   1  -7   8   16.05    1.27
  -1  -7  -8   19.98    1.42
   1   7   8   20.52    1.31
  -1  -7  -8   20.00    1.33
  -1   7  -8   15.70    1.34
   1  -7   8   14.93    2.21
   1   7   8   19.70    2.49
   1   7   9    2.93    1.13
   1  -7   9    1.45    1.15
   1  -7   9    4.34    2.00
   1   7   9    2.84    2.24
  -1   7  -9    4.07    1.19
  -1  -7  -9    3.00    1.16
   1  -7  10    3.94    1.28
   1   7  10    3.10    1.29
  -1  -7 -10    5.49    1.30
   1  -7  10    2.53    2.07
   1   7  10    3.13    2.06
   1   7  11  504.55   15.77
   1  -7  11  485.13   15.75
  -1   7 -11  490.10   15.83
  -1  -7 -11  482.13   15.83
   1  -7  11  475.41   16.35
   1   7  11  507.52   16.63
   1  -7  12   45.53    2.50
   1   7  12   54.24    2.50
   1   7  12   50.27    3.41
  -1  -7 -12   52.21    2.64
  -1   7 -12   48.53    2.59
   1  -7  12   47.35    3.31
   1   7  13  106.77    4.17
   1  -7  13  106.17    4.14
   1   7  13  106.06    3.95
   1  -7  13  102.71    4.79
  -1   7 -13  103.35    4.29
  -1  -7 -13  106.78    4.29
   1   7  13  105.89    5.05
  -1   7 -14    1.38    1.83
  -1  -7 -14   -0.40    1.85
   1   7  14   -0.54    2.53
   1   7  14    0.05    1.45
   1  -7  14   -2.25    2.46
   1  -7  15  179.17    6.92
   1   7  15  180.71    7.16
   1   7  15  166.94    6.06
  -1   7 -15  174.84    6.45
  -1  -7 -15  165.25    6.43
   1   7  16   42.29    3.66
   1  -7  16   39.08    3.33
  -1  -7 -16   36.32    2.82
  -1   7 -16   34.53    2.82
   1   7  17   11.72    2.96
  -1  -7 -17   14.47    2.51
  -1   7 -17   10.03    2.37
   1  -7  17    7.93    2.87
   1   7  18    8.93    2.98
  -1  -7 -18   11.22    2.55
  -1   7 -18    7.44    2.48
   1  -7  18    6.85    2.83
   1   7  19    2.69    3.02
  -1  -7 -19    2.63    2.68
  -1   7 -19    1.26    2.57
   1  -7  19    0.99    2.99
   1   7  20    4.12    3.25
  -1  -7 -20    5.70    2.80
  -1   7 -20    3.88    2.78
   1  -7  20    4.41    3.29
   1   7  21   14.77    3.50
  -1   7 -21   12.88    3.04
  -1  -7 -21    9.95    3.05
   1  -7  21    8.61    3.31
   1   7  22    3.64    3.48
  -1   7 -22   -4.27    3.20
  -1  -7 -22    3.21    3.11
   1  -7  22   -2.17    3.38
   1   7  23   30.41    4.08
   1  -7  23   35.64    4.16
  -1  -7 -23   35.11    3.79
  -1   7 -23   33.30    3.78
   1   7  24    0.65    3.77
  -1  -7 -24    3.04    3.49
  -1   7 -24    0.58    3.43
   1  -7  24    0.82    3.76
   1   7  25   -0.32    3.77
  -1   7 -25    1.65    3.64
  -1  -7 -25    1.65    3.66
   1  -7  25    5.03    3.81
  -1   7 -26   -0.47    3.69
  -1  -7 -26   -2.49    3.63
  -1   7 -27   31.16    4.27
  -1  -7 -27   23.60    4.18
  -1   8  26   -3.84    4.37
  -1   8  25   52.64    5.11
   1   8 -25   46.26    4.31
  -1  -8  25   57.80    4.70
  -1   8  24    7.65    4.35
   1   8 -24    1.73    3.39
  -1  -8  24    0.16    3.60
   1   8 -23   -0.51    3.06
  -1  -8  23    2.92    3.61
  -1   8  23    2.47    4.21
   1  -8 -22    4.11    2.98
   1   8 -22   -0.61    3.12
  -1  -8  22   -0.30    3.53
  -1   8  22    0.75    3.97
   1  -8 -21   46.86    3.65
   1   8 -21   41.29    3.63
  -1  -8  21   36.10    3.92
  -1   8  21   35.00    4.43
   1   8 -20   -1.21    2.69
   1  -8 -20   -3.24    2.71
  -1  -8  20    2.41    3.24
  -1   8  20    0.91    3.78
   1   8 -19   20.79    2.92
   1  -8 -19   25.69    2.99
  -1  -8  19   27.09    3.52
  -1   8  19   26.31    4.07
   1   8 -18   12.94    2.59
   1  -8 -18   12.13    2.62
  -1   8  18   13.61    3.75
  -1  -8  18   17.94    3.01
  -1   8  17  136.17    6.44
  -1  -8  17  118.06    5.59
   1   8 -17  121.04    5.14
   1  -8 -17  124.77    5.17
   1   8 -16   43.73    2.90
   1  -8 -16   45.41    2.96
  -1   8  16   43.54    3.98
  -1  -8  16   41.89    3.40
   1   8 -15   19.91    2.24
   1  -8 -15   20.30    2.24
  -1  -8  15   23.45    2.94
  -1   8  15   20.39    3.62
   1   8 -14    2.86    1.75
   1  -8 -14    5.78    1.75
  -1   8  14    5.01    3.04
  -1  -8  14    2.79    2.51
  -1   8  13  200.02    8.21
  -1   8  13  193.47    6.88
  -1  -8  13  195.00    7.67
   1  -8 -13  214.44    7.22
   1   8 -13  203.92    7.05
   1  -8 -13  208.40    7.05
   1  -8 -12   82.36    3.49
  -1   8  12   85.26    3.38
  -1   8  12   96.57    4.96
  -1  -8  12   90.29    4.31
   1  -8 -12   93.40    3.86
   1  -8 -12   88.83    3.80
  -1  -8  11   58.43    3.46
   1  -8 -11   55.61    2.55
   1   8 -11   61.13    2.58
  -1   8  11   60.05    2.46
  -1   8  11   63.12    2.98
  -1   8  11   66.38    4.12
   1  -8 -11   61.79    3.04
  -1   8  11   56.48    2.45
  -1   8  10   -3.32    2.77
  -1  -8  10    5.27    2.15
  -1   8  10    0.28    1.00
  -1  -8  10    0.86    1.07
   1  -8 -10    0.62    1.07
   1   8 -10    0.92    1.06
   1  -8 -10    0.81    1.65
  -1   8  10   -0.59    1.66
  -1   8  10   -0.44    0.99
  -1  -8  10    0.03    1.08
   1  -8  -9  216.05    7.36
  -1   8   9  209.40    6.71
  -1  -8   9  211.95    6.77
  -1   8   9  207.49    6.72
  -1  -8   9  205.11    6.77
  -1  -8   9  198.99    6.78
  -1   8   9  206.86    6.73
  -1  -8   9  219.55    7.76
  -1   8   9  216.26    8.25
  -1   8   8    0.44    2.59
  -1  -8   8    0.41    2.12
  -1  -8   8    0.56    0.73
  -1   8   8    1.19    0.53
   1  -8  -8    1.10    1.60
  -1   8   8    1.22    0.54
  -1  -8   8    0.84    0.75
  -1  -8   8    0.56    0.75
  -1   8   8    1.41    0.53
  -1  -8   7  212.70    7.71
  -1   8   7  227.34    8.28
  -1  -8   6    4.59    2.08
  -1   8   6   -0.15    2.57
   1  -8  -6    1.18    1.56
  -1  -8   6    2.72    1.78
  -1  -8   5    5.47    2.03
  -1   8   5    3.46    2.48
   1  -8  -5    4.29    1.58
  -1  -8   5    4.11    1.78
  -1  -8   4   34.87    2.64
  -1   8   4   30.03    3.10
   1  -8  -4   40.01    2.61
  -1  -8   4   34.80    2.40
   1  -8  -4   37.77    2.32
  -1  -8   3  363.77   11.82
   1  -8  -3  338.07   11.76
   1  -8  -3  339.59   11.99
  -1  -8   3  369.59   11.86
   1  -8  -2   -0.32    1.62
   1  -8  -2   -1.06    1.79
  -1  -8   2    0.56    1.54
  -1  -8   2   -0.59    1.54
   1  -8  -1   23.17    2.01
  -1  -8   1   14.17    1.82
  -1  -8   1   11.65    1.72
   1  -8  -1   23.39    2.09
   1  -8   0   22.93    2.11
  -1  -8   0   23.98    1.89
   1  -8   0   24.44    2.32
  -1  -8   0   26.16    2.04
   1  -8   1  168.74    6.41
  -1  -8  -1  174.20    6.21
  -1  -8  -1  167.99    5.96
   1  -8   1  166.59    6.28
   1  -8   2    9.53    1.89
  -1  -8  -2    5.90    1.67
  -1  -8  -2    8.69    1.45
   1  -8   3    4.46    1.88
  -1  -8  -3    2.82    1.35
  -1  -8  -4    7.48    1.36
   1  -8   4    5.53    2.17
   1  -8   4    4.75    1.91
  -1  -8  -5  114.71    4.31
   1  -8   5  120.72    4.95
   1  -8   5  118.91    5.08
  -1  -8  -6    1.29    1.27
   1   8   6    2.80    2.47
   1  -8   6    0.54    2.05
   1  -8   6   -0.57    2.22
   1   8   7    9.18    0.69
   1  -8   7    6.45    0.79
  -1  -8  -7    7.89    0.72
   1   8   7   10.40    0.70
   1   8   7   12.16    2.63
   1  -8   7    8.71    2.24
  -1   8  -7    8.34    0.74
   1   8   7    9.76    0.68
   1  -8   7    7.00    2.15
  -1  -8  -7   11.92    1.41
   1  -8   7    7.35    0.76
   1  -8   7    8.42    0.79
   1  -8   8    1.48    0.91
   1   8   8    1.96    0.91
  -1  -8  -8    1.86    0.92
  -1   8  -8    2.04    0.91
   1  -8   8    5.76    2.14
  -1  -8  -8    0.69    1.25
   1   8   8    1.14    2.62
   1   8   8    0.88    0.90
   1  -8   8    1.45    0.94
   1  -8   8    1.96    2.28
  -1   8  -9  492.59   15.81
  -1  -8  -9  495.81   15.80
   1   8   9  489.98   15.79
  -1  -8  -9  509.24   15.94
   1   8   9  520.37   17.06
   1  -8   9  507.24   16.73
   1   8   9  500.65   15.76
   1  -8   9  492.16   15.76
  -1  -8 -10   14.35    1.45
  -1   8 -10   13.27    1.42
   1  -8  10   13.28    2.62
   1   8  10   13.33    1.38
   1   8  10    7.53    2.88
  -1  -8 -11    8.58    1.50
   1   8  11    4.52    2.81
   1  -8  11    6.12    2.43
   1   8  11    5.81    1.40
   1   8  12    1.91    2.73
   1  -8  12    4.29    2.54
  -1  -8 -12   -0.30    1.59
  -1   8 -12    1.08    1.60
   1   8  12    1.38    1.42
   1  -8  13  108.83    5.07
   1   8  13  110.14    5.33
  -1   8 -13  102.15    4.21
  -1  -8 -13  100.66    4.17
  -1  -8 -14   13.23    2.03
  -1   8 -14   10.02    2.05
   1   8  14   11.59    3.21
   1  -8  14    7.60    2.83
   1  -8  15   91.63    4.81
  -1   8 -15   88.06    4.04
  -1  -8 -15   96.29    4.11
   1   8  15   88.82    5.11
   1   8  16    4.35    3.06
   1  -8  16    4.64    2.78
  -1  -8 -16    4.54    2.19
  -1   8 -16    1.41    2.13
   1   8  17   14.51    3.45
   1  -8  17   18.41    3.23
  -1   8 -17   14.92    2.49
  -1  -8 -17   18.94    2.62
   1   8  18    8.98    3.43
   1  -8  18    0.44    3.13
  -1  -8 -18   -0.72    2.37
  -1   8 -18    2.12    2.47
   1   8  19   42.75    4.27
   1  -8  19   44.03    4.04
  -1  -8 -19   42.82    3.43
  -1   8 -19   38.90    3.34
   1   8  20   10.06    3.66
   1  -8  20    8.48    3.42
  -1  -8 -20    7.50    2.94
  -1   8 -20    5.79    2.76
   1   8  21   -0.84    3.74
   1  -8  21   -0.95    3.60
  -1  -8 -21    1.34    3.01
  -1   8 -21    0.60    2.87
   1   8  22    1.01    3.80
   1  -8  22   -0.48    3.42
  -1   8 -22    3.64    3.11
   1   8  23    8.50    3.91
   1  -8  23    3.29    3.93
  -1   8 -23    1.96    3.22
   1   8  24   24.86    4.23
  -1   8 -24   23.09    3.68
  -1   9  24    2.41    4.56
  -1   9  23   -4.41    4.55
  -1  -9  23    5.98    3.83
  -1   9  22    2.38    4.33
  -1  -9  22    1.39    3.63
  -1   9  21   14.34    4.26
  -1  -9  21   14.83    3.77
  -1   9  20    3.30    4.15
  -1  -9  20   -1.93    3.36
  -1   9  19    1.53    3.94
  -1  -9  19    3.89    3.37
  -1   9  18   17.94    4.27
   1   9 -18   11.92    2.46
  -1  -9  18   17.45    3.51
  -1  -9  17   13.93    3.40
  -1   9  17   16.21    4.09
   1   9 -17   14.55    2.27
  -1  -9  16   -1.86    2.96
  -1   9  16   -0.37    3.45
   1   9 -16    0.07    1.92
   1   9 -15   28.05    2.26
  -1  -9  15   30.33    3.39
  -1   9  15   32.86    4.21
   1   9 -14   41.61    2.40
  -1   9  14   38.96    4.24
  -1  -9  14   46.08    3.63
  -1   9  13    6.66    3.53
  -1  -9  13    7.54    2.77
  -1   9  12   82.74    5.15
   1  -9 -12   87.07    3.81
   1   9 -12   80.77    3.20
  -1   9  12   87.04    3.16
  -1  -9  12   85.98    4.52
  -1   9  11   75.14    4.53
   1  -9 -11   66.24    3.18
  -1  -9  11   65.96    3.75
   1  -9 -10  153.81    5.95
  -1   9  10  173.78    7.25
  -1  -9  10  161.01    6.52
   1  -9  -9    6.37    1.91
  -1   9   9    4.56    3.22
  -1  -9   9    5.68    2.50
  -1   9   8   -2.01    3.08
  -1  -9   8    0.33    2.27
   1  -9  -8   -0.47    1.83
  -1  -9   8   -0.35    2.41
  -1   9   7   25.09    3.31
   1  -9  -7   27.09    2.31
  -1  -9   7   23.28    2.65
  -1  -9   7   21.53    2.80
  -1   9   6   20.46    3.22
  -1  -9   6   17.33    2.38
   1  -9  -6   12.01    2.05
  -1  -9   6   15.69    2.53
  -1  -9   5   -1.44    2.09
   1  -9  -5    2.44    1.78
  -1  -9   5    4.91    2.26
  -1  -9   4   47.33    2.92
   1  -9  -4   42.01    2.74
   1  -9  -4   49.89    3.09
  -1  -9   4   50.83    3.00
  -1  -9   4   50.99    3.30
   1  -9  -3   20.08    2.23
  -1  -9   3   18.41    2.23
   1  -9  -3   21.29    2.46
  -1  -9   3   17.33    2.17
  -1  -9   2   48.25    2.85
   1  -9  -2   47.13    2.93
  -1  -9   2   50.27    2.91
   1  -9  -2   47.54    3.11
  -1  -9   1    6.41    1.82
   1  -9  -1    3.74    1.96
   1  -9  -1    2.05    2.12
  -1  -9   1    5.88    1.89
   1  -9   0    3.89    2.00
  -1  -9   0    2.36    1.67
   1  -9   0    3.89    2.19
  -1  -9   0    4.67    1.95
   1  -9   1   25.13    2.42
  -1  -9  -1   14.66    1.83
   1  -9   1   21.39    2.44
  -1  -9  -1   16.17    2.16
  -1  -9  -2    0.99    1.53
  -1  -9  -2    1.50    1.86
   1  -9   2   -0.41    2.08
   1  -9   2    3.22    2.30
  -1  -9  -3    1.75    1.47
   1  -9   3   -1.48    2.20
   1  -9   3    3.66    2.20
   1  -9   3    1.47    2.30
  -1  -9  -4    3.79    1.49
   1  -9   4    2.24    2.36
   1  -9   4    3.05    2.19
   1  -9   5   88.29    4.03
   1  -9   5   84.11    4.13
   1  -9   6  152.41    6.17
  -1  -9  -6  146.76    5.41
   1  -9   6  160.14    6.34
  -1  -9  -7    0.38    1.41
   1  -9   7    2.55    2.47
   1  -9   7    0.25    2.56
  -1  -9  -8   37.36    2.17
   1  -9   8   44.09    3.46
   1  -9   8   41.74    3.29
  -1  -9  -9    8.31    1.55
   1   9   9    6.47    3.11
   1  -9   9   10.40    2.73
   1  -9   9   10.61    2.60
   1  -9  10   25.95    3.08
   1   9  10   28.95    3.66
  -1   9 -10   24.11    1.40
   1  -9  10   30.54    3.24
   1   9  10   22.46    1.36
  -1   9 -11   32.64    1.83
   1   9  11   30.73    1.78
   1   9  11   34.18    3.77
   1  -9  11   37.35    3.41
   1  -9  12    8.05    2.96
   1   9  12    4.19    1.46
   1   9  12    2.31    3.16
   1  -9  13    5.07    2.85
   1   9  13   -0.83    3.32
  -1   9 -13   -0.82    1.66
  -1   9 -14   -0.68    1.76
   1   9  14   -0.17    3.39
   1  -9  14   -0.70    2.91
  -1   9 -15   35.57    2.53
   1   9  15   37.31    3.97
   1  -9  15   33.96    3.69
   1  -9  16   57.78    4.22
   1   9  16   52.93    4.57
  -1   9 -16   53.03    3.11
   1  -9  17   27.19    3.65
   1   9  17   23.58    4.03
  -1   9 -17   24.15    2.66
   1  -9  18   15.50    3.71
   1   9  18    8.01    3.80
   1  -9  19    0.94    3.58
   1   9  19    1.05    3.78
   1  -9  20    3.54    3.69
   1   9  20    5.47    3.91
   1  -9  21    7.39    3.86
   1   9  21   15.09    4.20
   1  -9  22    1.50    4.07
   1   9  22    6.60    4.12
   1   9  23    2.32    4.15
  -1 -10  21   17.41    3.88
  -1  10  21    8.68    4.71
  -1 -10  20   28.62    4.16
  -1  10  20   26.88    4.75
  -1 -10  19    2.41    3.48
  -1  10  19    1.02    4.17
  -1 -10  18   -2.22    3.54
  -1  10  18   -0.20    4.19
  -1 -10  17   14.86    3.64
  -1  10  17   27.23    4.29
  -1 -10  16   23.55    3.68
  -1  10  16   31.11    4.45
  -1 -10  15    4.99    3.20
  -1  10  15    3.95    3.97
  -1 -10  14   18.51    3.41
  -1  10  14   13.70    4.08
  -1 -10  13   31.05    3.44
  -1  10  13   21.89    4.25
   1 -10 -12   47.99    2.98
  -1 -10  12   54.29    4.04
  -1  10  12   58.47    4.97
  -1 -10  11    6.37    2.89
   1 -10 -11    6.47    2.09
  -1 -10  11    8.68    3.05
  -1  10  11    7.79    3.73
  -1 -10  10    3.60    2.83
   1 -10 -10    5.22    2.04
  -1 -10  10   -2.56    2.77
  -1  10  10    3.59    3.41
  -1 -10   9    5.56    2.71
   1 -10  -9    6.99    2.18
  -1 -10   9    4.32    2.90
  -1  10   9    4.88    3.60
  -1 -10   8  126.64    5.47
  -1 -10   8  120.01    5.54
   1 -10  -8  120.69    4.98
  -1 -10   7    5.56    2.54
   1 -10  -7    9.65    2.13
  -1 -10   7    7.61    2.76
  -1 -10   6   10.33    2.54
  -1 -10   6    9.36    2.42
   1 -10  -6    7.45    2.15
  -1 -10   6   10.51    2.86
  -1 -10   5   15.43    2.50
  -1 -10   5   18.23    2.56
   1 -10  -5   15.55    2.32
  -1 -10   5   15.10    2.81
  -1 -10   4    7.49    2.39
  -1 -10   4    8.54    2.34
   1 -10  -4    7.19    2.17
  -1 -10   4    6.07    2.67
  -1 -10   3    2.00    2.16
   1 -10  -3    3.52    2.50
  -1 -10   3   -1.31    2.19
  -1 -10   3   -0.38    2.59
   1 -10  -3    4.56    2.17
  -1 -10   2   77.86    3.80
   1 -10  -2   73.68    3.82
  -1 -10   2   81.10    3.87
   1 -10  -2   72.57    4.09
   1 -10  -1   45.85    3.21
  -1 -10   1   57.19    3.10
  -1 -10   1   60.07    3.32
   1 -10  -1   50.66    3.56
   1 -10   0    2.88    2.24
  -1 -10   0    6.80    1.98
  -1 -10   0    3.72    2.10
   1 -10   0    6.33    2.50
   1 -10   1    2.25    2.35
  -1 -10  -1    3.72    1.89
  -1 -10  -1    5.51    2.18
   1 -10   1    4.09    2.46
   1 -10   2   29.00    2.93
  -1 -10  -2   25.49    2.20
   1 -10   2   27.37    2.86
   1 -10   3    2.53    2.35
   1 -10   3    4.08    2.43
   1 -10   3    2.18    2.80
  -1 -10  -3    3.53    1.73
   1 -10   4   80.75    4.24
   1 -10   4   81.61    4.14
   1 -10   4   80.36    4.47
   1 -10   5    6.74    2.56
   1 -10   5    5.97    2.83
  -1 -10  -5    5.64    1.71
   1 -10   6    3.29    2.71
   1 -10   6    3.19    2.85
  -1 -10  -6    0.95    1.61
   1 -10   7   -0.65    2.72
   1 -10   7    2.78    2.91
  -1 -10  -7    3.59    1.61
   1 -10   8   58.31    3.98
   1 -10   8   57.87    4.08
   1 -10   9   23.77    3.36
   1 -10   9   28.55    3.40
   1 -10  10   34.40    3.70
   1 -10  10   40.18    3.76
   1 -10  11    9.48    3.34
   1 -10  11    4.00    3.21
   1 -10  12   20.29    3.49
   1 -10  12   19.59    3.41
   1  10  12   12.88    3.76
   1 -10  13   15.22    3.50
   1 -10  13    5.78    3.47
   1  10  13   15.18    3.87
   1 -10  14   68.01    4.82
   1 -10  14   67.06    4.67
   1  10  14   66.62    5.11
   1 -10  15    1.07    3.54
   1 -10  15    1.20    3.49
   1  10  15    1.29    3.81
   1 -10  16    3.73    3.61
   1  10  16    2.41    3.92
   1 -10  17    5.37    3.61
   1  10  17    0.93    4.00
   1 -10  18   21.39    4.15
   1  10  18   25.63    4.54
   1 -10  19    2.14    3.85
   1  10  19    4.89    4.26
   1  10  20    4.33    4.21
   1  10  21   -0.75    4.31
  -1 -11  18   13.06    4.02
  -1  11  18    9.45    4.84
  -1 -11  17   -2.41    3.72
  -1 -11  17    4.63    3.88
  -1  11  17    3.00    4.59
  -1 -11  16    4.02    3.55
  -1 -11  16    6.96    3.72
  -1  11  16    0.43    4.14
  -1 -11  15   -1.75    3.52
  -1 -11  15    1.29    3.57
  -1  11  15    0.64    4.50
  -1 -11  14   29.06    3.88
  -1 -11  14   23.21    3.87
  -1  11  14   25.33    4.74
  -1 -11  13    6.41    3.45
  -1 -11  13   10.11    3.57
  -1  11  13    7.33    4.39
  -1 -11  12   15.03    3.46
  -1 -11  12    8.57    3.36
  -1  11  12   13.45    4.45
  -1 -11  11    2.23    3.36
  -1 -11  11    7.81    3.16
  -1 -11  10   10.05    3.25
  -1 -11  10   10.50    3.22
  -1 -11   9   12.20    3.27
  -1 -11   9   13.49    3.08
  -1 -11   8   -2.49    2.87
  -1 -11   8    3.35    2.79
  -1 -11   8    6.71    3.19
  -1 -11   7   18.05    3.13
   1 -11  -7   17.40    2.50
  -1 -11   7   15.17    2.90
  -1 -11   7   18.85    3.33
   1 -11  -6   57.51    3.39
  -1 -11   6   58.14    3.66
  -1 -11   6   56.53    3.76
  -1 -11   6   46.14    3.95
  -1 -11   5    5.45    2.60
  -1 -11   5    7.04    3.10
  -1 -11   5    5.31    2.57
   1 -11  -5    5.02    2.37
  -1 -11   4   20.54    2.83
  -1 -11   4   20.06    2.76
   1 -11  -4   15.32    2.56
  -1 -11   3    0.83    2.96
  -1 -11   3    1.92    2.35
   1 -11  -3    3.34    2.37
  -1 -11   3    2.07    2.46
  -1 -11   2   11.72    2.63
   1 -11  -2    9.62    2.79
  -1 -11   2   10.47    2.98
  -1 -11   2    7.97    2.39
   1 -11  -2    7.98    2.42
   1 -11  -1    4.11    2.81
  -1 -11   1    0.85    2.37
  -1 -11   1    1.34    2.22
   1 -11  -1    5.42    2.49
   1 -11   0   11.62    2.96
  -1 -11   0    5.11    2.49
  -1 -11   0    9.75    2.24
   1 -11   0   12.43    2.61
   1 -11   1    4.58    2.84
   1 -11   1    1.60    2.59
  -1 -11  -1    4.23    2.07
   1 -11   2   -0.74    3.10
   1 -11   2   -1.97    2.84
  -1 -11  -2   -2.40    1.95
   1 -11   2    3.44    2.69
   1 -11   3    5.25    3.06
   1 -11   3    4.54    2.92
   1 -11   3    4.69    2.80
   1 -11   4   11.40    3.20
   1 -11   4    5.95    2.90
   1 -11   4    3.26    2.88
   1 -11   5    3.67    2.91
   1 -11   5    8.84    3.18
   1 -11   5    6.07    3.05
   1 -11   6    4.32    3.10
   1 -11   6    3.30    3.16
   1 -11   6    4.11    3.08
   1 -11   7   16.20    3.46
   1 -11   7    9.29    3.11
   1 -11   8    5.85    3.24
   1 -11   8   -0.14    3.03
   1 -11   9   11.84    3.36
   1 -11   9   13.23    3.43
   1 -11  10   37.73    3.87
   1 -11  10   36.93    3.96
   1 -11  11   31.12    3.97
   1 -11  11   28.69    3.91
   1 -11  12   67.54    4.87
   1 -11  12   69.39    4.95
   1 -11  13   -0.67    3.62
   1 -11  13    1.40    3.64
   1 -11  14    2.42    3.70
   1 -11  14   12.94    3.84
   1 -11  15   31.08    4.52
   1 -11  15   24.64    4.05
   1 -11  16   32.82    4.60
   1 -11  16   26.79    4.27
  -1 -12  15   10.53    3.99
  -1 -12  14   20.26    4.23
  -1 -12  14   28.67    4.06
  -1 -12  13   49.24    4.73
  -1 -12  13   59.73    4.60
  -1 -12  12    3.55    3.63
  -1 -12  12    3.10    3.53
  -1 -12  11    6.60    3.54
  -1 -12  11    6.42    3.41
  -1 -12  10   -0.41    3.32
  -1 -12  10    7.59    3.47
  -1 -12  10    1.76    3.26
  -1 -12   9    0.13    3.13
  -1 -12   9    4.80    3.46
  -1 -12   9    0.13    3.18
  -1 -12   8   16.82    3.22
  -1 -12   8   16.01    3.70
  -1 -12   8   21.45    3.33
  -1 -12   7   27.88    3.47
  -1 -12   7   30.54    3.45
  -1 -12   7   37.50    4.00
  -1 -12   6    2.36    3.47
  -1 -12   6    1.33    2.80
  -1 -12   6    3.22    2.89
  -1 -12   5    4.73    3.34
  -1 -12   5    0.24    2.81
  -1 -12   4    7.00    3.32
  -1 -12   4    7.38    2.98
  -1 -12   3   51.98    4.36
  -1 -12   3   57.06    3.77
  -1 -12   2    7.08    3.52
  -1 -12   2    6.70    2.76
   1 -12  -1   10.19    3.17
  -1 -12   1    5.85    3.47
   1 -12  -1    8.70    2.84
   1 -12   0   36.85    3.74
   1 -12   0   29.14    3.28
   1 -12   1   -1.39    3.18
   1 -12   1   -1.13    3.46
   1 -12   1    2.03    2.91
   1 -12   2   13.88    3.26
   1 -12   2   13.94    3.74
   1 -12   2   17.11    3.04
   1 -12   3   23.58    3.97
   1 -12   3   30.65    3.76
   1 -12   3   30.74    3.51
   1 -12   4    4.82    3.67
   1 -12   4   -2.14    3.22
   1 -12   4   -0.40    3.07
   1 -12   5   11.35    3.50
   1 -12   5   14.37    3.41
   1 -12   5   13.44    3.44
   1 -12   6   16.93    3.86
   1 -12   6   11.79    3.35
   1 -12   6   12.69    3.46
   1 -12   7    4.80    3.59
   1 -12   7    5.07    3.36
   1 -12   7   -0.63    3.65
   1 -12   8    3.22    3.54
   1 -12   8   -1.04    3.44
   1 -12   8   -1.74    3.51
   1 -12   9   15.38    3.73
   1 -12   9    9.62    3.64
   1 -12   9    9.66    3.74
   1 -12  10    5.80    3.66
   1 -12  10    9.07    3.81
   1 -12  11    3.38    3.71
   1 -12  11    2.40    3.77
   1 -12  12    8.09    3.88
   1 -12  12    4.35    3.88
   1 -12  13    7.81    3.86
  -1 -13   9   13.93    3.97
  -1 -13   8    7.11    3.80
  -1 -13   7    5.17    3.87
  -1 -13   6    0.77    3.74
  -1 -13   5    7.76    3.85
  -1 -13   4    3.75    3.73
  -1 -13   3   -5.20    3.84
  -1 -13   2   -4.15    3.88
  -1 -13   1   -5.63    3.70
   1 -13  -1    0.18    3.84
   1 -13   0    1.58    3.95
  -1 -13   0   -2.26    3.82
   1 -13   1   -2.25    3.40
   1 -13   1   -0.17    3.93
  -1 -13  -1   -2.11    3.83
   1 -13   2    0.43    3.34
   1 -13   2    4.30    4.05
   1 -13   3    9.74    3.84
   1 -13   3    6.81    3.95
   1 -13   4    0.15    3.53
   1 -13   4   -1.86    3.82
   1 -13   5    0.90    3.57
   1 -13   5   -1.68    3.88
   1 -13   6   -2.50    3.90
   1 -13  10   19.97    4.15
   2   0 -31    0.82    4.16
  -2   0  30    2.29    3.63
   2   0 -30    1.59    3.99
  -2   0  29    3.75    3.69
   2   0 -29    0.58    3.92
  -2   0  28   50.46    4.45
   2   0 -28   54.25    4.72
  -2   0  27    0.48    3.31
   2   0 -27    0.71    3.37
  -2   0  26   41.40    3.94
   2   0 -26   42.13    4.09
  -2   0  25    2.33    3.11
   2   0 -25    0.16    3.23
   2   0 -24  326.63   11.80
  -2   0  24  311.48   11.60
   2   0 -24  324.67   10.81
  -2   0  23   -1.45    2.61
   2   0 -23    0.89    2.79
   2   0 -23    0.62    1.67
   2   0 -22  283.91   10.60
  -2   0  22  288.73   10.48
   2   0 -22  295.09    9.80
  -2   0  21    1.30    2.29
   2   0 -21   -1.33    2.31
   2   0 -21    0.39    1.55
   2   0 -20  233.55    8.84
  -2   0  20  235.40    8.71
   2   0 -20  245.22    8.16
  -2   0  19    1.26    1.89
   2   0 -19    1.30    2.04
   2   0 -19    0.53    1.30
   2   0 -18   31.55    2.62
  -2   0  18   33.52    2.51
   2   0 -18   38.76    1.99
  -2   0  17   -2.66    1.68
   2   0 -17   -0.31    1.62
   2   0 -17    2.53    1.15
  -2   0  16  847.76   27.41
   2   0 -16  867.83   27.04
   2   0 -16  846.79   27.53
   2   0 -15    0.54    1.40
  -2   0  15    0.79    1.42
   2   0 -15    0.53    0.97
   2   0 -15    2.23    1.33
  -2   0  15   -1.03    1.38
   2   0 -14    4.98    1.32
  -2   0  14    6.48    1.38
   2   0 -14    1.68    0.86
   2   0 -14    3.66    1.28
  -2   0  14    3.69    1.26
   2   0 -13    3.51    1.11
   2   0 -13    0.82    0.76
   2   0 -13   -0.16    1.11
  -2   0  13    1.03    1.15
  -2   0  13    0.33    1.12
   2   0 -12  361.75   11.70
   2   0 -12  361.55   11.88
  -2   0  12  383.80   11.97
  -2   0  12  364.96   11.98
   2   0 -11    0.72    0.62
   2   0 -11   -0.77    0.89
  -2   0  11    1.14    0.99
  -2   0  11    1.54    0.85
   2   0 -10  268.65    8.63
   2   0 -10  266.12    8.79
  -2   0  10  270.83    8.87
  -2   0  10  276.21    8.88
   2   0  -9    0.70    0.75
  -2   0   9    0.39    0.65
   2   0  -9    0.56    0.50
  -2   0   9    0.04    0.78
  -2   0   8   11.28    0.86
   2   0  -8    9.80    0.82
  -2   0   8   10.38    0.94
  -2   0   8   11.17    0.62
  -2   0   7   -0.14    0.35
  -2   0   7    0.39    0.61
   2   0  -7    0.06    0.51
  -2   0   7    0.41    0.48
  -2   0   6  349.76   10.86
  -2   0   6  344.10   10.67
   2   0  -6  321.83   10.77
  -2   0   6  345.80   10.80
  -2   0   5   -0.03    0.47
  -2   0   5    0.48    0.38
   2   0  -5   -0.02    0.39
  -2   0   4 1302.73   39.83
  -2   0   4 1262.54   39.75
  -2   0   3    0.53    0.36
   2   0  -3    0.17    0.30
  -2   0   3    0.48    0.36
   2   0  -2  315.05   10.00
  -2   0   2  316.21   10.00
  -2   0   2  318.02    9.99
  -2   0   2  314.43    9.96
   2   0  -2  321.96   10.01
   2   0  -1    0.39    0.30
   2   0  -1   -0.06    0.27
  -2   0   1   -0.08    0.27
   2   0   0  519.48   16.18
  -2   0   0  505.59   16.13
   2   0   0  529.15   16.20
  -2   0  -1    0.56    0.27
   2   0   1    0.04    0.35
  -2   0  -2 2169.28   66.88
   2   0   2 2133.27   66.95
  -2   0  -3   -0.10    0.41
   2   0   3    0.14    0.44
  -2   0  -4  577.97   18.23
   2   0   4  583.70   18.30
  -2   0  -5    1.30    0.55
   2   0   5    4.36    0.69
  -2   0  -6 2478.45   77.14
   2   0   6 2481.99   77.19
   2   0   7    1.71    0.77
  -2   0  -7    1.26    0.77
   2   0   8    2.82    0.90
  -2   0  -8    4.39    0.86
  -2   0  -9    0.89    0.95
  -2   0 -10  213.49    7.18
  -2   0 -11    0.77    1.12
  -2   0 -11    2.43    0.85
  -2   0 -12   46.61    2.31
  -2   0 -12   48.88    2.46
  -2   0 -13    0.50    1.28
  -2   0 -13    0.85    1.39
  -2   0 -14   82.00    3.66
  -2   0 -15   -0.98    1.63
  -2   0 -16    4.21    1.93
  -2   0 -16    4.71    1.59
  -2   0 -17   -0.90    1.89
  -2   0 -17    1.82    1.71
  -2   0 -18  257.26    9.30
  -2   0 -18  256.15    8.99
  -2   0 -19    4.66    2.28
  -2   0 -19    1.04    1.96
  -2   0 -20   14.08    2.63
  -2   0 -20   15.34    2.28
  -2   0 -21    0.42    2.62
  -2   0 -21    1.42    2.14
  -2   0 -22  300.51   11.30
  -2   0 -22  318.38   10.89
  -2   0 -23   -1.56    2.98
  -2   0 -23   -0.11    2.42
  -2   0 -24   80.21    5.05
  -2   0 -24   84.36    4.44
  -2   0 -25    1.60    2.55
  -2   0 -25   -0.17    3.34
  -2   0 -26   36.83    3.37
  -2   0 -26   32.47    4.03
  -2   0 -27    1.46    3.51
  -2   0 -27   -1.30    2.96
  -2   0 -28   59.33    4.05
  -2   0 -28   49.96    4.70
  -2   0 -29    5.07    4.06
   2  -1 -31    0.20    4.21
  -2  -1  31    5.55    4.07
   2  -1 -30   -1.38    3.98
  -2  -1  30    2.79    3.64
   2  -1 -29   63.45    4.97
  -2  -1  29   62.59    5.00
   2  -1 -28  175.84    7.63
  -2  -1  28  153.92    7.22
   2  -1 -27   77.76    5.25
  -2  -1  27   88.78    5.15
   2  -1 -26    2.89    3.32
  -2   1  26    1.08    3.14
  -2  -1  26   -1.80    3.03
   2  -1 -25    3.25    2.99
  -2   1  25    7.14    3.17
  -2  -1  25   10.74    3.14
   2  -1 -24  164.69    6.92
   2  -1 -24  156.50    5.54
  -2   1  24  148.88    6.61
  -2  -1  24  152.13    6.70
   2  -1 -23  132.63    5.96
   2  -1 -23  119.43    4.72
   2   1 -23  145.00    5.25
  -2   1  23  123.28    5.81
  -2  -1  23  140.57    5.78
   2  -1 -22  156.63    6.62
   2  -1 -22  150.67    5.51
   2   1 -22  153.77    5.88
  -2  -1  22  157.19    6.45
  -2   1  22  170.84    6.57
   2  -1 -21    4.91    2.52
  -2  -1  21    5.04    2.41
  -2   1  21    7.56    2.29
   2   1 -21    9.11    1.85
   2  -1 -21    6.93    1.38
  -2  -1  20  194.04    7.34
  -2   1  20  199.08    7.44
   2  -1 -20  194.57    7.49
   2  -1 -20  199.73    6.61
   2   1 -20  184.82    6.92
  -2  -1  19  232.81    7.85
  -2   1  19  214.27    7.81
   2  -1 -19  202.85    7.83
   2  -1 -19  201.33    7.05
   2   1 -19  219.94    7.45
  -2  -1  18   80.08    3.77
  -2   1  18   83.48    3.85
   2  -1 -18   81.66    3.98
   2   1 -18   81.86    3.47
   2  -1 -18   82.66    3.11
  -2  -1  17  312.20   10.65
  -2   1  17  311.63   10.67
   2  -1 -17  307.08   10.75
   2  -1 -17  302.05   10.05
   2   1 -17  330.49   10.41
  -2   1  16   63.05    3.19
  -2  -1  16   70.62    3.22
   2   1 -16   66.75    2.89
   2  -1 -16   67.52    2.57
   2  -1 -16   65.93    3.24
   2  -1 -15   23.29    1.73
  -2  -1  15   26.52    1.90
  -2   1  15   20.65    1.87
   2   1 -15   24.08    1.60
   2  -1 -15   20.89    1.23
   2   1 -15   24.75    1.76
  -2  -1  15   26.69    1.84
   2  -1 -15   22.83    1.89
  -2   1  15   23.40    1.79
  -2   1  14  697.14   22.09
   2   1 -14  688.73   21.88
   2  -1 -14  674.70   21.59
   2   1 -14  690.48   21.92
  -2  -1  14  700.48   22.05
   2  -1 -14  689.76   21.92
  -2  -1  14  689.22   21.98
   2  -1 -14  683.61   22.13
  -2   1  14  697.25   22.00
   2   1 -13    2.49    1.11
  -2   1  13    3.02    1.17
  -2  -1  13    2.85    1.15
   2  -1 -13    1.82    0.63
   2   1 -13    4.62    1.03
   2  -1 -13    1.67    1.13
  -2  -1  13    3.29    1.22
  -2   1  13    3.01    1.15
   2  -1 -13    1.66    1.19
   2   1 -12    2.09    0.99
  -2  -1  12    3.82    1.06
  -2   1  12    4.02    1.10
  -2   1  12    4.84    1.01
  -2  -1  12    2.92    1.07
   2  -1 -12    3.01    0.58
   2   1 -12    3.80    0.91
   2  -1 -12    3.60    1.07
  -2  -1  11  350.91   10.87
  -2   1  11  345.18   11.07
  -2  -1  11  356.79   11.05
   2  -1 -11  340.40   10.65
   2   1 -11  350.58   10.95
  -2  -1  11  350.64   11.05
   2   1 -11  344.62   10.98
  -2  -1  10 1930.93   60.56
   2  -1 -10 1926.69   60.35
   2   1 -10 1933.59   60.62
  -2  -1  10 1979.65   60.69
   2   1 -10 1995.73   60.64
   2  -1 -10 1963.61   60.78
  -2  -1  10 1961.80   60.70
  -2   1  10 1910.71   60.73
   2  -1  -9  486.49   15.29
  -2  -1   9  489.12   15.51
   2   1  -9  500.94   15.58
  -2  -1   9  512.04   15.63
  -2  -1   9  500.68   15.65
   2  -1  -9  472.64   15.70
  -2   1   9  483.16   15.66
  -2  -1   8  128.61    4.35
   2   1  -8  132.74    4.41
  -2  -1   8  126.10    4.41
  -2  -1   8  130.28    4.47
   2  -1  -8  137.09    4.52
  -2   1   8  128.71    4.47
  -2  -1   7   58.49    2.08
   2   1  -7   56.34    2.09
  -2  -1   7   55.49    2.08
  -2  -1   7   54.89    2.16
   2  -1  -7   55.86    2.18
   2  -1  -6 2262.30   69.07
  -2  -1   6 2197.89   68.98
  -2  -1   6 2247.81   69.03
   2   1  -6 2163.50   68.94
  -2  -1   6 2221.20   68.96
   2  -1  -6 2255.04   69.06
   2  -1  -5 1547.98   47.36
   2   1  -5 1508.99   47.22
  -2  -1   5 1524.36   47.31
   2  -1  -5 1504.29   47.34
  -2  -1   5 1517.57   47.23
  -2  -1   4  102.23    3.29
  -2  -1   4   97.11    3.37
   2   1  -4   97.81    3.28
   2  -1  -4  110.08    3.45
   2  -1  -4  102.81    3.40
  -2  -1   4   99.05    3.38
   2  -1  -3  698.62   21.57
  -2  -1   3  692.92   21.55
  -2  -1   3  696.32   21.55
   2   1  -3  686.24   21.44
  -2  -1   3  675.47   21.44
   2  -1  -3  709.45   21.61
   2  -1  -2 3518.20  109.14
  -2  -1   2 3524.88  109.04
  -2  -1   2 3490.18  109.09
   2  -1  -2 3531.88  109.10
  -2  -1   2 3495.50  109.09
  -2  -1   2 3522.78  109.10
   2  -1  -2 3534.24  109.08
  -2  -1   1 1692.96   52.03
  -2  -1   1 1656.53   52.11
   2  -1  -1 1673.77   52.12
  -2  -1   1 1671.11   52.12
   2  -1  -1 1669.39   52.16
   2  -1  -1 1683.76   52.11
  -2  -1   0    9.28    0.51
   2  -1   0    5.98    0.46
   2  -1   0    5.89    0.46
  -2  -1   0    8.40    0.51
   2  -1   0    5.28    0.52
   2  -1   0    5.77    0.46
   2  -1   1  417.13   13.28
  -2  -1  -1  419.37   13.29
   2  -1   1  416.76   13.24
  -2  -1  -1  421.31   13.19
  -2  -1  -1  430.19   13.18
   2   1   1  422.69   13.19
  -2  -1  -2  408.69   12.92
   2   1   2  416.58   12.93
  -2   1  -2  415.38   13.01
  -2  -1  -2  420.11   12.88
   2   1   2  410.71   12.88
   2  -1   2  402.58   12.94
  -2  -1  -2  410.14   13.01
   2  -1   2  409.99   13.00
   2   1   3   11.49    0.68
   2   1   3   11.20    0.58
  -2  -1  -3   12.85    0.68
   2  -1   3   14.58    0.77
  -2  -1  -3   13.67    0.77
   2   1   4 1636.02   52.47
  -2   1  -4 1711.19   52.52
   2   1   4 1693.55   52.37
  -2  -1  -4 1714.07   52.45
   2  -1   4 1670.76   52.53
  -2  -1  -5   58.99    2.13
   2  -1   5   56.89    2.20
  -2   1  -5   60.31    2.22
   2   1   5   56.46    2.16
  -2  -1  -6   87.51    3.05
   2  -1   6   86.35    3.10
  -2   1  -6   87.57    3.10
   2   1   6   81.98    3.07
  -2  -1  -7   45.63    1.96
   2  -1   7   52.65    2.05
  -2   1  -7   54.08    2.05
   2   1   7   41.34    1.97
  -2  -1  -8 1626.15   48.38
   2  -1   8 1548.87   48.42
  -2  -1  -8 1619.80   48.49
  -2   1  -8 1571.18   48.42
  -2   1  -9    3.15    1.01
  -2  -1  -9    1.74    0.89
  -2  -1  -9    3.81    0.78
  -2  -1 -10   52.93    2.30
  -2   1 -10   48.85    2.28
  -2  -1 -10   50.35    2.23
  -2  -1 -11   15.95    1.50
  -2  -1 -11   17.91    1.45
  -2   1 -12  125.78    4.98
  -2  -1 -12  143.34    5.08
  -2  -1 -12  142.48    4.89
  -2   1 -12  128.93    4.89
  -2   1 -13    5.30    1.49
  -2  -1 -13    5.42    1.40
  -2   1 -13    8.25    1.44
  -2  -1 -13    5.70    1.39
  -2   1 -14   84.60    3.61
  -2  -1 -14   82.35    3.65
  -2   1 -15  295.97    9.61
  -2  -1 -15  260.00    9.63
  -2  -1 -16   44.86    2.72
  -2   1 -16   34.47    2.42
  -2  -1 -17   34.47    2.75
  -2   1 -17   40.60    2.62
  -2  -1 -18    1.78    2.18
  -2   1 -18    0.30    1.91
  -2  -1 -19   50.11    3.37
  -2  -1 -19   54.27    3.00
  -2   1 -19   56.70    3.29
  -2  -1 -20  179.32    7.19
  -2  -1 -20  174.27    6.68
  -2   1 -20  185.48    6.95
  -2  -1 -21   11.20    2.75
  -2   1 -21   19.38    2.66
  -2  -1 -21   13.84    2.33
  -2  -1 -22   19.11    3.06
  -2  -1 -22   14.06    2.42
  -2   1 -22   15.33    2.70
  -2  -1 -23   12.28    3.07
  -2  -1 -23    7.36    2.43
  -2   1 -23    9.81    2.67
  -2  -1 -24  123.94    6.12
  -2  -1 -24  124.89    5.34
  -2   1 -24  124.90    5.63
  -2  -1 -25   12.72    3.62
  -2   1 -25   11.99    3.06
  -2  -1 -25   14.32    2.75
  -2  -1 -26   54.25    4.58
   2   1  26   49.74    4.47
  -2  -1 -26   54.48    3.60
  -2   1 -26   50.05    4.01
  -2   1 -27   -0.92    3.10
   2   1  27   -0.35    3.81
  -2  -1 -27    2.74    3.81
  -2  -1 -27    2.01    2.78
   2   1  28   13.48    4.22
  -2   1 -28   16.06    3.38
  -2  -1 -28   15.36    4.09
   2   1  29    9.23    4.27
  -2  -1 -29    5.45    3.95
  -2  -2  31    3.91    4.14
  -2  -2  30    4.32    3.90
   2  -2 -30   10.23    4.06
   2   2 -30    9.70    4.13
  -2  -2  29   15.05    3.89
   2  -2 -29   12.58    4.15
   2   2 -29   16.50    4.18
  -2  -2  28    1.45    3.40
   2  -2 -28   -0.18    3.89
   2   2 -28    0.37    3.78
  -2  -2  27    9.97    3.47
   2  -2 -27   10.75    3.64
   2   2 -27   13.14    3.79
  -2  -2  26    4.19    3.23
   2  -2 -26    5.75    3.14
   2   2 -26    1.36    3.20
  -2  -2  25  100.83    5.11
   2   2 -25   90.68    5.24
   2  -2 -25   88.70    5.24
  -2  -2  24   16.81    2.98
   2  -2 -24   22.25    3.24
   2   2 -24   17.49    3.24
  -2  -2  23   16.84    2.87
   2   2 -23   12.51    3.10
   2  -2 -23   12.23    2.97
   2  -2 -23   14.35    1.36
   2   2 -22   87.57    4.63
   2  -2 -22   94.39    4.69
  -2  -2  22   87.91    4.47
   2  -2 -22   82.77    3.19
   2  -2 -21  480.32   16.18
   2   2 -21  486.31   16.22
   2  -2 -21  461.72   15.10
   2   2 -21  500.53   15.83
  -2  -2  21  481.55   16.07
  -2  -2  20   22.17    2.56
   2   2 -20   18.05    2.57
   2  -2 -20   25.31    2.64
   2   2 -20   22.12    2.29
   2  -2 -20   23.03    1.42
   2  -2 -19  258.71    9.35
   2   2 -19  279.25    9.46
  -2  -2  19  262.43    9.25
   2   2 -19  283.69    9.15
   2  -2 -19  247.30    8.39
  -2  -2  18   20.30    2.21
   2   2 -18   22.53    2.44
   2  -2 -18   26.65    2.40
   2  -2 -18   23.09    1.29
   2   2 -18   24.46    2.15
   2   2 -17  918.32   29.15
   2  -2 -17  914.47   29.15
  -2  -2  17  936.96   29.05
   2   2 -17  960.62   28.97
   2  -2 -17  877.28   28.34
   2  -2 -16   41.10    2.50
   2   2 -16   33.47    2.47
  -2  -2  16   33.60    2.38
   2   2 -16   35.21    2.27
   2  -2 -16   39.39    1.57
  -2  -2  15  298.30    9.47
   2  -2 -15  262.69    8.79
   2   2 -15  290.56    9.41
  -2   2  15  272.90    9.37
   2   2 -15  283.29    9.31
  -2   2  15  270.91    9.32
  -2  -2  15  290.71    9.39
   2   2 -15  296.59    9.60
   2  -2 -15  268.37    9.49
  -2  -2  14   72.35    3.24
  -2   2  14   76.71    3.21
   2  -2 -14   75.47    2.61
   2   2 -14   80.05    3.28
   2   2 -14   76.90    3.15
  -2  -2  14   75.58    3.20
  -2   2  14   81.66    3.22
   2   2 -14   75.48    3.35
   2  -2 -14   75.87    3.37
  -2  -2  13   72.86    3.12
  -2   2  13   72.27    3.14
   2   2 -13   71.01    3.13
   2  -2 -13   73.91    2.54
  -2  -2  13   78.55    3.15
  -2   2  13   81.45    3.15
   2   2 -13   75.48    3.09
  -2  -2  13   78.27    3.01
   2  -2 -13   84.28    3.27
   2   2 -13   77.45    3.23
  -2  -2  12  175.98    6.03
  -2   2  12  171.63    5.99
   2   2 -12  181.35    6.07
   2   2 -12  176.65    5.97
   2  -2 -12  166.69    5.50
  -2  -2  12  178.16    5.92
  -2  -2  12  180.58    6.01
  -2   2  12  172.17    5.98
   2  -2 -12  176.19    6.11
   2   2 -12  174.68    6.10
  -2  -2  11   14.59    1.11
   2   2 -11    7.80    1.15
  -2  -2  11   10.21    1.10
   2  -2 -11    7.93    0.51
  -2   2  11   10.29    1.19
  -2  -2  11   11.86    1.18
   2  -2 -11    7.10    1.16
  -2  -2  10   51.35    2.20
  -2  -2  10   51.22    2.19
   2  -2 -10   49.58    2.25
  -2  -2  10   55.56    2.24
  -2   2  10   52.19    2.20
   2   2 -10   53.13    2.21
  -2   2   9   60.84    2.33
  -2  -2   9   52.04    2.21
   2   2  -9   57.79    2.23
  -2  -2   9   53.43    2.23
   2   2  -9   53.51    2.25
   2  -2  -9   52.73    2.29
  -2   2   9   59.57    2.24
  -2  -2   9   50.22    2.19
   2   2  -8    1.63    0.77
   2  -2  -8    1.68    0.73
   2   2  -8    1.09    0.71
  -2  -2   8    3.12    0.73
  -2  -2   8    4.55    0.84
  -2   2   8    3.33    0.76
  -2  -2   8    2.56    0.77
   2  -2  -8    1.27    0.69
  -2   2   8    4.01    0.83
   2   2  -7  208.55    6.59
  -2  -2   7  196.93    6.66
   2   2  -7  192.48    6.64
   2  -2  -7  195.00    6.65
  -2  -2   7  210.60    6.60
  -2   2   7  197.96    6.61
  -2  -2   7  208.62    6.63
   2  -2  -7  201.21    6.69
  -2   2   7  199.14    6.67
   2  -2  -6   32.86    1.42
   2   2  -6   30.61    1.37
  -2   2   6   28.72    1.37
  -2  -2   6   29.97    1.37
   2  -2  -6   33.51    1.45
   2   2  -6   28.92    1.33
  -2  -2   6   29.34    1.33
   2  -2  -6   34.58    1.12
  -2  -2   6   33.82    1.50
   2  -2  -5  749.31   22.90
   2   2  -5  711.12   22.88
   2  -2  -5  750.99   22.97
  -2   2   5  739.78   22.87
  -2  -2   5  716.36   22.86
  -2  -2   5  689.92   22.82
   2   2  -5  719.16   22.84
   2  -2  -5  764.97   22.72
  -2  -2   5  689.07   22.96
  -2   2   4  352.68   11.78
   2   2  -4  365.50   11.61
  -2  -2   4  362.16   11.60
   2  -2  -4  365.25   11.65
   2   2  -4  364.28   11.65
  -2   2   4  373.44   11.64
  -2  -2   4  371.40   11.64
   2  -2  -4  379.27   11.75
  -2  -2   4  369.17   11.63
  -2   2   4  370.70   11.63
  -2   2   4  366.38   11.57
   2  -2  -4  370.29   11.55
   2  -2  -4  373.57   11.79
   2  -2  -3 1743.12   54.17
  -2  -2   3 1722.09   54.00
  -2   2   3 1741.17   54.03
  -2  -2   3 1726.79   54.02
  -2  -2   3 1742.06   54.03
  -2   2   3 1746.92   54.02
  -2   2   3 1785.54   54.03
  -2   2   3 1738.03   54.03
   2   2  -3 1708.88   54.03
  -2  -2   3 1734.26   54.04
   2  -2  -3 1705.74   54.03
   2  -2  -3 1763.89   54.00
   2  -2  -3 1732.79   54.14
   2  -2  -2  427.01   13.48
   2  -2  -2  437.27   13.50
  -2   2   2  432.36   13.35
   2   2  -2  426.76   13.36
   2  -2  -2  432.26   13.36
  -2  -2   2  418.28   13.35
  -2  -2   2  403.88   13.34
  -2   2   2  419.38   13.35
  -2   2   2  420.56   13.40
  -2   2   2  427.58   13.36
  -2  -2   2  418.30   13.36
   2  -2  -2  438.28   13.38
   2  -2  -2  435.45   13.51
   2  -2  -1   32.06    1.40
  -2   2   1   32.66    1.26
  -2  -2   1   38.58    1.30
   2  -2  -1   30.95    1.38
   2   2  -1   41.38    1.29
   2  -2  -1   30.94    1.24
  -2   2   1   31.48    1.25
  -2  -2   1   38.51    1.29
  -2   2   1   30.08    1.34
   2  -2  -1   30.95    1.33
   2   2  -1   38.81    1.28
   2  -2  -1   28.32    1.23
   2  -2   0 1507.32   46.48
  -2   2   0 1432.76   46.47
   2  -2   0 1487.31   46.36
  -2  -2   0 1477.27   46.37
  -2   2   0 1492.49   46.36
   2   2   0 1523.09   46.37
   2  -2   0 1502.71   46.37
   2   2   0 1503.24   46.38
   2  -2   0 1519.23   46.50
  -2  -2   0 1452.81   46.44
   2  -2   1 9704.20  300.94
  -2  -2  -1 9590.03  300.88
  -2   2  -1 9999.00  301.00
  -2  -2  -1 9607.09  300.85
  -2   2  -1 9541.15  300.84
   2   2   1 9773.44  300.86
   2  -2   1 9746.88  300.86
   2   2   1 9377.53  300.85
   2  -2   1 9617.95  300.84
   2  -2   1 9940.00  300.98
   2   2   1 9920.10  300.75
  -2  -2  -2  185.85    5.74
  -2   2  -2  170.28    5.75
  -2  -2  -2  185.53    5.77
   2   2   2  167.12    5.78
  -2   2  -2  177.16    5.92
   2  -2   2  171.00    5.83
  -2  -2  -2  184.94    5.77
   2  -2   2  170.74    5.75
   2   2   2  186.83    5.77
  -2  -2  -3  141.78    4.67
   2   2   3  142.39    4.71
   2  -2   3  139.64    4.70
  -2  -2  -3  140.50    4.70
  -2  -2  -3  143.37    4.68
  -2   2  -3  144.09    4.86
   2  -2   3  143.09    4.77
   2   2   3  145.75    4.71
  -2  -2  -4  281.63    8.98
   2   2   4  277.02    8.80
  -2   2  -4  277.03    9.10
   2   2   4  276.74    8.99
  -2   2  -4  281.34    9.17
   2   2   4  294.18    9.03
   2  -2   4  281.53    9.02
  -2   2  -5 1876.75   58.46
   2   2   5 1856.62   58.33
   2  -2   5 1886.14   58.37
   2   2   5 1865.69   58.38
  -2  -2  -5 1884.06   58.34
  -2   2  -6    4.89    0.95
   2   2   6    3.30    0.64
   2   2   6    3.89    0.80
   2  -2   6    3.41    0.74
  -2  -2  -6    3.97    0.80
   2   2   6    2.79    0.76
   2   2   7  262.86    8.56
  -2   2  -7  260.97    8.62
   2   2   7  261.92    8.46
   2  -2   7  259.71    8.54
   2   2   7  262.08    8.55
  -2  -2  -7  256.23    8.50
  -2  -2  -8   36.65    1.82
   2   2   8   34.53    1.78
   2  -2   8   37.33    1.80
  -2   2  -8   40.91    1.90
   2   2   8   38.84    1.70
  -2  -2  -8   37.19    1.76
  -2  -2  -9  180.74    6.39
  -2  -2  -9  185.59    6.32
  -2   2  -9  194.95    6.56
  -2   2  -9  192.36    6.45
   2   2   9  184.11    6.37
   2  -2   9  187.64    6.37
  -2   2 -10   67.75    3.01
  -2  -2 -10   86.40    3.11
   2   2  10   81.05    3.07
  -2  -2 -10   75.87    2.97
  -2   2 -10   62.39    3.03
  -2   2 -10   64.51    2.96
   2  -2  10   70.61    2.97
   2   2  10   82.05    3.02
  -2  -2 -11  475.95   15.73
  -2   2 -11  484.97   15.74
   2   2  11  485.57   15.72
  -2  -2 -11  485.26   15.60
  -2   2 -11  492.63   15.82
  -2   2 -11  483.34   15.68
   2   2  11  484.04   15.64
  -2   2 -12    2.06    1.33
  -2  -2 -12    1.96    1.29
   2   2  12   -1.00    1.33
  -2  -2 -12    2.50    1.28
  -2   2 -12    1.81    1.37
  -2   2 -12   -1.08    1.26
   2   2  12    1.31    1.31
   2   2  13  368.32   12.25
  -2   2 -13  387.17   12.33
  -2  -2 -13  364.70   12.28
  -2   2 -13  394.71   12.36
   2   2  13  376.79   12.15
  -2  -2 -13  373.99   12.07
   2   2  14    3.05    1.62
  -2  -2 -14    2.65    1.54
  -2   2 -14    2.12    1.58
  -2   2 -14    1.74    1.66
   2  -2  14    0.63    1.65
  -2  -2 -15   99.89    4.34
  -2   2 -15  101.32    4.31
   2   2  15  108.08    4.34
  -2   2 -15  110.05    4.41
  -2   2 -16   56.66    3.18
  -2  -2 -16   52.37    3.18
   2   2  16   62.57    3.26
  -2   2 -16   62.95    3.19
   2  -2  16   56.25    3.19
  -2   2 -17  126.19    5.30
  -2  -2 -17  114.69    5.24
   2   2  17  127.00    5.31
  -2   2 -17  138.16    5.31
   2  -2  17  122.11    5.25
  -2  -2 -18  136.51    5.59
  -2   2 -18  122.21    5.45
   2   2  18  140.11    5.62
  -2   2 -18  124.17    5.37
   2  -2  18  125.62    5.43
  -2   2 -19  201.61    7.73
  -2  -2 -19  185.86    7.69
   2   2  19  205.33    7.72
   2  -2  19  197.94    7.78
  -2   2 -19  217.42    7.72
  -2   2 -20    5.21    2.61
  -2  -2 -20   -0.53    2.53
  -2   2 -20    0.72    2.32
   2   2  20    1.43    2.51
   2  -2  20    3.38    2.58
  -2   2 -21   50.24    3.77
  -2  -2 -21   49.32    3.78
   2   2  21   55.94    3.80
   2  -2  21   52.06    3.87
  -2   2 -21   54.80    3.55
  -2  -2 -22   16.75    3.19
  -2   2 -22   11.61    3.11
  -2  -2 -22   13.25    2.32
  -2   2 -22    8.72    2.84
   2   2  22   12.07    3.07
   2  -2  22   16.74    3.29
  -2   2 -23  142.09    6.01
   2   2  23  122.96    6.17
  -2  -2 -23  138.88    5.44
   2  -2  23  125.70    6.23
  -2   2 -23  138.00    6.31
  -2  -2 -23  123.99    6.22
  -2   2 -24   -1.63    3.22
  -2  -2 -24    3.25    3.10
  -2   2 -24   -2.60    2.91
  -2  -2 -24    1.22    2.30
   2   2  24   -4.39    3.46
   2  -2  24   -3.15    3.35
  -2   2 -25    4.76    3.45
  -2  -2 -25    5.25    3.31
  -2   2 -25    0.99    3.01
   2  -2  25   -4.26    3.42
   2   2  25   -2.61    3.42
  -2  -2 -25    0.47    2.35
  -2  -2 -26    4.10    2.45
  -2  -2 -26    7.39    3.43
  -2   2 -26    5.82    3.48
   2  -2  26    3.89    3.69
  -2   2 -26    4.15    3.27
  -2   2 -27   52.38    4.61
  -2  -2 -27   42.57    4.51
  -2   2 -27   47.52    4.12
   2  -2  27   50.00    4.72
  -2   2 -28    1.14    3.98
  -2  -2 -28    1.32    3.99
  -2   2 -28    6.56    3.56
   2  -2  28    5.71    4.05
  -2   2 -29   19.23    3.80
  -2  -2 -29   16.27    4.28
  -2   2 -29   20.38    4.52
  -2  -3  30    2.75    3.89
   2   3 -30    6.68    4.37
   2  -3 -30    2.53    4.24
  -2  -3  29    4.02    3.69
   2  -3 -29    5.29    4.06
   2   3 -29    7.26    4.10
  -2  -3  28    4.87    3.78
   2  -3 -28    2.92    3.71
   2   3 -28   -1.29    3.63
  -2  -3  27   28.66    3.93
   2  -3 -27   32.27    4.02
   2   3 -27   26.88    4.07
  -2  -3  26   27.93    3.70
   2  -3 -26   26.45    3.89
   2   3 -26   29.02    3.98
  -2  -3  25   65.04    4.32
   2  -3 -25   53.33    4.16
   2   3 -25   65.19    4.49
  -2  -3  24    6.43    3.00
   2  -3 -24    4.91    3.00
   2   3 -24    0.78    3.00
  -2  -3  23  173.95    6.89
   2   3 -23  163.28    7.09
   2  -3 -23  161.96    6.99
   2  -3 -22    4.16    2.59
   2   3 -22    5.78    2.77
   2  -3 -22    0.72    0.80
  -2  -3  22   -0.38    2.56
   2  -3 -21   28.13    2.93
   2   3 -21   33.15    3.09
   2  -3 -21   25.49    1.29
  -2  -3  21   29.02    2.99
   2  -3 -20   24.94    2.71
   2   3 -20   29.53    2.83
   2  -3 -20   22.05    1.22
  -2  -3  20   26.62    2.65
   2   3 -19   50.88    3.35
   2  -3 -19   52.33    3.32
  -2  -3  19   52.24    3.27
   2  -3 -19   53.35    1.99
   2  -3 -18    1.45    0.75
  -2  -3  18    0.90    1.92
   2  -3 -18   -0.22    2.03
   2   3 -18    3.79    2.06
   2   3 -17  362.53   11.74
  -2  -3  17  355.08   11.58
   2  -3 -16   17.08    0.95
  -2  -3  16   21.78    2.04
   2  -3 -16   17.42    1.90
   2   3 -16   21.71    2.12
  -2   3  15  128.62    4.49
  -2   3  15  124.63    4.52
  -2  -3  15  117.13    4.38
   2  -3 -15  124.71    4.66
   2   3 -15  121.03    4.65
  -2  -3  15  118.47    4.57
  -2  -3  14   65.91    3.13
   2   3 -14   67.85    3.14
  -2  -3  14   70.89    3.08
  -2   3  14   76.40    3.19
   2   3 -14   68.58    3.23
   2  -3 -14   74.12    3.28
  -2  -3  14   71.92    3.07
  -2   3  14   79.84    3.14
  -2  -3  13  498.25   16.05
  -2   3  13  481.82   15.98
   2   3 -13  492.16   15.97
  -2  -3  13  498.92   15.98
  -2   3  13  501.54   15.96
  -2  -3  13  506.53   15.97
   2  -3 -13  481.31   16.08
   2   3 -13  492.62   16.11
  -2  -3  12    9.62    1.38
   2  -3 -12   12.11    1.41
   2   3 -12   11.91    1.36
  -2   3  12   11.04    1.40
   2   3 -12   11.55    1.39
  -2  -3  12   11.20    1.38
  -2  -3  12   11.15    1.29
  -2   3  12   14.23    1.39
  -2  -3  11   23.30    1.51
  -2  -3  11   20.84    1.50
   2  -3 -11   16.68    1.48
  -2   3  11   17.31    1.40
  -2  -3  11   22.43    1.51
   2   3 -11   21.19    1.53
  -2  -3  10   35.32    1.83
   2  -3 -10   35.71    1.78
   2   3 -10   36.13    1.78
  -2   3  10   33.74    1.67
  -2  -3  10   33.10    1.73
   2  -3 -10   30.46    1.75
  -2  -3  10   33.77    1.75
   2  -3  -9  184.70    6.20
  -2  -3   9  203.09    6.62
   2  -3  -9  187.45    6.55
   2   3  -9  190.28    6.55
  -2  -3   9  209.01    6.51
  -2   3   9  191.18    6.48
   2  -3  -9  195.63    6.58
  -2   3   9  185.76    6.54
   2   3  -9  201.36    6.54
  -2  -3   9  207.14    6.54
  -2  -3   8   24.22    1.52
   2  -3  -8   24.61    1.07
   2   3  -8   24.01    1.38
   2  -3  -8   24.42    1.37
  -2   3   8   24.64    1.32
  -2  -3   8   26.37    1.34
  -2  -3   8   25.88    1.39
  -2   3   8   26.40    1.62
   2   3  -8   26.84    1.47
   2  -3  -8   25.29    1.43
  -2   3   8   24.63    1.46
  -2  -3   7  201.68    6.78
   2   3  -7  201.88    6.80
   2  -3  -7  207.73    6.89
  -2  -3   7  202.48    6.92
   2  -3  -7  203.20    6.59
   2   3  -7  198.69    6.77
   2  -3  -7  207.29    6.79
  -2   3   7  205.96    7.02
  -2  -3   7  201.73    6.74
  -2   3   7  213.27    6.75
  -2   3   7  221.88    6.89
  -2  -3   6  119.86    4.09
   2   3  -6  113.65    4.06
   2  -3  -6  115.92    4.07
   2  -3  -6  122.28    4.18
  -2  -3   6  119.75    4.26
   2  -3  -6  126.31    3.96
  -2   3   6  125.43    4.35
  -2   3   6  117.40    4.16
  -2   3   6  112.27    4.03
  -2  -3   6  120.06    4.05
  -2   3   5 1231.77   38.41
  -2   3   5 1232.14   38.56
  -2  -3   5 1248.55   38.33
   2   3  -5 1234.39   38.29
   2  -3  -5 1233.01   38.29
  -2   3   5 1224.37   38.25
  -2  -3   5 1235.36   38.26
   2  -3  -5 1216.27   38.42
   2  -3  -5 1188.41   38.23
  -2  -3   5 1191.92   38.49
   2  -3  -5 1230.10   38.50
  -2   3   5 1230.10   38.27
  -2  -3   5 1250.62   38.28
   2  -3  -4  193.29    6.30
  -2  -3   4  187.20    6.03
  -2   3   4  187.81    6.02
  -2   3   4  176.96    6.31
  -2  -3   4  187.55    6.11
   2  -3  -4  179.58    6.20
   2  -3  -4  183.09    6.03
   2   3  -4  183.46    6.04
  -2   3   4  184.74    6.02
  -2  -3   4  193.49    6.03
   2  -3  -4  190.83    6.07
  -2   3   4  185.55    6.20
   2  -3  -3  762.64   22.69
  -2   3   3  717.65   22.73
  -2  -3   3  701.79   22.58
  -2   3   3  735.62   22.60
   2  -3  -3  744.84   22.80
  -2   3   3  722.69   22.78
  -2  -3   3  696.68   22.59
  -2   3   3  733.18   22.59
   2  -3  -3  735.08   22.85
  -2   3   3  723.39   22.60
  -2  -3   3  705.25   22.60
   2  -3  -2    1.55    0.61
  -2   3   2    0.89    0.41
  -2  -3   2    1.56    0.42
   2  -3  -2    2.16    0.76
  -2  -3   2    1.33    0.41
  -2   3   2    0.86    0.41
  -2   3   2    0.13    0.40
  -2  -3   2    1.53    0.42
  -2   3   2    0.04    0.65
   2  -3  -2    3.04    0.65
   2   3  -2    2.57    0.45
  -2   3   2    0.72    0.60
   2  -3  -2    0.76    0.59
   2  -3  -1  225.61    7.40
   2  -3  -1  221.69    7.36
   2  -3  -1  223.24    7.12
  -2   3   1  223.09    7.12
  -2  -3   1  215.84    7.12
   2   3  -1  222.71    7.13
  -2   3   1  226.32    7.14
  -2  -3   1  221.17    7.14
   2   3  -1  222.80    7.14
   2  -3  -1  226.72    7.12
  -2   3   1  234.84    7.13
  -2  -3   1  223.41    7.14
  -2  -3   1  218.88    7.39
   2  -3  -1  217.53    7.29
  -2   3   1  244.66    7.39
   2  -3   0  143.00    4.63
  -2  -3   0  123.55    4.57
   2  -3   0  143.23    4.57
   2  -3   0  137.74    4.34
   2   3   0  129.10    4.34
  -2  -3   0  126.67    4.34
  -2   3   0  137.66    4.35
   2  -3   0  143.07    4.61
   2  -3   0  138.53    4.35
   2   3   0  126.12    4.35
  -2   3   0  149.36    4.66
  -2  -3   0  128.63    4.33
  -2  -3  -1   29.02    0.97
   2   3   1   27.65    1.11
   2  -3   1   25.16    1.09
   2  -3   1   26.08    1.35
  -2   3  -1   23.73    1.07
  -2  -3  -1   27.21    1.10
   2  -3   1   26.34    1.09
   2   3   1   27.92    1.13
  -2   3  -1   20.68    1.32
  -2  -3  -1   28.09    1.33
   2  -3   1   24.24    1.35
  -2   3  -2  414.26   12.85
  -2  -3  -2  402.11   12.84
   2   3   2  404.74   12.85
   2  -3   2  412.35   12.85
  -2  -3  -2  422.37   13.00
   2   3   2  405.16   12.82
  -2  -3  -2  397.65   12.69
  -2   3  -2  418.63   13.15
   2  -3   2  423.55   13.09
   2   3   2  409.08   13.05
   2   3   3 1768.47   53.99
   2  -3   3 1741.11   53.98
  -2   3  -3 1650.44   54.27
   2   3   3 1792.03   53.98
   2   3   3 1654.12   54.12
   2  -3   3 1706.03   54.18
  -2  -3  -3 1752.80   54.09
   2  -3   4   -0.03    0.61
   2   3   4    1.79    0.66
   2   3   4    1.53    0.34
  -2  -3  -4    2.62    0.75
   2   3   4    1.82    0.62
  -2   3  -4    2.10    0.86
   2  -3   4    0.53    0.89
   2   3   4    1.38    0.73
  -2  -3  -4    2.29    0.79
   2   3   5  201.57    6.30
  -2   3  -5  177.42    6.73
   2  -3   5  188.71    6.50
   2   3   5  199.83    6.52
   2   3   5  207.08    6.64
   2  -3   5  193.77    6.67
  -2  -3  -5  206.61    6.55
  -2  -3  -6  273.43    8.78
   2   3   6  263.72    8.54
  -2   3  -6  260.60    9.02
   2  -3   6  273.63    8.76
   2   3   6  270.97    8.77
   2   3   6  275.83    8.85
  -2  -3  -7   94.85    3.37
   2   3   7   92.95    3.13
   2  -3   7   85.07    3.35
   2   3   7   92.06    3.38
  -2   3  -7   92.87    3.56
  -2  -3  -7   95.35    3.40
  -2   3  -7   88.22    3.38
   2   3   7   91.48    3.42
  -2  -3  -8   82.97    3.07
   2   3   8   78.80    2.79
  -2   3  -8   85.66    3.27
   2   3   8   79.38    3.06
  -2  -3  -8   73.06    3.04
   2   3   8   78.54    3.05
   2  -3   8   75.09    3.03
   2  -3   9  239.26    8.42
  -2   3  -9  238.75    8.43
   2  -3   9  236.34    8.26
   2   3   9  251.04    8.31
   2   3   9  256.00    8.10
  -2  -3  -9  254.05    8.31
   2   3   9  258.70    8.35
  -2  -3  -9  256.65    8.37
   2  -3  10   26.39    1.93
  -2   3 -10   29.61    2.00
  -2  -3 -10   34.40    1.83
   2  -3  10   33.16    1.79
   2   3  10   35.26    1.88
   2   3  10   32.84    1.55
  -2   3 -10   28.91    2.08
   2   3  10   32.51    1.80
  -2  -3 -10   28.28    1.81
  -2   3 -10   31.21    1.90
  -2   3 -11    8.44    1.56
   2  -3  11    3.50    1.26
  -2  -3 -11    4.75    1.29
   2   3  11    3.26    1.00
   2   3  11    2.93    1.21
  -2  -3 -11    3.82    1.24
  -2   3 -11    7.67    1.33
  -2   3 -11    4.51    1.42
   2  -3  11    2.36    1.21
   2   3  11    3.64    1.25
   2   3  12    8.68    1.42
  -2   3 -12   13.15    1.64
  -2  -3 -12    6.37    1.50
   2  -3  12   12.79    1.65
  -2  -3 -12    9.67    1.46
   2   3  12    7.16    1.20
   2  -3  12   11.28    1.45
   2   3  12    9.03    1.45
  -2   3 -12   15.44    1.86
  -2   3 -13  246.06    8.64
  -2  -3 -13  251.10    8.66
  -2   3 -13  246.29    8.82
   2  -3  13  246.98    8.69
   2   3  13  260.43    8.54
   2  -3  13  232.19    8.48
   2   3  13  260.64    8.53
   2   3  14    9.14    1.25
  -2   3 -14    3.03    1.88
  -2  -3 -14    5.13    1.56
  -2   3 -14    2.69    1.64
   2   3  14    4.41    1.48
   2  -3  14    6.19    1.81
   2   3  15  109.82    4.16
  -2   3 -15  109.58    4.70
   2   3  15  117.55    4.44
  -2   3 -15  111.81    4.61
   2  -3  15  113.63    4.71
  -2   3 -16   18.76    2.35
   2   3  16   17.55    1.79
  -2   3 -16   18.49    2.36
  -2  -3 -16   17.45    2.25
   2   3  16   16.48    2.07
   2  -3  16   19.03    2.33
  -2   3 -17   10.06    2.27
   2   3  17   12.07    1.79
   2  -3  17    7.64    2.37
  -2  -3 -17   10.83    2.26
  -2   3 -17   12.19    2.27
   2   3  17   11.38    1.99
  -2  -3 -18   -0.83    2.29
  -2   3 -18    1.20    2.19
  -2   3 -18   -0.74    2.36
   2  -3  18    5.22    2.36
  -2  -3 -19   69.56    4.06
  -2   3 -19   68.21    3.95
   2  -3  19   76.91    4.03
  -2   3 -19   71.13    4.03
  -2   3 -20   27.68    3.10
  -2  -3 -20   24.63    3.11
   2   3  20   28.43    2.74
  -2   3 -20   27.01    3.01
   2  -3  20   31.81    3.10
  -2  -3 -21  108.08    5.27
  -2   3 -21  108.59    5.40
  -2   3 -21  110.34    5.31
   2  -3  21  105.39    5.28
   2   3  21  108.27    4.89
  -2  -3 -22    1.92    2.86
  -2   3 -22   -0.15    2.95
   2   3  22   -1.43    2.47
   2  -3  22   -3.04    3.06
  -2   3 -22    1.58    2.89
  -2   3 -23   24.05    3.53
  -2  -3 -23   23.08    3.29
   2   3  23   24.38    3.09
  -2   3 -23   26.20    3.50
   2  -3  23   24.58    3.63
  -2  -3 -23   24.33    2.58
  -2  -3 -24   18.46    3.55
  -2   3 -24   25.76    3.52
   2   3  24   22.86    3.05
  -2   3 -24   31.07    3.66
  -2  -3 -24   18.33    2.55
   2  -3  24   25.88    3.75
   2   3  25  123.82    5.69
  -2   3 -25  129.65    6.19
  -2  -3 -25  117.95    6.26
  -2   3 -25  119.68    6.25
   2  -3  25  123.36    6.33
  -2  -3 -25  125.56    5.17
  -2   3 -26    9.08    3.57
   2  -3  26    7.15    3.72
   2   3  26    4.41    3.02
  -2   3 -26    3.89    3.65
  -2  -3 -26    8.78    3.70
  -2   3 -27    6.68    3.57
  -2  -3 -27   10.38    3.74
  -2   3 -27    6.97    3.98
   2  -3  27   10.56    3.77
  -2   3 -28   11.76    3.75
  -2   3 -28   11.67    4.01
  -2  -3 -28   13.11    3.96
   2  -3  28   14.21    4.18
  -2   3 -29   34.17    4.39
  -2   4  31   18.95    4.28
  -2   4  30   26.23    4.32
   2  -4 -30   20.88    4.61
   2   4 -30   28.22    4.77
  -2  -4  30   31.14    4.50
  -2   4  29    5.99    3.95
   2  -4 -29   15.08    4.08
   2   4 -29   12.08    3.91
  -2  -4  29    4.21    3.85
  -2   4  28    4.88    3.76
   2  -4 -28   -1.08    3.71
   2   4 -28   -2.74    3.98
  -2  -4  28    5.59    3.69
  -2   4  27   11.08    3.77
   2  -4 -27    5.03    3.65
   2   4 -27   14.46    3.87
  -2  -4  27    5.75    3.61
  -2   4  26   34.67    4.06
   2  -4 -26   46.15    4.13
   2   4 -26   40.90    4.34
  -2  -4  26   48.36    4.18
   2  -4 -25   58.01    4.42
   2   4 -25   56.73    4.45
  -2  -4  25   58.61    4.26
   2  -4 -24   78.38    4.85
   2   4 -24   77.98    4.83
  -2  -4  24   84.61    4.77
   2  -4 -23    3.05    2.95
   2   4 -23   -1.63    3.02
  -2  -4  23    4.85    2.75
  -2  -4  22  199.55    7.65
   2  -4 -22  182.93    7.61
   2   4 -22  190.84    7.74
  -2  -4  21  114.34    5.31
   2  -4 -21  117.47    5.38
   2   4 -21  116.08    5.41
  -2  -4  20  244.43    8.99
   2  -4 -20  236.69    9.02
   2   4 -20  255.06    9.14
   2  -4 -19  111.43    4.50
   2   4 -19  113.02    4.55
  -2  -4  19  116.31    4.48
  -2  -4  18   46.49    2.95
   2   4 -18   50.57    3.02
   2  -4 -18   55.99    3.09
  -2  -4  17   94.32    4.13
   2   4 -17   87.65    4.17
   2  -4 -17   92.07    4.20
  -2  -4  16  830.04   26.38
   2   4 -16  826.62   26.43
   2  -4 -16  804.58   26.38
  -2   4  15    0.51    1.52
   2  -4 -15    2.46    1.53
   2   4 -15    0.18    1.56
  -2  -4  15    1.29    1.70
  -2   4  14  154.23    5.80
   2   4 -14  169.25    5.95
   2  -4 -14  157.00    5.91
  -2  -4  14  161.90    5.95
  -2  -4  14  164.40    5.90
  -2   4  14  146.61    6.12
  -2   4  14  163.30    5.78
  -2  -4  14  167.58    5.78
  -2   4  13  193.41    7.10
   2   4 -13  188.27    6.75
  -2  -4  13  189.31    6.78
  -2   4  13  200.71    6.75
  -2  -4  13  181.91    6.77
  -2  -4  13  189.22    6.65
  -2   4  13  203.31    6.66
   2   4 -13  184.97    6.78
   2  -4 -13  197.65    6.79
  -2  -4  12  768.50   24.24
  -2   4  12  752.49   24.22
  -2   4  12  749.36   24.63
   2   4 -12  766.00   24.34
  -2  -4  12  759.79   24.36
   2   4 -12  749.71   24.35
   2  -4 -12  747.33   24.34
   2  -4 -12  787.03   23.93
  -2  -4  12  763.62   24.38
  -2   4  12  760.06   24.30
  -2   4  12  757.38   24.44
   2  -4 -11    8.16    1.34
  -2  -4  11   10.85    1.51
  -2   4  11   10.59    1.58
  -2   4  11   10.49    1.34
   2  -4 -11    9.67    0.89
  -2   4  11    9.26    1.65
   2   4 -11   10.38    1.47
  -2  -4  11   12.74    1.44
   2  -4 -11    9.94    1.33
   2  -4 -11    7.12    1.41
  -2   4  11   10.42    1.28
  -2  -4  11   12.94    1.33
   2  -4 -10    8.61    1.22
   2  -4 -10    7.88    0.82
  -2   4  10   10.42    1.45
  -2  -4  10    5.61    1.32
  -2   4  10    8.59    1.56
   2   4 -10    7.73    1.21
  -2  -4  10    6.56    1.17
   2  -4 -10    7.55    1.37
  -2  -4  10    8.18    1.10
  -2   4  10   11.30    1.15
   2  -4 -10   10.47    1.21
   2  -4  -9   40.22    1.89
   2   4  -9   34.31    1.81
   2  -4  -9   40.61    1.95
  -2  -4   9   32.92    2.05
   2  -4  -9   39.32    1.60
  -2   4   9   42.29    2.11
  -2   4   9   41.57    1.81
  -2  -4   9   33.12    1.75
  -2   4   9   38.60    2.24
  -2  -4   9   29.60    1.82
   2  -4  -8   86.38    2.97
   2   4  -8   76.14    2.94
   2  -4  -8   81.54    3.11
  -2   4   8   78.72    3.19
   2  -4  -8   81.38    2.80
  -2  -4   8   76.37    3.20
  -2  -4   8   69.85    2.98
  -2   4   8   73.34    2.87
  -2  -4   8   73.79    2.86
  -2   4   8   80.99    3.33
   2  -4  -7   26.65    1.35
   2   4  -7   28.38    1.33
   2  -4  -7   24.93    1.50
  -2   4   7   26.79    1.80
  -2  -4   7   26.94    1.71
   2  -4  -7   26.06    1.27
  -2  -4   7   28.71    1.47
  -2   4   7   27.95    1.30
  -2  -4   7   26.93    1.31
  -2   4   7   26.53    1.53
  -2   4   6   91.94    3.47
  -2   4   6   96.62    3.75
  -2  -4   6   96.33    3.44
   2   4  -6   92.32    3.28
   2  -4  -6   94.07    3.29
  -2   4   6   89.13    3.24
  -2  -4   6   98.12    3.28
   2  -4  -6   94.37    3.33
   2  -4  -6   92.27    3.49
  -2   4   6   92.91    3.26
  -2  -4   6   96.05    3.27
   2  -4  -5   51.63    2.20
  -2   4   5   53.83    1.84
  -2  -4   5   42.50    1.80
  -2   4   5   46.80    2.29
  -2  -4   5   41.03    1.97
   2  -4  -5   52.57    1.85
   2   4  -5   41.14    1.80
  -2   4   5   54.47    2.10
   2  -4  -5   53.88    2.13
  -2   4   5   53.29    1.85
  -2  -4   5   40.60    1.79
   2  -4  -5   54.14    2.01
  -2  -4   4  344.87   11.29
  -2   4   4  353.29   11.28
  -2  -4   4  350.07   11.48
   2  -4  -4  387.75   11.48
   2  -4  -4  356.38   11.66
  -2  -4   4  350.27   11.29
  -2   4   4  356.22   11.27
  -2   4   4  353.29   11.27
  -2  -4   4  365.96   11.28
   2  -4  -4  356.73   11.56
  -2   4   4  353.83   11.52
  -2   4   4  362.53   11.76
  -2   4   3   73.95    2.48
  -2  -4   3   72.02    2.47
  -2   4   3   64.86    2.93
  -2   4   3   74.71    2.48
  -2  -4   3   71.40    2.49
  -2   4   3   71.46    2.47
  -2  -4   3   70.56    2.48
   2  -4  -3   76.78    2.75
   2  -4  -3   69.70    2.85
  -2   4   3   75.12    2.80
   2  -4  -3   73.96    2.81
  -2  -4   2   33.98    1.25
  -2   4   2   31.29    1.25
   2  -4  -2   30.65    1.62
   2  -4  -2   31.82    1.67
  -2   4   2   29.67    1.56
  -2   4   2   30.51    1.23
  -2  -4   2   33.60    1.26
  -2   4   2   32.53    1.24
  -2  -4   2   33.93    1.26
   2  -4  -2   34.27    1.60
  -2  -4   2   33.33    1.76
   2   4  -1  514.96   15.34
   2  -4  -1  473.44   15.31
  -2  -4   1  497.62   15.32
  -2   4   1  476.93   15.32
  -2   4   1  484.69   15.32
  -2  -4   1  503.11   15.34
  -2  -4   1  518.02   15.75
   2  -4  -1  487.85   15.68
   2  -4  -1  484.12   15.62
  -2   4   1  445.23   15.68
  -2  -4   0 1377.59   42.15
  -2   4   0 1331.16   42.13
  -2   4   0 1379.91   42.58
   2  -4   0 1302.62   42.43
   2  -4   0 1335.85   42.13
   2   4   0 1383.04   42.15
  -2  -4   0 1363.61   42.19
  -2  -4   0 1373.45   42.25
   2  -4   0 1343.96   42.14
   2   4   0 1352.00   42.15
   2  -4   0 1379.29   42.54
  -2  -4   0 1340.24   42.50
   2  -4   0 1377.13   42.50
  -2  -4  -1  860.30   27.18
   2  -4   1  852.70   27.17
   2   4   1  879.33   26.87
   2  -4   1  914.04   27.27
  -2  -4  -1  855.61   26.86
  -2   4  -1  867.79   27.31
  -2  -4  -1  847.20   26.86
   2  -4   1  852.97   26.86
   2   4   1  866.04   26.88
   2  -4   1  847.32   26.85
  -2  -4  -1  861.07   26.96
   2  -4   1  873.65   27.22
  -2  -4  -2 1382.48   42.51
  -2  -4  -2 1356.03   42.16
   2  -4   2 1342.66   42.56
   2  -4   2 1339.76   42.23
   2   4   2 1362.66   42.24
   2  -4   2 1348.12   42.57
  -2   4  -2 1383.66   42.68
   2   4   2 1367.98   42.23
   2  -4   2 1342.83   42.22
   2   4   3   19.88    1.06
   2  -4   3   23.93    1.07
  -2  -4  -3   19.96    1.39
   2   4   3   23.76    1.50
   2  -4   3   24.05    1.57
  -2   4  -3   25.47    1.54
  -2  -4  -3   17.91    0.87
   2   4   4    6.18    0.79
   2  -4   4    4.13    0.75
  -2  -4  -4    3.73    0.48
   2   4   4    5.43    0.82
  -2   4  -4    2.03    1.13
  -2  -4  -4    3.61    1.01
   2   4   4    4.35    1.08
   2  -4   4    4.24    1.20
   2   4   5  572.31   18.93
   2  -4   5  605.63   18.98
  -2   4  -5  587.80   18.68
  -2  -4  -5  588.95   18.67
   2   4   5  597.37   18.48
  -2  -4  -5  594.24   18.76
   2   4   5  597.12   18.67
   2  -4   5  591.50   18.66
   2   4   5  595.92   18.71
  -2   4  -5  559.44   19.06
  -2  -4  -5  585.36   18.81
   2  -4   6 1455.25   45.06
   2   4   6 1450.80   45.07
   2   4   6 1458.22   45.11
  -2  -4  -6 1448.54   45.14
   2   4   6 1409.38   44.87
  -2   4  -6 1450.76   45.09
  -2  -4  -6 1440.75   45.08
  -2   4  -6 1522.96   45.54
   2   4   6 1406.02   45.29
   2  -4   6 1446.63   45.33
   2   4   7   11.84    1.35
   2  -4   7   11.01    1.26
   2   4   7   14.95    1.16
   2  -4   7    8.03    1.11
   2   4   7   15.84    1.27
  -2  -4  -7   15.01    1.17
  -2  -4  -7   14.09    1.33
   2   4   7   13.27    0.83
  -2   4  -7    7.32    1.10
  -2   4  -7    5.60    1.43
   2  -4   7    7.38    1.33
   2  -4   8   80.28    3.00
   2   4   8   75.34    2.97
   2   4   8   73.44    2.71
   2  -4   8   80.64    3.25
  -2  -4  -8   74.05    3.00
   2   4   8   78.36    3.19
  -2  -4  -8   75.29    3.05
   2   4   9   54.67    2.46
   2  -4   9   56.47    2.45
   2   4   9   57.49    2.19
   2  -4   9   58.68    2.72
  -2  -4  -9   54.76    2.48
   2   4   9   56.12    2.66
  -2  -4  -9   54.21    2.55
   2   4  10  133.18    5.06
   2  -4  10  146.10    5.06
  -2  -4 -10  148.70    5.16
   2   4  10  142.17    4.82
   2  -4  10  141.72    5.31
   2   4  10  144.87    5.25
  -2  -4 -10  137.60    5.11
  -2   4 -10  141.44    5.17
   2  -4  11   31.14    2.18
  -2  -4 -11   35.85    2.13
   2   4  11   36.89    1.72
   2   4  11   34.41    2.17
   2  -4  11   32.87    1.95
   2   4  11   38.41    2.04
  -2  -4 -11   39.31    2.13
  -2   4 -11   30.07    2.05
   2  -4  12   13.19    1.89
   2   4  12   14.21    1.31
   2   4  12   10.39    1.61
   2   4  12   12.48    1.65
   2  -4  12   13.86    1.59
  -2  -4 -12   12.54    1.63
  -2   4 -12   12.38    1.78
  -2   4 -12   12.60    2.08
   2  -4  13   36.45    2.55
  -2   4 -13   45.22    2.85
   2   4  13   40.79    2.46
   2   4  13   41.58    2.41
  -2   4 -13   44.71    2.55
  -2  -4 -13   43.08    2.51
  -2   4 -14    5.36    1.74
  -2  -4 -14    5.82    1.81
   2   4  14    3.85    1.70
  -2   4 -14    2.51    1.97
   2  -4  14    4.62    1.93
  -2   4 -15    5.49    2.32
  -2  -4 -15    1.76    1.88
  -2   4 -15    3.08    1.89
   2   4  15    2.14    1.36
   2  -4  15    2.75    1.89
   2   4  15    0.89    1.74
   2   4  16   80.60    3.82
  -2   4 -16   81.39    3.99
  -2  -4 -16   81.59    3.95
   2   4  16   85.03    3.47
  -2   4 -16   80.84    4.23
   2  -4  16   85.03    4.09
   2   4  17   15.16    2.30
  -2   4 -17   12.94    2.39
  -2  -4 -17   18.97    2.46
   2   4  17   16.23    1.84
   2  -4  17   12.04    2.46
  -2   4 -17   12.02    2.75
   2  -4  18  200.90    7.74
  -2  -4 -18  190.86    7.60
  -2   4 -18  200.85    7.72
  -2   4 -18  214.88    8.03
   2   4  18  204.11    7.54
   2  -4  19   73.93    4.31
  -2   4 -19   82.38    4.58
   2   4  19   80.32    4.05
  -2  -4 -19   81.30    4.26
  -2   4 -19   79.37    4.24
   2   4  20    5.10    2.44
  -2   4 -20   14.83    3.01
  -2   4 -20    9.69    2.69
  -2  -4 -20    7.17    2.73
   2  -4  20    4.17    2.78
  -2  -4 -21   82.52    4.70
  -2   4 -21   84.70    4.71
  -2   4 -21   90.52    4.95
   2   4  21   82.96    4.35
   2  -4  21   79.93    4.58
  -2  -4 -22  112.17    5.61
  -2   4 -22  118.72    5.81
  -2   4 -22  135.54    6.06
   2   4  22  115.16    5.35
   2  -4  22  121.33    5.82
  -2  -4 -23   76.69    4.83
  -2   4 -23   75.60    4.71
   2  -4  23   76.95    4.79
   2   4  23   67.48    4.29
  -2   4 -23   73.47    4.86
  -2  -4 -24   12.17    2.39
   2  -4  24    8.44    3.53
  -2   4 -24   10.61    3.65
   2   4  24    9.76    3.08
  -2  -4 -24    5.77    3.44
  -2   4 -24    9.25    3.59
   2  -4  25    1.82    3.64
   2   4  25    1.26    3.05
  -2   4 -25    5.58    3.65
  -2  -4 -25    2.84    3.31
  -2   4 -25    7.79    3.70
   2  -4  26   59.56    4.68
  -2   4 -26   56.09    4.56
  -2   4 -26   59.76    4.75
  -2  -4 -27   12.36    4.03
  -2   4 -27   17.56    4.11
  -2   4 -27    9.81    4.07
   2  -4  27   11.56    4.06
  -2   4 -28   28.09    4.35
  -2  -4 -28   21.02    4.35
  -2   4 -28   29.78    4.58
  -2   4 -29    4.03    4.14
  -2   5  30   11.67    4.39
  -2   5  29    1.25    4.01
  -2  -5  29   -0.85    3.81
   2  -5 -29    1.45    4.02
   2   5 -29    6.27    4.17
  -2   5  28    9.19    4.12
  -2  -5  28   14.24    4.06
   2  -5 -28   12.44    4.06
   2   5 -28    7.93    3.91
  -2   5  27    4.36    3.97
  -2  -5  27    3.83    3.54
   2  -5 -27   -0.68    3.59
   2   5 -27    2.62    3.85
  -2   5  26    6.86    3.84
  -2  -5  26    5.57    3.60
   2  -5 -26   10.65    3.60
   2   5 -26    7.16    3.46
  -2   5  25    4.88    3.61
  -2  -5  25   11.65    3.46
   2   5 -25    7.50    3.55
   2  -5 -25   11.46    3.44
  -2   5  24   55.94    4.39
  -2  -5  24   60.15    4.25
   2  -5 -24   57.07    4.31
   2   5 -24   51.32    4.24
  -2   5  23   22.36    3.72
  -2  -5  23   18.64    3.15
   2   5 -23   27.84    3.42
   2  -5 -23   17.19    3.34
  -2   5  22   62.04    4.35
  -2  -5  22   50.18    3.79
   2   5 -22   58.66    4.00
   2  -5 -22   50.04    3.96
  -2   5  21   17.09    3.30
  -2  -5  21   11.71    2.71
   2   5 -21   12.22    2.79
   2  -5 -21   14.33    2.76
   2  -5 -20   59.70    3.75
   2   5 -20   63.72    3.88
  -2   5  20   57.78    4.12
  -2  -5  20   60.47    3.70
  -2  -5  19    2.83    2.39
   2  -5 -19    1.09    0.50
   2  -5 -19    1.44    0.65
   2  -5 -19    5.64    2.30
   2   5 -19    1.76    2.30
  -2   5  19    2.71    2.66
  -2  -5  18  220.12    7.28
   2  -5 -18  208.19    7.23
   2   5 -18  219.43    7.31
  -2   5  18  218.24    7.69
   2  -5 -17   15.48    1.15
  -2  -5  17   20.75    2.42
   2  -5 -17   20.81    2.28
   2   5 -17   20.11    2.35
  -2   5  17   16.15    2.81
   2  -5 -16   16.11    1.17
  -2  -5  16   20.26    2.32
   2  -5 -16   15.52    2.14
   2   5 -16   18.79    2.11
  -2   5  16   17.22    2.68
   2  -5 -15    3.10    0.95
  -2   5  15    7.36    2.18
  -2  -5  15    5.87    1.90
   2  -5 -15    6.82    1.85
   2   5 -15    5.31    1.81
   2  -5 -14   69.45    3.44
   2   5 -14   83.71    3.57
   2  -5 -14   78.12    2.91
  -2   5  14   75.99    3.45
  -2   5  14   77.84    3.92
  -2  -5  14   86.31    3.39
  -2   5  14   77.87    3.34
  -2  -5  14   86.24    3.68
  -2  -5  13    8.04    1.70
  -2   5  13    8.15    1.64
   2  -5 -13    6.17    1.02
  -2   5  13    7.62    2.04
  -2   5  13    9.89    1.46
  -2  -5  13    7.32    1.46
   2  -5 -13    7.50    1.53
   2   5 -13    6.06    1.53
   2  -5 -12  142.98    5.35
   2  -5 -12  141.88    5.30
   2   5 -12  155.08    5.37
   2  -5 -12  138.62    4.94
  -2   5  12  139.92    5.30
  -2   5  12  141.23    5.81
  -2   5  12  141.21    5.15
  -2  -5  12  161.00    5.22
  -2  -5  12  152.25    5.45
  -2   5  11   16.68    2.09
  -2   5  11   11.88    1.36
  -2  -5  11   14.31    1.37
  -2  -5  11   16.00    1.58
   2  -5 -11   10.60    1.54
   2  -5 -11   12.05    1.14
  -2   5  11   12.55    1.61
   2  -5 -11   11.50    1.42
  -2  -5  10   70.11    2.99
   2  -5 -10   60.51    2.73
   2  -5 -10   67.05    2.94
  -2  -5  10   64.66    3.11
   2  -5 -10   65.86    2.59
  -2   5  10   63.24    3.01
  -2  -5  10   69.48    2.69
  -2   5  10   68.38    2.67
  -2   5  10   69.30    3.42
  -2   5  10   65.40    2.87
  -2  -5   9   23.89    1.67
   2  -5  -9   21.40    1.46
   2   5  -9   20.94    1.45
   2  -5  -9   22.22    1.69
  -2  -5   9   24.41    1.91
  -2   5   9   17.99    1.74
   2  -5  -9   23.32    1.40
  -2   5   9   21.75    1.37
  -2  -5   9   23.85    1.41
  -2   5   9   20.00    1.70
  -2   5   9   23.97    2.15
  -2  -5   8    3.37    1.20
   2  -5  -8    2.04    0.96
   2   5  -8    2.22    0.97
   2  -5  -8    1.40    1.10
  -2   5   8    1.47    1.36
   2  -5  -8    2.28    1.00
  -2  -5   8    3.59    1.44
  -2   5   8    2.62    0.99
  -2   5   8    1.65    1.59
  -2   5   8    2.34    0.91
  -2  -5   8    2.90    0.91
   2  -5  -7   37.73    1.66
   2   5  -7   35.09    1.65
  -2   5   7   40.43    1.64
  -2  -5   7   31.06    1.58
  -2  -5   7   32.66    1.90
  -2   5   7   38.33    2.36
  -2   5   7   38.20    1.63
  -2  -5   7   36.77    1.63
  -2  -5   7   31.62    2.10
   2  -5  -7   37.95    1.81
   2  -5  -7   39.81    1.97
  -2  -5   6  661.88   21.17
  -2   5   6  683.51   21.18
  -2   5   6  701.48   21.85
  -2  -5   6  660.74   21.47
   2  -5  -6  687.50   21.21
   2   5  -6  657.11   21.20
  -2   5   6  676.75   21.18
  -2  -5   6  659.21   21.18
  -2  -5   6  663.39   21.65
   2  -5  -6  712.29   21.39
   2  -5  -6  676.70   21.51
   2  -5  -5    1.40    1.02
  -2  -5   5    2.08    0.66
  -2   5   5    1.62    0.62
  -2  -5   5    1.24    1.03
   2  -5  -5    1.37    1.08
  -2   5   5    1.38    0.61
  -2  -5   5    2.11    0.63
   2  -5  -5    3.19    1.14
  -2   5   5    2.14    1.34
  -2  -5   5   -0.45    1.24
  -2   5   5    1.55    0.62
  -2  -5   5    0.72    0.59
  -2   5   4   62.33    2.86
  -2   5   4   58.50    2.03
  -2  -5   4   53.37    2.04
   2  -5  -4   56.82    2.61
  -2  -5   4   54.42    2.41
   2  -5  -4   63.68    2.53
  -2   5   4   60.06    2.02
  -2  -5   4   50.98    2.03
   2  -5  -4   63.47    2.65
   2  -5  -4   63.59    2.45
  -2  -5   4   57.03    2.69
  -2   5   4   60.60    2.03
  -2  -5   4   50.50    2.00
  -2   5   3  239.62    6.04
  -2  -5   3  233.78    6.04
   2  -5  -3  237.97    6.61
  -2   5   3  233.59    6.04
  -2  -5   3  235.91    6.08
   2  -5  -3  237.45    6.71
   2  -5  -3  232.68    6.51
  -2   5   3  231.40    6.04
  -2  -5   3  232.96    6.07
  -2  -5   3  228.88    6.78
  -2   5   3  233.97    6.92
   2  -5  -2 1111.99   12.49
  -2   5   2 1091.98   11.02
  -2  -5   2 1082.22   11.11
  -2  -5   2 1122.09   12.75
  -2  -5   2 1064.46   11.06
  -2   5   2 1096.44   11.06
   2  -5  -2 1120.47   12.66
  -2  -5   1    8.72    0.55
  -2  -5   1    8.37    0.91
  -2  -5   1    9.50    1.42
  -2   5   1    9.49    0.56
  -2  -5   1    9.03    0.58
  -2   5   1   10.48    0.53
   2  -5  -1   10.38    1.24
  -2  -5   1    8.97    0.86
   2  -5   0  106.23    3.67
   2   5   0  119.20    3.72
  -2   5   0  113.51    3.70
  -2  -5   0  114.08    3.70
   2  -5   0  113.96    4.25
  -2  -5   0  123.96    3.92
  -2  -5   0  121.56    4.00
   2  -5   0  115.33    4.34
  -2  -5   0  118.93    4.30
   2  -5   1   77.20    2.73
   2   5   1   87.29    2.77
   2  -5   1   81.85    3.31
  -2  -5  -1   89.98    2.90
   2  -5   1   76.21    2.74
   2   5   1   88.03    2.78
  -2  -5  -1   91.36    3.05
  -2   5  -1   77.83    3.44
   2  -5   1   77.45    3.27
   2  -5   1   80.34    3.38
  -2  -5  -1   77.64    3.26
   2  -5   2  983.51   29.69
   2   5   2  944.86   29.19
   2  -5   2  942.78   29.18
   2  -5   2  960.90   29.17
  -2  -5  -2  929.43   29.22
   2  -5   2  959.15   29.70
   2  -5   2  994.89   29.63
   2   5   2  925.60   29.17
  -2   5  -2  982.33   29.85
   2   5   3  233.69    7.50
   2  -5   3  230.50    7.48
  -2  -5  -3  233.65    7.47
  -2   5  -3  224.36    8.14
   2   5   3  241.97    7.52
  -2   5  -3  232.98    7.49
  -2  -5  -3  237.30    7.49
   2  -5   3  232.05    7.50
   2   5   3  237.26    8.06
   2  -5   3  227.70    8.00
   2  -5   3  237.94    7.95
   2  -5   3  237.06    7.99
  -2  -5  -3  213.32    7.82
   2  -5   4  270.04    9.12
   2   5   4  290.56    9.15
  -2  -5  -4  291.15    9.07
   2  -5   4  292.09    9.64
   2   5   4  288.58    9.67
  -2   5  -4  268.00    9.13
  -2  -5  -4  288.10    9.14
   2   5   4  289.06    9.17
  -2  -5  -4  290.12    9.47
   2  -5   4  292.48    9.63
  -2   5  -4  296.94    9.83
  -2   5  -5    4.30    1.54
   2   5   5    9.25    1.10
  -2  -5  -5    8.90    0.74
   2  -5   5    7.36    1.48
   2   5   5    5.98    1.38
  -2  -5  -5    8.99    1.24
   2  -5   5    5.71    1.37
  -2  -5  -5    9.20    0.92
  -2   5  -5    6.66    0.90
   2   5   5    8.59    0.94
   2  -5   5    5.71    0.90
  -2  -5  -6    6.18    1.20
   2   5   6    6.92    0.73
   2   5   6    7.24    1.09
  -2   5  -6    6.38    1.72
   2  -5   6    6.01    1.47
   2   5   6    5.79    1.47
   2  -5   6    4.47    1.34
  -2  -5  -6    8.03    1.32
  -2   5  -6    4.93    0.97
  -2  -5  -6    7.82    0.97
   2   5   6    5.46    0.99
   2  -5   6    5.03    0.97
   2  -5   7    6.41    1.59
   2  -5   7    7.86    1.61
  -2  -5  -7    7.52    1.31
   2   5   7    8.03    1.52
   2  -5   7    9.79    1.43
   2   5   7    7.63    0.81
  -2   5  -7    9.25    1.73
  -2  -5  -7    7.41    1.09
  -2   5  -7    7.58    1.10
   2   5   7    7.42    1.11
   2  -5   7    8.71    1.09
   2  -5   8  134.81    5.23
  -2  -5  -8  151.42    5.09
  -2   5  -8  128.75    5.47
  -2  -5  -8  145.28    4.92
   2   5   8  131.31    4.66
   2  -5   8  141.84    5.33
   2   5   8  141.38    5.29
   2   5   8  143.46    4.90
   2  -5   8  136.99    4.86
  -2  -5  -9   38.30    2.22
   2   5   9   38.70    1.96
   2  -5   9   34.01    1.91
   2   5   9   42.35    2.16
   2   5   9   37.40    1.68
  -2  -5  -9   40.77    2.04
   2   5   9   34.53    2.36
   2  -5   9   35.02    2.43
   2  -5   9   35.01    2.37
   2  -5  10    0.06    1.29
   2   5  10    1.96    1.29
   2   5  10    1.83    0.91
   2   5  10    1.90    1.36
  -2   5 -10    2.16    1.26
  -2  -5 -10    2.11    1.27
   2  -5  10    2.74    1.57
   2   5  10    2.45    1.54
   2  -5  11   12.49    1.54
   2   5  11   10.25    1.52
   2   5  11   10.69    1.16
  -2  -5 -11    6.67    1.47
  -2   5 -11   10.18    1.52
   2  -5  11   12.00    1.91
   2   5  11   11.70    1.77
   2   5  11   11.69    1.59
   2   5  12  244.11    7.81
   2   5  12  239.86    8.37
   2   5  12  234.24    8.16
   2  -5  12  228.65    8.03
   2   5  12  237.05    8.08
  -2  -5 -12  238.66    8.16
  -2   5 -12  228.98    8.15
   2  -5  12  228.77    8.42
   2   5  13  108.61    4.36
  -2   5 -13  108.07    5.03
   2   5  13  114.01    4.02
   2   5  13  114.86    4.67
  -2  -5 -13  113.92    4.47
  -2   5 -13   99.21    4.37
   2  -5  13  102.90    4.68
   2   5  14   51.65    3.09
  -2  -5 -14   47.67    2.88
  -2   5 -14   56.86    3.02
   2  -5  14   53.38    3.16
   2   5  15   20.55    1.67
   2   5  15   19.56    2.39
  -2   5 -15   17.96    2.86
  -2  -5 -15   18.15    2.22
  -2   5 -15   17.21    2.30
   2  -5  15   20.71    2.51
  -2   5 -16  123.50    5.15
  -2  -5 -16  123.67    5.07
  -2   5 -16  115.78    5.59
   2   5  16  125.91    5.19
   2   5  16  123.88    4.56
   2  -5  16  110.92    5.29
   2   5  17    2.23    1.57
  -2   5 -17   -5.13    2.85
   2   5  17    2.97    2.26
  -2  -5 -17   -1.21    2.24
  -2   5 -17    2.80    2.29
   2  -5  17   -0.86    2.46
   2   5  18   12.64    1.83
   2   5  18   16.55    2.58
   2  -5  18   13.66    2.70
  -2   5 -18    9.77    2.53
  -2  -5 -18   14.07    2.59
  -2   5 -18   15.88    3.25
   2   5  19   17.12    2.78
   2  -5  19   17.73    3.14
  -2   5 -19   19.67    2.95
  -2  -5 -19   14.64    2.83
  -2   5 -19   15.37    3.30
   2   5  20  258.55    9.60
   2  -5  20  259.49    9.82
  -2  -5 -20  250.21    9.65
  -2   5 -20  271.80    9.79
  -2   5 -20  276.05   10.22
   2   5  21   40.93    3.46
   2  -5  21   39.99    3.81
  -2  -5 -21   45.51    3.79
  -2   5 -21   45.22    3.75
  -2   5 -21   39.47    4.02
  -2   5 -22   15.87    3.74
   2  -5  22   13.17    3.41
   2   5  22   13.73    3.07
  -2  -5 -22   10.55    3.05
  -2   5 -22   18.35    3.35
   2   5  23    4.45    3.05
   2  -5  23    8.55    3.55
  -2   5 -23   10.01    3.77
  -2   5 -23    2.31    3.24
  -2  -5 -23    4.24    3.30
  -2   5 -24   58.30    4.91
   2  -5  24   53.37    4.56
   2   5  24   48.47    3.98
  -2  -5 -24   54.53    4.28
  -2   5 -24   49.32    4.45
  -2   5 -25    0.37    3.80
   2  -5  25    1.00    3.67
  -2   5 -25   -0.33    3.61
  -2  -5 -25    0.98    3.58
   2   5  25   -0.40    3.18
  -2   5 -26   28.79    4.43
   2  -5  26   31.84    4.41
  -2   5 -26   30.09    4.37
  -2  -5 -26   33.60    4.20
  -2   5 -27   -2.26    4.15
   2  -5  27   -2.65    4.00
  -2   5 -27   -2.66    3.78
  -2  -5 -27    0.88    3.82
  -2   5 -28   21.09    4.54
  -2   6  29   13.45    4.48
   2  -6 -29   24.33    4.38
   2   6 -29   21.19    4.22
   2  -6 -28   15.32    4.08
   2   6 -28    5.15    4.03
  -2   6  28   10.98    4.27
  -2  -6  28    8.42    4.05
   2  -6 -27    5.93    3.63
   2   6 -27    4.99    3.85
  -2   6  27    4.41    4.08
  -2  -6  27    5.97    3.82
   2   6 -26    0.16    3.45
   2  -6 -26    6.36    3.59
  -2   6  26    6.55    4.02
  -2  -6  26    2.50    3.38
   2  -6 -25   11.05    3.55
   2   6 -25   18.44    3.69
  -2   6  25   13.82    4.06
  -2  -6  25   20.84    3.65
  -2  -6  24   70.05    4.68
  -2   6  24   71.20    5.13
   2   6 -24   66.01    4.61
   2  -6 -24   76.54    4.72
   2  -6 -23    1.28    2.97
   2   6 -23   -1.72    3.00
  -2   6  23    4.67    3.53
  -2  -6  23   -1.40    3.05
   2  -6 -22   57.54    4.07
   2   6 -22   57.32    4.10
  -2  -6  22   57.12    4.00
  -2   6  22   63.13    4.57
   2   6 -21   51.57    3.76
   2  -6 -21   41.43    3.57
  -2  -6  21   57.07    3.83
  -2   6  21   51.84    4.36
   2  -6 -20  105.06    5.02
   2   6 -20  105.27    4.99
  -2  -6  20  103.72    5.04
  -2   6  20  106.85    5.66
   2   6 -19   24.02    2.80
   2  -6 -19   21.84    2.83
  -2  -6  19   24.77    2.92
   2  -6 -18    1.29    1.00
   2   6 -18    1.73    2.32
   2  -6 -18   -1.18    2.25
  -2   6  18   -1.52    2.91
  -2  -6  18    1.70    2.29
   2  -6 -17    1.86    1.09
   2   6 -17    1.51    2.06
   2  -6 -17   -2.81    2.14
  -2   6  17    3.08    2.73
  -2  -6  17    2.50    2.20
   2  -6 -16   14.38    1.27
   2  -6 -16   11.20    2.11
   2   6 -16   10.62    2.13
  -2   6  16   15.55    2.92
  -2  -6  16   14.74    2.40
   2  -6 -15    1.87    1.13
   2  -6 -15   -2.83    1.82
   2   6 -15    1.98    1.82
  -2   6  15    0.56    2.57
  -2  -6  15    2.36    2.09
   2  -6 -14   73.07    2.83
  -2  -6  14   69.46    3.55
   2  -6 -14   73.77    3.36
   2   6 -14   66.75    3.26
  -2   6  14   70.19    4.06
   2  -6 -13    1.74    1.51
   2   6 -13   -0.22    1.57
  -2   6  13    1.43    2.30
   2  -6 -13    1.65    1.64
   2  -6 -13    1.28    1.15
  -2   6  13    0.22    1.63
  -2  -6  13    1.95    1.81
   2  -6 -12  111.44    4.44
  -2  -6  12  114.98    4.55
  -2   6  12  106.31    5.00
   2  -6 -12  112.00    4.33
   2   6 -12  114.28    4.32
  -2   6  12  113.46    4.43
   2  -6 -12  114.63    4.11
   2  -6 -11   48.84    2.56
  -2  -6  11   48.97    2.68
  -2   6  11   46.81    3.17
   2  -6 -11   43.87    2.33
  -2   6  11   47.12    2.54
   2  -6 -11   51.00    2.24
   2  -6 -10  159.06    5.63
  -2   6  10  143.68    6.12
   2  -6 -10  151.16    5.38
  -2   6  10  167.00    5.62
   2  -6 -10  164.27    5.39
  -2   6   9   30.82    2.58
  -2  -6   9   34.51    2.18
   2  -6  -9   32.94    1.75
   2   6  -9   31.77    1.77
  -2   6   9   35.10    1.70
  -2  -6   9   33.90    1.70
   2  -6  -9   35.19    2.13
  -2   6   9   33.40    2.08
  -2   6   8    3.18    1.91
  -2  -6   8    2.82    1.46
  -2   6   8    4.17    0.93
  -2  -6   8    2.64    0.94
   2  -6  -8    3.92    1.36
  -2  -6   8    4.62    0.95
  -2   6   8    4.30    1.39
   2  -6  -8    4.33    0.96
   2   6  -8    3.00    1.00
  -2   6   7   29.56    1.41
  -2  -6   7   29.43    1.42
  -2  -6   7   34.00    2.04
   2  -6  -7   27.69    1.43
   2   6  -7   27.87    1.43
   2  -6  -7   29.15    1.90
  -2  -6   7   30.80    1.41
  -2   6   7   27.11    1.39
  -2  -6   7   32.37    1.49
  -2   6   7   30.55    1.44
  -2   6   7   31.43    2.44
  -2   6   7   27.13    1.90
  -2   6   6    4.05    0.75
  -2   6   6    6.33    1.79
  -2  -6   6    8.05    1.45
   2  -6  -6    5.29    1.36
  -2   6   6    4.85    0.77
  -2  -6   6    7.84    0.82
  -2  -6   6    7.75    0.79
   2  -6  -6    7.85    1.62
  -2   6   6    4.22    1.33
  -2  -6   6    7.28    0.80
  -2   6   6    4.10    0.74
   2  -6  -5  268.66    7.69
  -2   6   5  270.56    7.42
  -2  -6   5  265.06    6.88
  -2   6   5  265.29    6.84
  -2  -6   5  257.00    6.85
  -2   6   5  270.16    6.85
   2  -6  -5  268.11    7.50
  -2   6   5  264.23    6.84
  -2  -6   5  268.20    6.90
  -2  -6   5  268.70    7.51
  -2   6   5  266.99    7.99
   2  -6  -4  407.47   13.27
   2  -6  -4  417.71   13.15
   2  -6  -4  421.83   13.08
  -2   6   4  394.70   12.53
  -2  -6   4  393.69   12.58
  -2  -6   4  388.80   12.55
   2  -6  -4  425.54   13.31
  -2   6   4  410.97   13.54
  -2  -6   4  386.46   13.30
  -2  -6   4  401.17   12.59
  -2   6   4  410.53   12.54
   2  -6  -3   63.78    2.80
  -2  -6   3   60.47    2.09
   2  -6  -3   65.05    3.00
   2  -6  -3   67.79    2.87
  -2   6   3   63.83    3.27
  -2  -6   3   66.69    3.08
   2  -6  -3   66.93    2.91
   2  -6  -2  132.54    5.14
  -2  -6   2  148.54    4.88
  -2  -6   2  144.18    5.34
   2  -6  -2  143.57    5.11
   2  -6  -2  132.46    5.22
   2  -6  -2  134.88    5.08
  -2   6   2  117.50    5.36
  -2  -6   2  152.05    5.34
   2  -6  -1   28.34    1.90
  -2  -6   1   32.70    1.68
  -2  -6   1   33.82    2.24
   2  -6  -1   31.19    2.00
   2  -6  -1   26.32    2.11
  -2  -6   1   33.40    1.63
   2  -6  -1   27.04    1.92
  -2  -6   1   33.47    2.23
  -2  -6   0  141.92    4.99
   2  -6   0  150.34    5.28
  -2  -6   0  141.62    4.88
   2  -6   0  151.54    5.29
  -2  -6   0  131.02    5.29
   2  -6   0  145.34    5.40
  -2  -6  -1   16.48    1.31
  -2  -6  -1   16.53    1.13
   2  -6   1   17.33    1.64
   2  -6   1   15.52    1.63
   2  -6   1   12.45    1.73
  -2  -6  -1   14.18    1.74
  -2  -6  -2   61.85    2.75
   2  -6   2   52.27    2.73
  -2  -6  -2   54.66    1.83
  -2   6  -2   50.17    1.82
   2   6   2   56.58    1.85
   2  -6   2   51.89    1.82
  -2  -6  -2   55.37    2.11
   2  -6   2   55.88    2.62
  -2   6  -2   49.14    1.82
   2   6   2   58.03    1.86
   2  -6   2   49.39    1.81
   2  -6   2   54.84    2.70
   2  -6   3    2.82    1.67
  -2  -6  -3    3.15    1.50
  -2  -6  -3    3.76    0.63
  -2   6  -3    4.04    0.65
   2   6   3    4.11    0.65
   2  -6   3    4.24    0.63
  -2  -6  -3    3.89    0.79
  -2   6  -3    4.43    1.71
   2  -6   3    3.37    0.64
   2   6   3    3.24    0.66
   2  -6   3    2.06    1.42
   2  -6   3    6.24    1.46
   2  -6   4   63.44    3.10
   2   6   4   65.36    3.22
   2  -6   4   61.05    2.30
   2   6   4   59.84    2.30
   2  -6   4   68.77    3.09
   2  -6   4   63.06    2.28
   2   6   4   65.77    2.30
  -2  -6  -4   60.22    2.33
  -2   6  -4   63.36    3.33
  -2  -6  -4   63.27    2.91
   2  -6   4   61.46    3.00
  -2   6  -4   64.44    2.29
  -2  -6  -4   61.11    2.27
   2   6   5  162.53    6.30
   2   6   5  164.70    5.57
   2  -6   5  162.81    5.56
  -2  -6  -5  166.01    6.05
   2  -6   5  166.19    5.54
   2   6   5  171.80    5.56
   2  -6   5  170.82    6.20
  -2   6  -5  175.36    6.52
  -2   6  -5  169.10    5.55
  -2  -6  -5  167.77    5.54
   2  -6   5  166.97    6.18
  -2  -6  -5  168.04    5.52
   2  -6   6  497.54   16.48
   2   6   6  517.99   15.92
   2  -6   6  489.73   15.89
  -2  -6  -6  513.36   16.30
  -2  -6  -6  508.79   15.92
  -2   6  -6  491.79   15.92
  -2  -6  -6  496.50   15.81
  -2   6  -6  494.06   16.78
   2   6   6  508.45   16.59
   2   6   7    0.30    1.75
   2   6   7    0.50    0.99
   2  -6   7    1.21    1.01
   2  -6   7    1.96    1.66
   2   6   7    5.46    1.21
  -2   6  -7    1.72    1.97
  -2  -6  -7   -0.39    0.96
  -2   6  -7    0.49    1.03
  -2  -6  -7    0.38    1.50
   2  -6   8   21.76    2.12
   2   6   8   20.20    1.47
   2  -6   8   21.66    1.47
   2   6   8   20.58    1.68
   2   6   8   17.98    1.19
  -2   6  -8   21.55    2.41
   2   6   8   16.12    1.98
  -2  -6  -8   17.34    1.44
   2   6   9   31.11    2.43
   2  -6   9   28.77    1.74
   2   6   9   29.58    1.74
   2   6   9   26.23    2.00
   2   6   9   29.25    1.48
  -2   6  -9   28.85    2.69
   2  -6   9   30.76    2.36
  -2  -6  -9   27.63    1.79
   2   6  10   76.02    3.67
   2   6  10   76.70    3.28
   2   6  10   74.11    2.77
  -2   6 -10   68.40    3.11
  -2  -6 -10   68.98    3.09
   2  -6  10   74.38    3.63
   2   6  10   78.27    3.09
   2  -6  10   71.50    3.03
   2  -6  11   20.75    2.29
   2   6  11   17.80    1.36
   2   6  11   17.09    1.75
   2  -6  11   22.24    1.75
   2   6  11   16.84    1.94
  -2  -6 -11   16.31    1.74
  -2   6 -11   19.60    1.81
   2   6  11   17.40    2.31
   2  -6  12   17.25    1.77
   2   6  12   13.15    1.75
   2   6  12   14.80    1.35
   2   6  12   13.53    2.33
   2  -6  12   14.61    2.35
  -2  -6 -12   12.09    1.80
  -2   6 -12   17.20    1.87
   2   6  13   92.33    3.47
   2   6  13   86.87    4.30
   2  -6  13   97.64    4.42
  -2  -6 -13   91.59    3.94
  -2   6 -13   89.91    3.97
  -2   6 -14   25.31    3.09
   2  -6  14   28.31    2.75
   2   6  14   28.98    2.76
  -2  -6 -14   22.80    2.25
  -2   6 -14   24.90    2.34
  -2   6 -15    2.73    2.93
   2  -6  15   -1.55    2.40
   2   6  15    1.54    1.08
   2   6  15   -0.46    2.28
  -2  -6 -15    0.28    1.92
  -2   6 -15    2.98    2.00
  -2   6 -16    1.65    2.95
   2  -6  16   -0.87    2.61
   2   6  16    0.93    1.50
  -2  -6 -16    3.34    2.18
  -2   6 -16    1.44    2.19
   2   6  16    0.36    2.37
   2   6  17   37.92    3.22
   2  -6  17   37.82    3.39
  -2  -6 -17   36.42    2.93
  -2   6 -17   38.53    3.06
  -2   6 -17   44.50    4.10
   2   6  18   46.68    3.58
   2  -6  18   49.62    3.82
  -2   6 -18   53.51    3.52
  -2  -6 -18   53.30    3.49
  -2   6 -18   51.23    4.31
   2   6  19    6.44    2.81
   2  -6  19   10.65    3.09
  -2   6 -19   13.76    2.81
  -2  -6 -19    7.53    2.71
  -2   6 -19    7.73    3.51
  -2   6 -20    5.31    2.76
  -2  -6 -20    4.48    2.76
  -2   6 -20    3.68    3.52
   2  -6  20    4.78    3.09
   2   6  20    6.47    3.00
  -2  -6 -21   10.53    3.15
  -2   6 -21    6.99    3.05
  -2   6 -21   13.48    3.73
   2  -6  21    7.49    3.24
   2   6  21    9.86    3.05
  -2  -6 -22   28.31    3.52
  -2   6 -22   21.46    3.47
  -2   6 -22   20.98    4.12
   2  -6  22   28.49    3.79
   2   6  22   27.95    3.51
   2  -6  23   23.35    3.84
   2   6  23   21.18    3.50
  -2   6 -23   17.75    3.52
  -2  -6 -23   29.80    3.74
  -2   6 -23   25.42    4.28
   2  -6  24   21.49    3.92
   2   6  24   19.84    3.61
  -2  -6 -24   17.34    3.67
  -2   6 -24   17.69    3.72
  -2   6 -24   18.12    4.32
   2  -6  25   13.69    3.90
  -2  -6 -25   14.16    3.82
  -2   6 -25   21.88    3.94
  -2   6 -25   23.36    4.45
  -2  -6 -26    2.63    3.79
  -2   6 -26    2.49    3.89
  -2   6 -26   -1.41    4.32
  -2  -6 -27    1.52    4.00
  -2   6 -27    1.71    4.06
   2   7 -28    5.37    3.95
   2  -7 -28    1.96    3.95
   2  -7 -27    8.73    3.83
   2   7 -27   20.26    4.09
  -2  -7  27   20.45    4.13
  -2   7  27   19.20    4.56
   2  -7 -26    0.61    3.66
   2   7 -26    1.07    3.59
  -2  -7  26   -0.63    3.73
  -2   7  26    5.21    4.08
   2  -7 -25    4.29    3.56
   2   7 -25    3.54    3.43
  -2  -7  25    7.50    3.75
  -2   7  25    3.25    4.13
   2  -7 -24   39.26    3.90
   2   7 -24   33.49    3.78
  -2   7  24   39.00    4.73
  -2  -7  24   33.20    4.03
  -2   7  23  123.84    6.44
  -2  -7  23  115.96    5.81
   2  -7 -23  108.41    5.62
   2   7 -23  116.71    5.64
  -2   7  22   14.45    3.97
  -2  -7  22   14.28    3.29
   2  -7 -22   13.36    3.10
   2   7 -22   15.02    3.19
  -2   7  21    5.55    3.76
  -2  -7  21    3.08    2.98
   2  -7 -21    5.55    2.84
   2   7 -21    6.77    2.86
  -2   7  20   13.27    3.65
  -2  -7  20   11.10    3.04
   2  -7 -20   14.32    2.84
   2   7 -20   15.35    2.93
  -2   7  19  117.57    6.12
  -2  -7  19  126.55    5.77
   2  -7 -19  130.92    5.50
   2   7 -19  129.94    5.50
  -2   7  18    1.83    3.17
  -2  -7  18    2.52    2.61
   2  -7 -18    0.21    2.36
   2   7 -18    5.03    2.37
  -2   7  17  123.70    6.02
   2  -7 -17  124.64    5.27
   2   7 -17  126.70    5.26
  -2  -7  17  134.85    5.57
   2  -7 -16   16.28    1.54
   2  -7 -16   12.29    2.18
   2   7 -16   18.94    2.38
  -2  -7  16   20.75    2.63
  -2   7  16   16.25    3.14
   2  -7 -15   48.21    2.82
   2   7 -15   48.74    2.84
  -2  -7  15   45.65    3.15
  -2   7  15   50.59    3.84
   2  -7 -14   15.57    1.97
   2   7 -14   20.28    2.06
  -2  -7  14   13.07    2.23
  -2   7  14   14.55    2.96
   2  -7 -13  119.82    4.62
   2   7 -13  123.05    4.65
  -2   7  13  118.07    5.69
   2  -7 -13  116.46    4.78
  -2  -7  13  122.52    5.00
  -2   7  12   45.77    3.35
  -2  -7  12   47.46    2.68
   2   7 -12   52.98    2.17
   2  -7 -12   44.26    2.18
  -2  -7  12   46.95    2.06
   2  -7 -12   41.03    2.43
  -2  -7  11   55.78    3.08
   2  -7 -11   58.70    2.59
   2  -7 -11   59.51    2.65
   2  -7 -11   56.97    2.92
  -2  -7  11   51.05    2.47
  -2   7  11   59.87    3.68
  -2   7  10   10.24    2.42
   2  -7 -10    7.68    1.71
   2  -7 -10    9.70    1.32
   2   7 -10   10.72    1.32
  -2   7  10    8.86    1.70
  -2  -7  10    8.59    1.82
  -2   7  10    9.97    1.23
  -2  -7  10   10.05    1.24
   2  -7 -10   10.54    1.57
  -2   7   9    5.36    2.32
   2  -7  -9    3.35    1.60
   2   7  -9    4.64    1.11
   2  -7  -9    4.15    1.06
  -2  -7   9    6.92    1.11
  -2   7   9    5.36    1.06
  -2   7   9    5.48    1.61
  -2  -7   9    7.52    1.72
  -2   7   9    4.11    1.02
  -2  -7   9    7.73    1.08
   2  -7  -9    3.84    1.44
  -2   7   8    4.61    2.24
   2  -7  -8    1.46    1.50
  -2  -7   8    4.80    1.00
  -2   7   8    3.72    0.95
  -2  -7   8    6.90    1.79
   2  -7  -8    1.85    1.49
  -2   7   8    1.71    1.54
  -2   7   8    4.46    0.91
  -2  -7   8    4.44    0.93
  -2  -7   7  233.64    8.50
   2  -7  -7  273.27    8.42
   2  -7  -7  244.99    8.45
  -2  -7   7  232.80    7.89
  -2   7   7  246.30    7.85
  -2   7   7  251.61    7.85
  -2  -7   7  238.57    7.88
  -2   7   7  252.63    9.10
  -2   7   7  250.81    8.38
  -2  -7   6  103.61    4.19
  -2   7   6  100.64    3.31
  -2  -7   6  102.80    3.40
  -2   7   6   97.61    3.29
  -2   7   6  104.83    4.72
  -2   7   6   99.06    3.31
  -2  -7   6  103.79    3.39
   2  -7  -6  105.94    4.05
   2  -7  -6  102.53    4.08
   2  -7  -5  103.43    3.95
   2  -7  -5   99.93    3.89
  -2  -7   5  105.94    4.04
  -2  -7   5   90.74    3.09
  -2   7   5  100.73    4.56
   2  -7  -5  113.14    4.29
   2  -7  -4    1.24    1.45
   2  -7  -4   -0.09    1.64
  -2   7   4   -0.13    2.10
   2  -7  -4    1.63    1.56
   2  -7  -3  269.63    9.06
  -2   7   3  264.99    9.58
   2  -7  -3  268.30    9.07
  -2  -7   3  253.52    8.86
   2  -7  -3  274.32    9.27
   2  -7  -2  123.15    4.60
  -2   7   2  113.65    5.06
  -2  -7   2  110.54    4.28
   2  -7  -2  111.77    4.70
   2  -7  -2  122.41    4.57
  -2  -7   2  111.88    4.24
  -2  -7   1  612.52   19.54
   2  -7  -1  614.13   19.88
   2  -7  -1  618.15   19.78
  -2  -7   1  603.04   19.46
   2  -7   0   10.74    1.76
  -2  -7   0    9.73    1.23
  -2  -7   0    9.61    1.39
   2  -7   0   10.48    1.77
  -2  -7  -1   49.32    2.23
   2  -7   1   56.28    2.79
  -2  -7  -1   50.34    2.41
  -2  -7  -2   10.67    1.12
   2  -7   2   14.68    1.78
  -2  -7  -3  387.38   12.63
   2  -7   3  414.48   13.27
   2  -7   4    5.12    1.81
   2   7   4    9.04    0.71
   2  -7   4    6.39    0.69
  -2   7  -4    6.83    0.69
  -2  -7  -4   10.83    1.07
  -2  -7  -4    8.72    0.70
   2  -7   4    5.10    1.80
   2  -7   4    6.19    0.67
   2   7   4    9.14    0.72
   2  -7   5   63.44    3.41
  -2  -7  -5   73.35    2.63
   2  -7   5   63.91    2.47
   2   7   5   70.00    2.49
   2  -7   5   65.71    2.46
  -2   7  -5   66.85    2.47
  -2  -7  -5   69.96    2.47
   2  -7   5   67.53    3.48
   2   7   5   72.77    2.48
  -2  -7  -6   31.61    1.48
  -2   7  -6   26.35    1.44
   2  -7   6   27.17    2.42
   2  -7   6   26.40    1.41
   2   7   6   29.49    1.44
   2   7   6   31.11    2.73
  -2  -7  -6   31.09    1.47
   2  -7   6   25.57    1.44
   2   7   6   26.43    1.45
   2  -7   6   28.84    2.46
  -2   7  -7  213.82    7.96
   2   7   7  197.97    6.72
   2   7   7  202.84    6.69
   2  -7   7  203.54    6.67
   2   7   7  212.89    7.67
   2  -7   7  212.10    7.52
  -2   7  -7  199.95    6.71
  -2  -7  -7  194.62    6.70
   2   7   8   90.24    3.19
   2  -7   8   77.98    3.12
  -2   7  -8   73.46    4.36
   2   7   8   89.68    4.13
   2  -7   8   80.81    4.02
  -2  -7  -8   88.55    3.21
  -2   7  -8   74.41    3.14
   2  -7   9    7.71    2.26
   2   7   9    6.12    1.29
   2  -7   9    7.60    1.32
  -2   7  -9   12.37    2.76
  -2  -7  -9    6.24    1.36
   2   7   9    4.85    2.36
   2  -7  10   11.42    2.32
  -2   7 -10   13.56    2.95
  -2  -7 -10    9.02    1.50
  -2   7 -10   16.64    1.44
   2   7  10   11.95    1.51
   2  -7  10    7.94    1.47
   2   7  10   16.39    2.50
   2  -7  11  166.68    5.99
   2   7  11  171.95    6.00
   2  -7  11  169.79    6.70
   2   7  11  169.54    6.80
   2   7  11  170.53    5.74
  -2  -7 -11  173.59    6.12
  -2   7 -11  171.89    6.10
   2  -7  12   32.82    2.26
   2   7  12   36.55    2.27
   2  -7  12   33.93    3.03
   2   7  12   36.39    3.10
   2   7  12   40.72    1.88
  -2  -7 -12   40.65    2.43
  -2   7 -12   31.86    2.35
   2   7  13   17.72    1.94
   2   7  13   18.63    2.80
   2   7  13   16.02    1.45
  -2   7 -13   23.05    2.16
  -2  -7 -13   12.28    2.03
   2  -7  13   16.80    2.65
  -2  -7 -14    2.37    2.00
  -2   7 -14    0.60    1.86
   2  -7  14    2.85    2.53
   2   7  14   -1.93    2.52
  -2   7 -15   30.06    2.67
  -2  -7 -15   29.07    2.57
   2   7  15   30.12    3.18
  -2   7 -15   35.08    3.91
   2  -7  15   29.14    3.07
   2   7  16    2.81    2.76
  -2  -7 -16    3.44    2.29
  -2   7 -16    6.60    2.32
  -2   7 -16    9.40    3.23
   2  -7  16    2.79    2.65
   2   7  17   52.13    3.80
  -2  -7 -17   56.51    3.47
  -2   7 -17   48.94    3.41
  -2   7 -17   51.42    4.58
   2  -7  17   60.05    3.97
   2   7  18    0.97    2.87
  -2   7 -18   -2.01    2.59
  -2  -7 -18   -3.12    2.50
  -2   7 -18    0.96    3.49
   2  -7  18   -4.56    3.06
   2   7  19  129.57    6.29
   2  -7  19  146.77    6.49
  -2  -7 -19  133.38    5.96
  -2   7 -19  135.07    5.93
  -2   7 -19  150.23    6.94
   2   7  20   25.69    3.56
   2  -7  20   21.61    3.48
  -2   7 -20   23.86    3.31
  -2  -7 -20   23.70    3.28
  -2   7 -20   27.43    4.16
   2   7  21   43.01    4.13
   2  -7  21   46.22    4.26
  -2   7 -21   43.73    3.79
  -2  -7 -21   43.24    3.81
  -2   7 -21   51.70    4.80
  -2   7 -22    3.95    4.16
  -2  -7 -22   -2.59    3.15
  -2   7 -22    2.32    3.13
   2  -7  22   -4.01    3.44
   2   7  22    1.33    3.38
  -2  -7 -23    5.40    3.30
  -2   7 -23   11.08    3.40
   2  -7  23   13.83    3.76
   2   7  23   15.55    3.76
   2  -7  24    6.88    3.95
  -2  -7 -24   16.08    3.63
  -2   7 -24    9.90    3.63
  -2  -7 -25   44.97    4.35
  -2   7 -25   40.02    4.36
  -2  -7 -26   46.38    4.51
  -2   7 -26   44.92    4.53
   2   8 -26    3.41    3.57
  -2   8  26   -0.20    4.39
  -2  -8  25   20.95    4.03
   2   8 -25   21.31    3.72
  -2   8  25   25.32    4.85
  -2  -8  24    3.33    3.52
   2   8 -24   -0.13    3.28
  -2   8  24   -3.60    4.28
  -2  -8  23   -1.77    3.52
   2   8 -23    5.10    3.13
  -2   8  23    4.95    4.23
  -2  -8  22   13.90    3.60
   2  -8 -22   18.40    3.33
   2   8 -22   16.52    3.20
  -2   8  22   19.28    4.28
  -2  -8  21   70.88    4.63
   2  -8 -21   75.87    4.37
   2   8 -21   75.71    4.28
  -2   8  21   79.28    5.52
  -2  -8  20    4.60    3.22
   2  -8 -20    0.11    2.68
   2   8 -20   -1.63    2.65
  -2   8  20    2.26    3.78
  -2  -8  19   18.29    3.15
   2  -8 -19    9.58    2.69
   2   8 -19   21.37    2.78
  -2   8  19   12.53    4.02
  -2  -8  18   29.37    3.31
   2   8 -18   31.63    2.88
   2  -8 -18   34.48    2.88
  -2   8  18   31.24    4.11
  -2  -8  17   58.99    3.94
   2  -8 -17   63.43    3.39
   2   8 -17   55.40    3.32
  -2   8  17   62.51    4.59
  -2   8  16   28.23    3.85
  -2  -8  16   26.39    2.97
   2   8 -16   20.09    2.29
   2  -8 -16   20.80    2.35
  -2   8  15    9.17    3.23
  -2  -8  15    9.13    2.65
   2  -8 -15    9.17    1.94
   2   8 -15   13.34    2.04
  -2   8  14    0.83    2.92
   2  -8 -14   -0.47    1.68
   2   8 -14   -0.93    1.70
  -2  -8  14    1.43    2.43
  -2  -8  13    0.32    2.32
   2  -8 -13    1.64    1.92
  -2   8  13    2.30    1.42
  -2   8  13    0.65    2.95
   2  -8 -13    1.84    1.61
   2   8 -13    2.69    1.52
   2  -8 -13    1.25    1.55
  -2   8  13    2.80    1.40
  -2  -8  12    8.72    2.24
   2  -8 -12    9.93    2.08
  -2   8  12    9.82    1.37
  -2   8  12    6.89    2.91
   2  -8 -12    9.32    1.77
   2  -8 -12    7.37    1.46
  -2  -8  11   -0.20    2.13
   2  -8 -11    3.07    1.93
  -2   8  11    3.80    1.17
  -2  -8  11    3.15    1.27
  -2   8  11    3.04    1.23
   2  -8 -11    1.48    1.23
   2   8 -11    2.74    1.25
   2  -8 -11   -0.27    1.63
  -2   8  11    4.73    2.94
  -2   8  11    2.85    1.16
  -2   8  10   13.02    2.98
  -2   8  10   13.20    1.22
  -2  -8  10   10.64    1.29
   2  -8 -10   12.91    2.01
  -2  -8  10    7.60    2.23
   2  -8 -10   21.14    2.01
  -2   8  10   16.63    1.22
  -2   8  10   12.03    1.15
  -2  -8   9   20.43    2.41
  -2  -8   9   20.97    1.36
  -2   8   9   28.53    1.35
   2  -8  -9   31.66    2.35
   2  -8  -9   31.28    2.22
  -2   8   9   27.66    1.31
  -2  -8   9   24.47    1.37
  -2   8   9   26.11    3.29
  -2   8   9   29.37    1.36
  -2  -8   9   22.37    1.40
   2  -8  -8    1.01    1.75
  -2   8   8    0.24    0.56
  -2  -8   8    0.28    0.78
  -2   8   8   -0.45    2.64
  -2   8   8    1.46    0.57
  -2  -8   8    1.30    0.77
  -2   8   8    0.80    0.58
  -2  -8   8   -0.34    0.82
  -2  -8   8    2.80    1.98
  -2   8   7   14.66    2.89
  -2  -8   7   20.10    2.36
   2  -8  -7   19.47    2.03
  -2   8   6    1.93    2.63
  -2  -8   6    2.96    1.92
   2  -8  -6    4.52    1.78
  -2  -8   5  128.64    5.36
  -2  -8   5  135.23    5.18
   2  -8  -5  135.06    5.45
   2  -8  -5  144.18    5.28
  -2   8   5  133.63    6.05
  -2  -8   4    4.49    1.81
   2  -8  -4    4.15    1.91
  -2  -8   4    5.59    1.63
   2  -8  -4    5.24    1.76
  -2   8   4    2.03    2.40
   2  -8  -3    6.62    2.00
  -2  -8   3    6.83    1.58
   2  -8  -3    8.48    1.77
  -2   8   3    8.89    2.60
  -2  -8   3   11.73    1.67
  -2  -8   2    1.43    1.39
  -2  -8   2    3.30    1.44
   2  -8  -2    3.12    1.95
   2  -8  -2    1.97    1.70
  -2  -8   1   12.48    1.54
   2  -8  -1   14.29    2.10
   2  -8  -1   16.51    1.98
  -2  -8   0   -0.42    1.49
   2  -8   0    0.53    1.90
  -2  -8   0    1.51    1.26
   2  -8   0   -0.28    1.80
  -2  -8  -1  236.37    8.03
   2  -8   1  254.91    8.62
  -2  -8  -1  237.40    8.23
   2  -8   1  241.87    8.68
  -2  -8  -2   67.15    2.78
   2  -8   2   71.06    3.50
  -2  -8  -3   34.34    1.80
   2  -8   3   28.43    2.55
  -2  -8  -4   11.28    1.29
   2  -8   4   12.32    2.46
   2  -8   4   13.32    2.28
   2  -8   5  101.22    4.54
   2  -8   5   97.52    4.57
  -2  -8  -5   98.12    3.60
   2  -8   6    1.35    0.71
   2   8   6    0.82    0.67
   2  -8   6    1.19    2.15
  -2   8  -6    1.47    0.66
  -2  -8  -6    1.68    0.70
   2   8   6    0.09    0.67
  -2  -8  -6    1.15    1.05
   2  -8   6   -0.20    0.70
   2  -8   6    1.04    2.12
   2   8   7    1.39    0.90
   2  -8   7    4.23    0.94
  -2  -8  -7    3.58    0.94
  -2   8  -7    4.90    0.94
   2  -8   7    2.64    2.32
   2  -8   7    4.71    0.98
   2   8   7    1.98    0.93
   2  -8   7    3.48    2.35
  -2  -8  -7    1.59    1.02
   2  -8   8    0.50    1.03
   2   8   8    1.14    1.03
   2  -8   8    1.24    2.32
   2   8   8    3.74    2.58
  -2   8  -8   -1.03    1.11
  -2  -8  -8    0.97    1.07
   2  -8   8    1.21    2.49
   2   8   8    0.14    1.11
   2  -8   8    0.74    1.05
   2   8   9    3.81    1.23
   2  -8   9    1.92    2.45
  -2  -8  -9    4.40    1.26
  -2   8  -9    4.57    1.25
   2  -8   9    4.26    2.45
   2   8   9    5.57    2.73
   2   8   9    3.06    1.26
   2  -8   9    1.86    1.22
   2   8  10    1.18    1.35
  -2  -8 -10    0.82    1.38
   2  -8  10    3.58    2.42
   2   8  10    1.47    1.29
   2   8  10    0.14    2.62
  -2  -8 -11   15.51    1.70
  -2   8 -11   11.63    1.69
   2   8  11   14.97    2.98
   2  -8  11    8.55    2.76
   2   8  11   15.33    1.62
   2   8  12    5.00    2.82
   2  -8  12    2.31    2.63
  -2  -8 -12    0.07    1.65
  -2   8 -12    0.07    1.64
  -2  -8 -13   36.74    2.52
  -2   8 -13   43.30    2.62
   2  -8  13   43.05    3.62
   2   8  13   41.33    3.57
   2  -8  14   14.12    2.92
  -2  -8 -14   15.05    2.17
  -2   8 -14   17.81    2.20
   2   8  14   15.45    3.07
  -2  -8 -15   29.48    2.65
   2  -8  15   33.49    3.41
  -2   8 -15   35.83    2.74
   2   8  15   26.70    3.34
   2   8  16   11.83    3.34
   2  -8  16    7.25    2.94
  -2  -8 -16   10.05    2.38
  -2   8 -16    7.80    2.35
   2   8  17   73.80    4.74
   2  -8  17   80.73    4.80
  -2  -8 -17   75.99    4.01
  -2   8 -17   76.59    4.03
  -2  -8 -18   12.26    2.62
  -2   8 -18   12.39    2.76
   2  -8  18   13.59    3.48
   2   8  18    7.28    3.29
  -2  -8 -19    5.61    2.91
  -2   8 -19    2.43    2.72
   2  -8  19    5.42    3.51
   2   8  19    9.21    3.46
  -2  -8 -20   14.86    2.98
  -2   8 -20    8.37    2.94
   2  -8  20   10.38    3.55
   2   8  20    6.66    3.51
  -2   8 -21   12.17    3.14
   2  -8  21    7.98    3.82
   2   8  21    6.41    3.57
  -2   8 -22    7.62    3.24
   2  -8  22    3.15    3.87
   2   8  22    2.99    3.67
  -2   8 -23   34.61    3.89
   2  -8  23   42.51    4.42
  -2   8 -24    1.23    3.50
  -2  -9  24    2.00    3.82
  -2  -9  23   11.62    3.88
  -2   9  23   11.25    4.64
  -2  -9  22   32.15    3.92
  -2   9  22   27.44    4.71
  -2  -9  21    6.78    3.57
  -2   9  21   -0.41    4.32
  -2  -9  20   -0.28    3.26
  -2   9  20   -0.20    4.06
  -2  -9  19    4.27    3.37
  -2   9  19    9.13    4.13
  -2   9  18  163.46    7.71
   2   9 -18  154.57    6.08
  -2  -9  18  156.66    6.81
   2   9 -17   41.41    2.90
  -2  -9  17   46.11    3.76
  -2   9  17   39.62    4.41
  -2  -9  16   16.73    3.01
   2   9 -16   14.23    2.10
  -2   9  16   18.76    4.06
  -2  -9  15   10.42    2.88
  -2   9  15    9.50    3.59
  -2   9  15   11.84    1.80
   2   9 -15   13.80    1.88
  -2   9  14   56.84    4.49
  -2  -9  14   67.70    3.88
   2   9 -14   56.49    2.56
  -2  -9  13   31.56    3.14
   2  -9 -13   26.25    2.56
  -2   9  13   25.08    3.74
  -2   9  12   33.50    1.83
  -2  -9  12   43.52    3.31
  -2   9  12   44.67    4.15
   2  -9 -12   40.87    2.77
  -2   9  11   -1.06    3.31
  -2   9  11    3.20    0.94
  -2  -9  11    1.12    2.52
   2  -9 -11    2.51    2.06
  -2  -9  10    2.31    2.37
  -2   9  10    6.64    3.39
   2  -9 -10    1.53    2.02
  -2  -9   9   14.81    2.60
   2  -9  -9   10.44    2.14
  -2   9   9    9.35    3.27
  -2   9   8    6.49    3.26
   2  -9  -8    7.75    2.10
  -2  -9   8    8.04    2.43
  -2  -9   7   13.65    2.51
  -2  -9   7   10.67    2.20
   2  -9  -7   16.19    2.17
  -2   9   7   18.61    3.35
  -2  -9   6   12.42    2.40
  -2   9   6   16.83    3.21
  -2  -9   6   12.15    2.20
   2  -9  -6   19.12    2.21
  -2  -9   5   11.53    2.39
  -2   9   5   14.30    3.16
   2  -9  -5    8.33    2.32
  -2  -9   5    5.42    1.97
   2  -9  -5    8.84    2.06
  -2  -9   5    6.23    1.92
  -2  -9   4    9.20    2.31
   2  -9  -4    7.64    2.04
  -2  -9   4   10.10    1.87
   2  -9  -4   10.06    2.41
  -2  -9   4    9.64    1.92
   2  -9  -3   45.40    2.87
  -2  -9   3   35.74    2.48
   2  -9  -3   40.45    3.13
  -2  -9   3   40.77    2.56
   2  -9  -2   20.52    2.39
   2  -9  -2   16.31    2.53
  -2  -9   2   15.59    1.97
  -2  -9   2   16.17    1.90
   2  -9  -1   78.83    3.88
  -2  -9   1   77.00    3.37
  -2  -9   1   74.04    3.49
   2  -9  -1   80.87    4.01
  -2  -9   0   90.49    3.75
   2  -9   0   98.13    4.37
  -2  -9   0   95.86    4.01
   2  -9   0   90.88    4.52
  -2  -9  -1    5.55    1.51
   2  -9   1    6.81    2.21
   2  -9   1    4.76    2.38
   2  -9   2  183.30    7.12
  -2  -9  -2  178.30    6.25
   2  -9   2  181.90    6.98
   2  -9   3  160.65    6.51
  -2  -9  -3  156.93    5.53
   2  -9   3  160.14    6.33
   2  -9   4   85.05    4.43
  -2  -9  -4   80.82    3.26
   2  -9   4   86.67    4.26
   2  -9   5   26.71    2.80
  -2  -9  -5   28.14    1.74
   2  -9   5   26.31    3.09
   2  -9   6   -0.50    2.48
   2  -9   6   -0.39    2.61
  -2  -9  -6    2.66    1.20
   2  -9   7   50.48    3.51
  -2  -9  -7   41.42    2.03
   2  -9   7   47.03    3.47
   2  -9   8    0.13    2.72
   2  -9   8    3.36    2.74
  -2   9  -9   86.03    3.14
   2   9   9   87.18    3.13
   2  -9   9  100.74    4.85
   2  -9   9  107.10    4.83
  -2   9 -10   11.10    1.36
   2  -9  10   10.04    3.03
   2  -9  10   11.10    2.98
   2   9  10   12.82    1.33
   2  -9  11    2.90    2.92
   2  -9  11    1.79    2.97
   2   9  11    0.48    1.39
   2   9  11   -0.48    2.95
   2   9  12    1.76    3.21
   2  -9  12    5.07    3.00
  -2   9 -12   11.83    1.61
   2   9  12    5.83    1.62
   2  -9  12    5.33    2.91
  -2   9 -13    0.48    1.73
   2   9  13    3.90    1.73
   2  -9  13    1.28    3.06
   2   9  13    6.43    3.31
  -2   9 -14    1.62    1.99
   2  -9  14   -0.44    3.14
   2   9  14    3.55    3.34
  -2   9 -15    2.99    2.13
   2  -9  15   -4.31    3.33
   2   9  15    5.20    3.48
  -2   9 -16    4.08    2.23
   2  -9  16    2.89    3.31
   2   9  16    3.43    3.42
  -2   9 -17    7.31    2.41
   2   9  17    3.46    3.52
   2  -9  17   10.10    3.39
   2   9  18   24.04    3.93
   2  -9  18   20.40    3.88
   2   9  19   14.85    3.89
   2  -9  19   12.05    3.85
   2   9  20   22.96    4.17
   2  -9  20   31.33    4.35
   2   9  21   16.24    4.13
   2  -9  21   18.92    4.17
  -2  10  21    3.86    4.52
  -2 -10  21    1.49    3.64
  -2  10  20   21.53    4.85
  -2 -10  20   25.23    3.95
  -2  10  19    3.38    4.37
  -2 -10  19   -0.72    3.42
  -2  10  18   -3.97    4.28
  -2 -10  18   -2.81    3.48
  -2  10  17   24.97    4.64
  -2 -10  17   34.67    3.80
  -2  10  16   12.70    4.29
  -2 -10  16   23.33    3.55
  -2  10  15   -1.83    4.11
  -2 -10  15    2.62    3.09
  -2  10  14   13.26    4.02
  -2 -10  14   15.03    3.18
   2 -10 -13    2.18    2.30
  -2  10  13    1.39    3.58
  -2 -10  13    1.64    2.98
  -2  10  12    5.31    3.63
  -2 -10  12    4.83    2.85
   2 -10 -12    3.57    2.21
  -2  10  11    1.75    3.93
  -2 -10  11    2.62    2.76
  -2 -10  11    2.08    2.78
   2 -10 -11    4.44    2.28
   2 -10 -10   45.89    3.13
  -2 -10  10   52.27    3.62
  -2  10  10   46.91    4.47
  -2 -10   9   32.82    3.21
   2 -10  -9   39.27    2.99
  -2 -10   9   43.00    3.47
  -2  10   9   40.62    4.36
  -2 -10   8    2.64    2.47
   2 -10  -8    6.31    2.37
  -2 -10   8    3.34    2.63
  -2  10   8    3.61    3.61
  -2 -10   7   -0.84    2.32
   2 -10  -7    0.29    2.22
  -2 -10   7   -2.76    2.66
  -2 -10   6    8.18    2.34
   2 -10  -6    4.12    2.24
  -2 -10   6    8.88    2.30
  -2 -10   6    4.43    2.62
  -2 -10   5    0.95    2.10
   2 -10  -5    2.68    2.27
  -2 -10   5    1.69    2.65
  -2 -10   5    1.40    2.09
   2 -10  -4  120.86    5.12
  -2 -10   4  116.52    4.94
   2 -10  -4  128.42    5.51
  -2 -10   4  120.24    4.98
  -2 -10   4  114.73    5.35
  -2 -10   3   10.72    2.08
   2 -10  -3    6.42    2.64
   2 -10  -3   12.56    2.52
  -2 -10   3    6.15    2.09
  -2 -10   3    9.40    2.64
  -2 -10   2    3.30    1.89
   2 -10  -2    0.97    2.36
  -2 -10   2    3.20    2.08
   2 -10  -2    4.83    2.68
   2 -10  -1    3.11    2.70
  -2 -10   1    5.36    1.79
   2 -10  -1    2.98    2.40
  -2 -10   1    5.99    2.01
   2 -10   0  230.49    8.27
  -2 -10   0  207.05    7.61
   2 -10   0  232.68    8.46
   2 -10   1   16.13    2.88
   2 -10   1   19.28    2.86
  -2 -10  -1   24.64    2.02
   2 -10   2   23.21    2.92
  -2 -10  -2   17.32    1.81
   2 -10   2   17.36    2.93
   2 -10   2   16.92    3.03
   2 -10   3    0.25    2.55
  -2 -10  -3    1.13    1.50
   2 -10   3    1.08    2.76
   2 -10   3   -0.43    2.90
   2 -10   4    6.02    2.69
  -2 -10  -4    5.35    1.52
   2 -10   4    8.84    2.99
   2 -10   4    6.66    2.82
   2 -10   5   15.90    2.94
   2 -10   5   16.09    2.97
   2 -10   6   81.67    4.66
   2 -10   6   79.90    4.51
   2 -10   7    7.38    3.12
   2 -10   7   -0.28    2.77
   2 -10   8   11.29    3.15
   2 -10   8   14.53    3.15
   2 -10   9   66.74    4.42
   2 -10   9   69.55    4.39
   2 -10  10   16.15    3.20
   2 -10  10   18.69    3.28
   2 -10  11   39.88    3.74
   2 -10  11   35.28    3.94
   2 -10  12    8.15    3.30
   2 -10  12   13.96    3.58
   2 -10  13    0.92    3.12
   2 -10  13   -1.36    3.60
   2 -10  14   16.81    3.64
   2 -10  14   27.28    4.08
   2 -10  15   17.42    3.96
   2  10  15   16.00    3.94
   2 -10  15   14.39    3.91
   2 -10  16   24.03    4.13
   2  10  16   20.90    4.18
   2 -10  16   25.81    4.39
   2 -10  17    2.95    3.67
   2  10  17    6.57    3.99
   2 -10  17    6.86    4.08
   2 -10  18   68.28    5.15
   2  10  18   73.70    5.37
   2 -10  18   71.15    5.66
   2  10  19   -0.18    4.00
  -2 -11  19    2.96    3.80
  -2 -11  18   64.84    4.79
  -2 -11  17    1.28    3.56
  -2  11  17    1.77    4.74
  -2 -11  16   14.20    3.60
  -2  11  16   13.16    4.74
  -2 -11  15   -2.35    3.43
  -2  11  15   -1.31    4.14
  -2 -11  15    4.54    3.52
  -2 -11  14   -4.08    3.37
  -2  11  14   -4.75    4.50
  -2 -11  14   -4.84    3.34
  -2 -11  13   19.33    3.46
  -2  11  13   10.74    4.49
  -2 -11  13   16.99    3.55
  -2 -11  12    6.37    3.30
  -2  11  12    1.71    4.29
  -2 -11  12    3.69    3.23
  -2 -11  11    4.46    3.14
  -2 -11  11   11.79    3.05
  -2  11  11    7.19    4.38
  -2 -11  10   19.98    3.27
   2 -11 -10   16.02    2.67
  -2 -11  10   14.32    3.28
  -2 -11   9    6.28    2.83
   2 -11  -9    3.02    2.60
  -2 -11   9    2.98    2.65
  -2 -11   9    5.94    3.09
  -2 -11   8    8.66    2.76
   2 -11  -8    5.55    2.35
  -2 -11   8    6.79    2.68
  -2 -11   8   10.09    3.08
  -2 -11   7    5.08    2.69
   2 -11  -7    5.55    2.53
  -2 -11   7    2.73    2.96
  -2 -11   7    9.17    2.56
  -2 -11   6   27.56    2.97
  -2 -11   6   28.44    3.36
   2 -11  -6   24.03    2.76
  -2 -11   6   19.89    2.61
  -2 -11   5    3.90    2.37
  -2 -11   5   -2.75    3.00
   2 -11  -5   -0.74    2.44
  -2 -11   5   -2.39    2.37
  -2 -11   4   -2.75    2.43
  -2 -11   4   -0.66    3.00
  -2 -11   4   -0.09    2.29
   2 -11  -4   -2.59    2.55
   2 -11  -3   10.56    2.97
  -2 -11   3   11.37    2.48
  -2 -11   3   13.90    3.10
  -2 -11   3    8.09    2.32
   2 -11  -3   12.18    2.65
  -2 -11   2   16.01    2.49
   2 -11  -2   20.88    3.23
  -2 -11   2   12.88    3.05
  -2 -11   2   17.06    2.33
   2 -11  -2   16.04    2.85
   2 -11  -1   14.43    3.23
   2 -11  -1   11.47    2.82
   2 -11   0  112.28    5.53
   2 -11   0  107.17    5.24
   2 -11   1   14.16    3.18
   2 -11   1    9.75    2.95
   2 -11   2    7.68    3.39
   2 -11   2    7.87    3.10
   2 -11   2    2.84    2.90
   2 -11   3   12.82    3.43
   2 -11   3    9.00    3.11
   2 -11   3    9.88    2.99
   2 -11   4   31.48    3.77
   2 -11   4   32.16    3.58
   2 -11   4   38.20    3.63
   2 -11   5   15.32    3.17
   2 -11   5   23.37    3.51
   2 -11   5   14.39    3.37
   2 -11   6    8.08    3.14
   2 -11   6   -0.93    3.13
   2 -11   6    3.07    3.28
   2 -11   7   11.35    3.31
   2 -11   7   14.95    3.45
   2 -11   8   15.97    3.66
   2 -11   8   14.26    3.45
   2 -11   9    1.55    3.46
   2 -11   9   -0.47    3.27
   2 -11  10   15.35    3.84
   2 -11  10   22.12    3.69
   2 -11  11    0.47    3.55
   2 -11  11   -0.99    3.58
   2 -11  12    4.00    3.52
   2 -11  12    0.51    3.68
   2 -11  13    4.86    3.80
   2 -11  13    0.18    3.83
   2 -11  14   -0.16    3.85
   2 -11  14    1.63    3.96
   2 -11  15    1.49    3.61
   2 -11  15    4.28    3.91
  -2 -12  16    5.39    3.76
  -2 -12  15    6.17    3.86
  -2 -12  15    8.43    3.71
  -2 -12  14   30.05    4.03
  -2 -12  14   20.28    4.05
  -2 -12  13    0.28    3.54
  -2 -12  13    0.86    3.40
  -2 -12  12    3.49    3.40
  -2 -12  12    4.01    3.45
  -2 -12  11   13.16    3.54
  -2 -12  11   10.39    3.46
  -2 -12  10   -1.38    3.39
  -2 -12   9   11.67    3.48
  -2 -12   8   11.93    3.40
  -2 -12   7    4.28    3.40
  -2 -12   6   -1.11    3.33
  -2 -12   5   39.36    3.91
  -2 -12   4    5.64    3.34
   2 -12  -4    5.14    2.89
  -2 -12   3    7.83    3.39
   2 -12  -3    4.03    2.74
   2 -12  -2    4.65    3.24
  -2 -12   2    1.86    3.30
   2 -12  -2    4.63    2.93
   2 -12  -1   -1.46    3.30
  -2 -12   1    1.58    3.34
   2 -12  -1   -2.09    2.96
   2 -12   0    5.09    3.26
   2 -12   0   -0.17    3.69
   2 -12   0    7.63    3.07
   2 -12   1   16.10    3.55
   2 -12   1   14.47    3.70
   2 -12   1   10.47    3.25
   2 -12   2   18.31    3.89
   2 -12   2   13.97    3.54
   2 -12   2   20.99    3.36
   2 -12   3   -3.32    3.68
   2 -12   3    2.30    3.39
   2 -12   3   -4.02    3.23
   2 -12   4    7.27    3.68
   2 -12   4   11.79    3.48
   2 -12   4   12.84    3.49
   2 -12   5    9.22    3.59
   2 -12   5    6.92    3.40
   2 -12   5   16.19    3.71
   2 -12   6   57.10    4.60
   2 -12   6   56.27    4.40
   2 -12   6   53.56    4.69
   2 -12   7   16.16    3.71
   2 -12   7    8.83    3.57
   2 -12   7   12.59    3.64
   2 -12   8    1.90    3.58
   2 -12   8    3.11    3.78
   2 -12   8    0.66    3.58
   2 -12   9    7.60    3.74
   2 -12   9    7.85    3.74
   2 -12   9    5.37    3.81
   2 -12  10    7.57    3.98
   2 -12  10    0.33    3.78
   2 -12  11    8.32    3.90
   2 -12  11    3.81    3.95
   2 -12  12    2.78    3.88
  -2 -13  10   -2.00    3.63
  -2 -13   9    1.00    3.56
  -2 -13   8    1.14    3.54
  -2 -13   7   -4.88    3.73
  -2 -13   6    6.66    3.58
  -2 -13   5   16.24    3.80
  -2 -13   4    3.99    3.58
  -2 -13   3   17.59    3.80
  -2 -13   2    3.77    3.56
   2 -13  -1   33.01    4.62
  -2 -13   1   38.80    4.25
   2 -13   0    0.76    3.51
  -2 -13   0    2.15    3.66
   2 -13   0    2.15    4.14
   2 -13   1   12.53    3.78
  -2 -13  -1    7.68    3.70
   2 -13   1   14.23    4.25
   2 -13   2    9.47    3.71
   2 -13   2    4.95    4.07
   2 -13   3    4.01    3.64
   2 -13   3    4.72    4.10
   2 -13   4   -1.44    3.65
   2 -13   4   -2.26    3.85
   2 -13   5   -3.07    3.74
   2 -13   5    4.46    3.64
   2 -13   6   16.68    4.06
   2 -13   6   12.82    3.90
   2 -13   7    5.46    3.81
   2 -13   7    4.86    3.81
   2 -13   8    0.17    3.89
   2 -13   8   -0.32    3.81
   3   0 -31    2.27    4.29
   3   0 -30  161.91    7.82
   3   0 -29   -0.58    3.69
  -3   0  29   -1.00    3.50
   3   0 -28   20.24    4.01
  -3   0  28   24.39    3.75
   3   0 -27   -0.36    3.33
  -3   0  27    1.55    2.95
   3   0 -26  126.38    6.32
  -3   0  26  129.99    5.99
   3   0 -25   -1.15    3.11
  -3   0  25   -2.12    2.97
   3   0 -24   90.12    5.16
  -3   0  24  104.81    5.02
   3   0 -23   -1.64    2.77
  -3   0  23   -1.54    2.56
   3   0 -22   54.95    3.88
  -3   0  22   65.15    3.69
   3   0 -21   -0.80    2.38
  -3   0  21   -0.46    2.20
  -3   0  20  267.21    9.63
   3   0 -20  277.40    9.84
   3   0 -19   -0.47    2.01
  -3   0  19   -2.43    1.87
  -3   0  18  163.30    6.23
   3   0 -18  166.78    6.39
   3   0 -17    0.73    1.74
  -3   0  17    2.12    1.65
   3   0 -16  166.16    5.84
  -3   0  16  160.91    5.98
   3   0 -16  160.22    6.13
  -3   0  15    0.23    1.30
   3   0 -15    0.60    1.32
   3   0 -15   -1.17    1.42
  -3   0  15   -0.83    1.37
  -3   0  14    8.06    1.36
   3   0 -14   10.43    1.36
   3   0 -14    7.76    1.42
  -3   0  14    9.99    1.46
  -3   0  13    0.64    1.08
   3   0 -13    0.26    1.01
   3   0 -13    0.93    1.12
  -3   0  13    0.55    1.13
  -3   0  12 2024.99   63.83
  -3   0  12 2101.68   63.86
   3   0 -12 2010.80   63.74
  -3   0  11   -1.55    0.85
  -3   0  11   -1.29    0.96
  -3   0  10  256.06    8.50
  -3   0  10  255.47    8.23
  -3   0  10  258.70    8.56
   3   0 -10  268.65    8.45
  -3   0   9    0.48    0.69
   3   0  -9    0.60    0.73
  -3   0   9   -0.28    0.87
  -3   0   9    0.36    0.45
  -3   0   8 4782.69  144.29
   3   0  -8 4628.52  144.25
  -3   0   8 4525.70  144.11
  -3   0   8 4812.48  144.38
  -3   0   7   -0.31    0.67
   3   0  -7    0.27    0.51
  -3   0   7    0.27    0.51
  -3   0   6   54.67    2.13
   3   0  -6   56.61    1.99
  -3   0   6   54.33    1.99
  -3   0   6   56.81    2.14
  -3   0   5    0.10    0.55
   3   0  -5    0.15    0.38
  -3   0   5    0.23    0.54
   3   0  -4  100.52    3.45
   3   0  -4   96.87    3.28
  -3   0   4  105.23    3.40
  -3   0   4  103.53    3.46
  -3   0   4  103.06    3.45
  -3   0   3    1.25    0.47
   3   0  -3    1.02    0.39
  -3   0   3    0.30    0.37
  -3   0   3    0.23    0.47
   3   0  -3    0.11    0.47
   3   0  -2  484.31   15.20
   3   0  -2  472.46   15.10
  -3   0   2  484.33   15.15
   3   0  -2  488.38   15.19
  -3   0   1    0.20    0.38
   3   0  -1   -0.15    0.45
   3   0  -1    0.08    0.48
  -3   0   0  271.65    8.84
   3   0   0  284.36    8.93
   3   0   0  280.07    8.77
   3   0   0  281.49    8.95
   3   0   1    0.57    0.51
  -3   0  -1    0.22    0.32
   3   0   1    0.44    0.38
   3   0   1    0.37    0.34
   3   0   1   -0.03    0.53
   3   0   2  594.93   18.43
   3   0   2  583.98   18.35
  -3   0  -2  583.90   18.30
   3   0   2  579.04   18.31
  -3   0  -3    0.12    0.47
   3   0   3    1.00    0.46
   3   0   3    0.93    0.58
   3   0   4 1293.15   39.05
  -3   0  -4 1224.79   39.01
   3   0   4 1234.67   39.12
  -3   0  -5    1.44    0.67
   3   0   5    0.65    0.57
   3   0   5    0.34    0.78
   3   0   6  143.75    4.63
   3   0   6  136.59    4.70
  -3   0  -7   -0.16    0.83
   3   0   7   -0.56    0.73
   3   0   7    0.36    0.89
  -3   0  -8  590.97   18.73
   3   0   8  587.28   18.82
  -3   0  -9    0.89    0.99
   3   0   9   -0.06    1.11
   3   0  10 1668.57   52.27
  -3   0 -10 1674.17   52.18
   3   0  10 1658.06   52.26
   3   0  11    0.92    1.19
  -3   0 -11    0.70    1.18
   3   0  11   -0.07    1.25
  -3   0 -11   -0.69    1.17
   3   0  12   71.95    3.09
   3   0  12   69.35    3.07
  -3   0 -12   66.03    2.97
  -3   0 -12   67.31    3.09
  -3   0 -13   -0.36    1.53
   3   0  13   -0.08    1.51
   3   0  14  587.73   18.67
  -3   0 -14  555.71   18.69
  -3   0 -15   -0.31    1.72
   3   0  15    1.65    1.73
  -3   0 -16    6.17    1.94
   3   0  16    2.38    1.97
  -3   0 -17    1.51    2.03
   3   0  17   -0.56    2.10
   3   0  18  122.77    5.31
  -3   0 -18  115.41    5.31
  -3   0 -18  131.18    5.19
   3   0  19    1.75    2.50
  -3   0 -19   -3.78    2.42
  -3   0 -19    0.42    2.16
   3   0  20  154.84    6.51
  -3   0 -20  153.75    6.54
  -3   0 -20  155.34    6.19
   3   0  21    2.89    2.82
  -3   0 -21   -1.44    2.78
  -3   0 -21   -0.90    2.41
   3   0  22  195.83    7.60
  -3   0 -22  172.01    7.48
  -3   0 -22  174.25    7.06
   3   0  23   -1.36    3.07
  -3   0 -23    0.63    3.06
  -3   0 -23    3.47    2.63
   3   0  24    1.26    3.38
  -3   0 -24    5.97    3.42
  -3   0 -24    1.47    2.71
   3   0  25   -2.28    3.61
  -3   0 -25    0.25    2.87
  -3   0 -25    6.39    3.41
   3   0  26   48.33    4.44
  -3   0 -26   44.53    3.69
  -3   0 -26   42.44    4.29
   3   0  27    5.28    3.94
  -3   0 -27   -5.55    3.72
  -3   0 -27   -0.26    3.16
   3   0  28    2.54    3.73
  -3   0 -28    0.39    3.16
  -3   0 -28    5.34    4.03
   3  -1 -31   34.76    4.67
  -3  -1  31   43.16    4.67
   3  -1 -30   93.61    5.86
  -3  -1  30   78.42    5.26
   3  -1 -29   13.24    4.02
  -3  -1  29   15.44    3.90
   3  -1 -28    7.21    3.54
  -3  -1  28   -0.32    3.40
   3  -1 -27    1.42    3.51
  -3  -1  27    2.13    2.94
   3  -1 -26  143.98    6.75
  -3  -1  26  142.00    6.47
   3  -1 -25   10.45    3.17
  -3  -1  25   12.24    3.09
   3  -1 -24   12.29    3.02
  -3   1  24   17.00    2.87
  -3  -1  24   12.69    2.88
   3  -1 -23   17.33    3.02
  -3  -1  23   27.32    2.87
  -3   1  23   20.03    2.91
   3  -1 -22    9.66    2.52
  -3  -1  22    2.74    2.30
  -3   1  22    7.01    2.57
   3  -1 -21    4.90    2.22
  -3   1  21    2.49    2.24
  -3  -1  21    2.14    2.16
   3  -1 -20    0.63    2.19
  -3  -1  20   -0.85    2.06
  -3   1  20    0.11    1.99
   3  -1 -19  116.03    5.01
  -3   1  19  106.35    4.88
  -3  -1  19  123.78    4.91
   3  -1 -18   52.44    2.96
  -3  -1  18   44.19    2.78
  -3   1  18   49.02    2.82
  -3   1  17    9.85    1.87
  -3  -1  17    4.19    1.60
   3  -1 -17    5.49    1.67
   3   1 -16   20.20    1.79
  -3   1  16   26.87    2.07
  -3  -1  16   22.56    1.89
   3  -1 -16   25.51    2.09
  -3  -1  15   14.44    1.59
   3  -1 -15   11.30    1.52
  -3  -1  15   12.51    1.55
  -3   1  15   10.16    1.56
   3   1 -15   15.24    1.48
  -3   1  15   10.25    1.63
   3  -1 -15   12.75    1.65
  -3  -1  14  666.09   21.57
  -3  -1  14  652.12   21.58
  -3   1  14  682.97   21.66
   3  -1 -14  687.29   21.51
   3   1 -14  671.46   21.47
  -3   1  14  678.32   21.62
   3  -1 -14  685.96   21.75
  -3   1  13  244.65    8.71
   3  -1 -13  250.54    8.83
   3  -1 -13  254.64    8.64
   3   1 -13  258.90    8.61
  -3  -1  13  268.43    8.74
  -3  -1  13  265.02    8.46
  -3   1  13  263.24    8.76
  -3  -1  13  267.65    8.72
   3  -1 -12    1.56    1.06
  -3  -1  12    0.97    1.04
   3   1 -12    2.04    1.07
  -3  -1  12    1.09    0.79
   3  -1 -12    1.48    1.03
  -3  -1  12    0.39    1.03
  -3   1  12    0.92    1.07
   3  -1 -11   39.29    1.99
  -3  -1  11   40.79    2.00
  -3  -1  11   42.06    1.91
   3  -1 -11   43.43    1.95
   3   1 -11   44.27    1.92
  -3  -1  11   43.09    1.78
  -3  -1  10  191.88    6.67
  -3  -1  10  207.20    6.88
   3  -1 -10  213.79    6.82
   3   1 -10  203.56    6.75
  -3  -1  10  202.67    6.80
   3  -1 -10  215.75    6.97
  -3  -1   9   33.89    1.54
  -3  -1   9   40.13    1.78
   3  -1  -9   38.22    1.71
  -3  -1   9   37.43    1.65
   3   1  -9   39.17    1.64
   3  -1  -9   37.37    1.75
   3  -1  -8 1774.87   55.25
  -3  -1   8 1751.40   55.20
  -3  -1   8 1808.04   55.32
  -3  -1   8 1772.28   55.22
   3   1  -8 1822.59   55.20
   3  -1  -8 1702.13   55.35
   3  -1  -8 1758.21   55.37
   3  -1  -7    2.44    0.68
   3  -1  -7    3.06    0.65
  -3  -1   7    2.53    0.72
   3   1  -7    3.01    0.59
  -3  -1   7    3.27    0.55
   3  -1  -7    2.62    0.68
  -3  -1   6 1267.58   39.67
   3  -1  -6 1306.65   39.74
  -3   1   6 1288.20   39.71
   3  -1  -6 1272.31   39.71
  -3  -1   6 1276.30   39.68
  -3  -1   6 1282.13   39.54
   3   1  -6 1253.98   39.52
   3  -1  -6 1270.96   39.61
  -3  -1   6 1223.37   39.66
   3  -1  -5  109.11    3.72
  -3  -1   5  110.23    3.70
   3  -1  -5  113.97    3.76
  -3  -1   5  107.52    3.68
  -3  -1   5  107.37    3.69
  -3   1   5  110.35    3.75
   3   1  -5  107.50    3.52
  -3  -1   5  104.70    3.52
  -3  -1   4  602.37   19.18
   3  -1  -4  608.73   19.17
  -3   1   4  610.57   19.18
  -3  -1   4  617.29   18.97
   3  -1  -4  620.28   19.17
   3  -1  -4  602.74   19.21
  -3  -1   4  604.11   19.12
  -3  -1   4  621.67   19.17
   3   1  -4  601.00   18.96
  -3  -1   4  600.49   19.15
  -3   1   3  122.96    4.14
  -3  -1   3  123.66    4.12
   3  -1  -3  120.74    4.11
  -3  -1   3  123.28    4.11
  -3  -1   3  123.06    4.06
   3  -1  -3  122.69    4.11
  -3  -1   3  126.72    4.14
  -3  -1   2   55.40    1.81
  -3  -1   2   57.21    2.04
   3  -1  -2   52.30    2.01
  -3   1   2   53.64    2.04
  -3  -1   2   57.29    1.93
   3   1  -2   55.45    1.92
   3  -1  -2   51.94    2.01
  -3  -1   2   57.32    2.02
  -3   1   1  710.52   22.16
  -3  -1   1  700.18   22.14
   3   1  -1  699.58   22.03
  -3  -1   1  702.68   22.02
  -3  -1   1  701.59   22.16
   3  -1  -1  716.67   22.14
  -3   1   1  709.60   22.09
   3  -1  -1  716.05   22.16
  -3   1   0   28.99    1.17
  -3  -1   0   31.81    1.10
  -3  -1   0   30.55    1.02
   3   1   0   30.15    1.02
  -3   1   0   27.14    1.27
  -3  -1   0   33.17    1.29
   3  -1   0   26.67    1.23
  -3  -1   0   31.54    1.28
   3  -1   0   25.16    1.23
   3   1   0   31.03    1.10
   3  -1   1   13.29    0.68
   3  -1   1   12.43    0.76
  -3  -1  -1   15.26    0.64
  -3  -1  -1   13.65    0.83
   3  -1   1   14.52    0.86
  -3   1  -1   14.99    0.71
  -3  -1  -1   15.50    0.61
   3   1   1   14.17    0.63
   3  -1   1   15.24    0.84
   3   1   1   14.08    0.62
  -3  -1  -2   83.94    2.65
   3  -1   2   84.94    2.76
  -3  -1  -2   84.03    2.75
   3  -1   2   85.61    2.92
   3   1   2   79.59    2.75
   3  -1   2   78.34    2.85
   3   1   2   78.78    2.71
  -3  -1  -2   85.63    2.93
  -3  -1  -3   60.78    2.38
   3   1   3   60.59    2.25
  -3  -1  -3   57.90    2.23
   3   1   3   65.35    2.10
   3  -1   3   68.28    2.22
   3  -1   3   60.76    2.32
  -3   1  -3   71.38    2.40
   3  -1   3   70.08    2.41
   3  -1   4 1066.78   33.63
  -3  -1  -4 1076.19   33.64
   3  -1   4 1031.12   33.45
  -3   1  -4 1042.21   33.59
   3   1   4 1095.04   33.37
  -3  -1  -4 1092.92   33.51
   3   1   4 1092.21   33.54
   3   1   5    4.21    0.69
  -3   1  -5    4.29    0.74
   3   1   5    3.74    0.44
   3  -1   5    3.46    0.80
  -3   1  -6  822.38   25.95
   3  -1   6  834.19   26.01
   3   1   6  838.06   25.94
  -3  -1  -6  806.98   25.88
  -3   1  -7   61.72    2.32
   3  -1   7   59.91    2.38
  -3  -1  -7   49.82    2.21
   3   1   7   51.87    2.26
  -3   1  -8  140.52    5.06
   3  -1   8  138.19    5.11
  -3   1  -9   18.81    1.43
   3  -1   9   18.55    1.41
  -3  -1  -9   15.59    1.37
   3   1  10    0.78    1.08
  -3  -1 -10    1.78    1.09
  -3   1 -10    0.75    1.15
   3  -1  10    0.50    1.12
  -3  -1 -11  260.11    9.19
   3   1  11  265.56    9.18
  -3  -1 -11  261.33    9.02
  -3   1 -11  282.60    9.14
   3  -1  11  292.04    9.20
  -3  -1 -12  535.94   17.18
  -3  -1 -12  543.15   16.98
   3   1  12  547.72   17.14
  -3   1 -12  512.77   17.00
   3  -1  12  497.64   17.04
   3   1  13   14.93    1.73
  -3  -1 -13   12.51    1.71
   3   1  14  162.39    6.08
  -3  -1 -14  169.10    6.17
  -3   1 -14  157.65    6.08
   3   1  15   93.21    4.23
  -3  -1 -15   93.64    4.21
  -3   1 -15  100.99    4.21
   3   1  16  213.37    7.62
  -3  -1 -16  204.94    7.58
  -3   1 -16  197.76    7.47
   3   1  17  107.34    4.95
  -3  -1 -17  109.22    4.95
  -3   1 -17  123.20    4.88
  -3   1 -18   53.00    3.22
  -3  -1 -18   56.19    3.41
   3   1  18   51.63    3.41
  -3   1 -19    6.76    2.24
  -3  -1 -19    3.78    2.52
   3   1  19    2.46    2.41
  -3   1 -20   27.39    2.87
   3   1  20   33.85    3.18
  -3  -1 -20   31.04    3.12
  -3  -1 -21   33.26    3.01
  -3  -1 -21   38.79    3.62
   3   1  21   50.61    3.72
  -3   1 -21   58.54    3.52
  -3  -1 -22   28.74    2.81
  -3   1 -22   21.19    3.00
  -3  -1 -22   24.89    3.23
   3   1  22   28.51    3.49
  -3   1 -23   -0.77    2.80
  -3  -1 -23   -0.11    2.51
  -3  -1 -23   -4.10    3.02
   3   1  23   -3.63    3.23
  -3   1 -24   24.64    3.30
  -3  -1 -24   26.64    3.05
  -3  -1 -24   21.38    3.63
   3   1  24   19.55    3.62
  -3  -1 -25    7.96    2.94
  -3   1 -25   13.68    3.13
  -3  -1 -25    9.83    3.66
   3   1  25   11.80    3.50
  -3  -1 -26    3.96    2.87
  -3   1 -26    3.18    3.08
  -3  -1 -26    8.05    3.74
   3   1  26    5.96    3.72
  -3   1 -27    1.82    3.28
  -3  -1 -27    1.87    2.96
   3   1  27   -3.17    3.81
  -3  -1 -27    2.22    3.74
   3   1  28   21.77    4.08
   3  -1  28   19.46    4.29
  -3  -1 -28   12.57    4.10
  -3   1 -28   16.06    3.63
  -3  -2  31    5.72    3.97
   3   2 -31    5.30    4.45
   3  -2 -31    7.49    4.36
  -3  -2  30   15.33    4.06
   3   2 -30   12.21    4.29
   3  -2 -30   22.85    4.49
  -3  -2  29   47.24    4.39
   3  -2 -29   45.95    4.46
   3   2 -29   47.29    4.56
  -3  -2  28    3.77    3.52
   3  -2 -28    4.79    3.69
   3   2 -28    4.28    3.75
  -3  -2  27   53.95    4.35
   3  -2 -27   49.42    4.39
   3   2 -27   55.81    4.55
  -3  -2  26    0.72    2.83
   3   2 -26   -1.72    3.33
   3  -2 -26   -0.17    3.32
  -3  -2  25  108.74    5.30
   3  -2 -25   97.43    5.45
   3   2 -25   99.34    5.51
  -3  -2  24   39.29    3.43
   3   2 -24   44.39    3.91
   3  -2 -24   35.98    3.86
  -3  -2  23   32.87    3.15
   3  -2 -23   28.78    3.29
   3   2 -23   34.21    3.47
  -3  -2  22   10.32    2.62
   3  -2 -22   13.69    2.85
   3   2 -22   10.04    2.76
  -3  -2  21  123.66    5.35
   3  -2 -21  120.23    5.48
   3   2 -21  128.72    5.52
  -3  -2  20   32.47    2.80
   3  -2 -20   38.28    2.98
   3   2 -20   28.25    2.91
  -3  -2  19   10.64    2.14
   3  -2 -19    6.45    1.99
   3   2 -19   11.70    2.28
   3  -2 -18  177.21    6.65
   3   2 -18  171.49    6.64
  -3  -2  18  172.49    6.51
   3   2 -17  123.12    5.10
   3  -2 -17  130.60    5.14
  -3  -2  17  124.05    4.93
  -3  -2  16    5.33    1.56
   3   2 -16    6.53    1.44
   3  -2 -16    8.50    1.73
   3   2 -16    6.35    1.74
   3   2 -15  206.08    7.33
   3  -2 -15  198.13    7.29
  -3   2  15  202.31    7.10
  -3  -2  15  208.53    7.16
  -3   2  15  193.55    7.14
  -3  -2  15  209.24    7.16
  -3  -2  15  204.98    6.94
   3   2 -15  209.74    7.07
   3  -2 -14    5.71    1.36
  -3  -2  14    5.32    1.38
  -3  -2  14    6.76    1.22
   3   2 -14    5.21    1.37
  -3   2  14    5.24    1.32
  -3  -2  14    4.72    1.30
  -3   2  14    6.33    1.41
   3  -2 -14    8.84    1.54
   3   2 -14    7.07    1.50
   3   2 -13 1158.78   37.90
  -3  -2  13 1197.43   37.99
   3  -2 -13 1256.22   38.00
  -3  -2  13 1194.00   37.86
  -3   2  13 1228.91   38.05
   3   2 -13 1174.98   38.13
   3  -2 -13 1189.84   38.13
  -3   2  13 1230.30   38.00
  -3  -2  13 1232.59   38.01
  -3  -2  12  571.19   18.70
   3  -2 -12  594.52   18.74
  -3   2  12  612.33   18.76
  -3  -2  12  591.05   18.75
  -3  -2  12  567.93   18.62
   3   2 -12  593.60   18.67
  -3   2  12  597.61   18.81
   3   2 -12  575.39   18.86
   3  -2 -12  570.07   18.86
  -3  -2  11  384.60   12.41
   3  -2 -11  383.75   12.44
  -3   2  11  391.06   12.45
  -3  -2  11  384.81   12.45
  -3  -2  11  381.80   12.37
   3   2 -11  384.50   12.36
  -3   2  11  381.83   12.50
   3  -2 -11  376.44   12.56
  -3  -2  10   38.87    1.83
   3  -2 -10   42.20    1.95
  -3   2  10   43.28    1.93
  -3  -2  10   41.06    1.91
  -3  -2  10   40.19    1.87
   3   2 -10   43.40    1.84
   3  -2 -10   39.87    1.98
   3  -2 -10   37.93    1.97
  -3  -2   9  272.53    8.87
   3  -2  -9  276.84    8.96
  -3   2   9  284.78    8.97
  -3  -2   9  273.24    8.95
  -3  -2   9  267.09    8.92
   3   2  -9  267.07    8.85
   3  -2  -9  281.54    9.06
   3  -2  -9  271.55    9.03
   3   2  -9  268.32    9.01
  -3  -2   8  137.08    4.54
   3  -2  -8  132.69    4.64
   3   2  -8  132.56    4.52
  -3   2   8  131.97    4.64
  -3  -2   8  132.70    4.62
  -3  -2   8  133.18    4.66
   3  -2  -8  138.21    4.73
   3  -2  -8  136.03    4.68
   3   2  -8  134.80    4.68
   3   2  -7 2276.40   70.78
  -3   2   7 2297.00   70.89
  -3  -2   7 2253.21   70.89
   3   2  -7 2295.79   70.93
   3  -2  -7 2269.74   70.94
   3  -2  -7 2249.17   70.99
  -3  -2   7 2287.42   70.79
  -3   2   6  192.57    6.46
  -3  -2   6  187.84    6.47
   3   2  -6  208.28    6.39
  -3  -2   6  193.81    6.37
   3  -2  -6  193.06    6.51
   3   2  -6  202.72    6.53
  -3  -2   6  193.56    6.49
  -3   2   6  197.23    6.49
   3  -2  -6  202.90    6.60
  -3   2   6  199.11    6.25
   3  -2  -5    5.54    0.73
   3   2  -5    2.34    0.49
  -3  -2   5    3.46    0.50
  -3  -2   5    4.06    0.68
  -3   2   5    4.10    0.62
  -3   2   5    4.77    0.45
   3   2  -5    3.21    0.63
   3  -2  -5    4.36    0.63
  -3   2   5    4.77    0.69
  -3  -2   5    3.13    0.64
   3  -2  -5    4.22    0.63
   3  -2  -4    7.09    0.79
  -3  -2   4    8.87    0.52
  -3   2   4    9.11    0.72
  -3  -2   4    7.46    0.71
   3  -2  -4    8.93    0.82
  -3  -2   4    9.41    0.75
  -3   2   4   10.35    0.73
  -3   2   4    9.37    0.70
   3   2  -4    7.81    0.70
   3  -2  -4    7.17    0.68
  -3  -2   4    8.84    0.73
  -3   2   4    8.82    0.62
   3  -2  -3 3574.38  110.45
  -3  -2   3 3581.45  110.34
  -3   2   3 3575.30  110.33
  -3  -2   3 3585.82  110.16
  -3   2   3 3563.80  110.32
  -3  -2   3 3528.75  110.31
  -3   2   3 3414.34  110.29
  -3  -2   3 3558.47  110.33
  -3   2   3 3584.83  110.32
   3   2  -3 3570.23  110.33
   3  -2  -3 3541.08  110.33
  -3   2   2   72.07    2.69
  -3  -2   2   83.26    2.73
   3   2  -2   88.73    2.75
  -3   2   2   70.68    2.68
   3  -2  -2   73.29    2.68
  -3  -2   2   81.99    2.71
  -3  -2   2   80.91    2.59
   3  -2  -2   70.19    2.79
  -3   2   2   64.78    2.67
   3  -2  -2   73.21    2.67
   3   2  -2   90.79    2.74
   3  -2  -1  292.95    9.12
  -3   2   1  283.86    9.15
  -3  -2   1  278.09    9.07
  -3   2   1  294.38    9.08
   3  -2  -1  292.66    9.08
   3   2  -1  275.09    9.07
  -3  -2   1  271.25    8.90
  -3   2   1  304.47    9.15
   3   2  -1  270.71    9.05
   3  -2  -1  286.37    9.06
  -3   2   1  291.65    9.07
  -3  -2   1  276.56    9.05
   3  -2  -1  293.86    9.19
   3  -2   0  108.34    3.53
   3  -2   0   95.66    3.41
  -3   2   0  100.12    3.39
   3   2   0   93.94    3.38
  -3  -2   0  100.31    3.40
   3  -2   0   97.53    3.38
  -3   2   0  107.30    3.50
  -3   2   0  101.19    3.45
   3   2   0   97.05    3.40
   3  -2   0   96.39    3.39
   3  -2   1    6.47    0.72
  -3  -2  -1   14.63    0.80
   3  -2   1    5.91    0.73
   3   2   1    7.61    0.74
  -3  -2  -1   15.62    0.62
   3  -2   1    6.17    0.70
  -3   2  -1   13.34    0.77
  -3   2  -1   12.40    0.79
  -3  -2  -1   13.00    0.72
   3  -2   1    4.92    0.69
   3   2   1    6.76    0.71
   3   2   2   20.56    1.03
   3  -2   2   16.32    1.00
  -3  -2  -2   19.62    0.89
   3  -2   2   16.06    1.00
  -3  -2  -2   19.25    0.91
  -3   2  -2   16.12    0.97
  -3  -2  -2   20.73    1.02
   3   2   2   19.89    1.01
   3  -2   3  627.29   19.51
   3   2   3  641.49   19.52
  -3  -2  -3  620.90   19.36
  -3  -2  -3  624.46   19.39
  -3  -2  -3  625.66   19.52
  -3   2  -3  622.10   19.51
   3  -2   3  611.80   19.47
   3   2   3  584.58   19.38
   3   2   4   11.92    0.84
   3  -2   4   11.63    0.91
   3   2   4   11.74    0.76
  -3  -2  -4   11.31    0.84
  -3  -2  -4   10.85    0.90
  -3   2  -4   13.06    0.92
   3   2   4   10.72    0.97
   3  -2   4   11.49    0.98
   3   2   5  803.24   24.92
  -3   2  -5  822.60   25.05
   3   2   5  768.65   24.82
   3  -2   5  794.39   24.94
   3  -2   5  799.44   25.00
   3   2   5  777.87   24.99
  -3  -2  -5  798.43   24.89
   3   2   6  133.67    4.65
   3  -2   6  132.92    4.65
  -3   2  -6  131.75    4.71
   3   2   6  128.64    4.45
   3   2   6  136.49    4.59
  -3  -2  -6  136.30    4.55
   3   2   7  136.43    4.73
   3  -2   7  135.39    4.71
  -3   2  -7  129.93    4.74
   3   2   7  132.91    4.50
   3   2   7  134.53    4.66
  -3  -2  -7  131.80    4.60
  -3   2  -8    7.55    1.25
   3   2   8    7.05    0.84
  -3  -2  -8    8.91    1.09
   3  -2   8    7.79    1.16
   3   2   8   10.71    1.25
   3  -2   9  918.92   28.89
   3   2   9  920.59   28.89
  -3   2  -9  921.36   28.91
   3   2   9  911.57   28.68
  -3  -2  -9  898.25   28.78
  -3  -2 -10   64.38    2.71
   3   2  10   72.62    2.87
   3  -2  10   57.64    2.73
   3   2  10   71.24    2.82
  -3   2 -10   52.85    2.76
  -3   2 -10   62.29    2.82
  -3  -2 -10   66.48    2.82
   3   2  10   64.47    2.53
  -3   2 -10   58.63    2.89
  -3  -2 -11  302.26   10.85
  -3   2 -11  325.42   10.91
   3   2  11  322.62   10.85
  -3  -2 -11  327.31   10.71
  -3   2 -11  326.96   10.99
  -3   2 -11  334.51   10.86
   3  -2  11  329.82   10.83
   3   2  11  335.77   10.83
   3   2  12    2.99    1.34
   3  -2  12    7.21    1.45
   3   2  12    6.94    1.55
  -3   2 -12    3.60    1.43
  -3  -2 -12    6.41    1.46
  -3   2 -12    3.42    1.52
  -3  -2 -12    5.20    1.31
  -3   2 -13  228.49    7.78
  -3  -2 -13  210.60    7.74
   3   2  13  214.07    7.71
  -3   2 -13  220.24    7.82
  -3  -2 -14   25.45    2.11
   3   2  14   24.61    2.05
  -3   2 -14   15.73    2.10
  -3   2 -14   14.39    1.99
  -3  -2 -15  599.03   19.97
  -3   2 -15  603.63   20.00
  -3   2 -15  622.34   20.05
   3   2  15  618.52   19.97
  -3   2 -16    9.93    2.06
  -3  -2 -16   16.26    2.27
  -3   2 -16   15.95    2.26
   3   2  16   19.29    2.32
  -3  -2 -17  142.90    6.12
  -3   2 -17  160.14    6.20
   3   2  17  151.10    6.11
  -3   2 -17  156.27    6.11
  -3   2 -18   80.01    4.15
  -3  -2 -18   69.94    4.07
  -3   2 -18   87.15    4.17
   3   2  18   78.50    4.09
  -3   2 -19   90.75    4.67
  -3  -2 -19   95.77    4.71
  -3   2 -19   96.37    4.67
   3   2  19   92.21    4.65
  -3  -2 -20   44.99    3.38
   3   2  20   42.90    3.33
  -3   2 -20   36.49    3.26
  -3  -2 -21    6.48    2.77
  -3   2 -21   13.44    2.94
  -3   2 -21   10.58    2.86
   3   2  21   12.07    2.99
  -3  -2 -22   -1.81    3.02
  -3   2 -22    1.21    3.02
  -3   2 -22    0.68    2.75
   3   2  22    0.44    2.93
  -3  -2 -23    8.08    3.23
  -3   2 -23   13.82    3.33
  -3  -2 -23   10.94    2.53
  -3   2 -23   14.32    3.10
   3   2  23    8.68    3.24
  -3  -2 -24    4.14    3.36
  -3   2 -24    2.16    3.34
  -3   2 -24   -0.72    3.11
  -3  -2 -24    2.21    2.57
   3   2  24    2.54    3.42
  -3   2 -25   -4.84    3.42
  -3  -2 -25   -1.72    3.40
  -3   2 -25   -4.44    3.32
  -3  -2 -25    0.32    2.64
   3   2  25    4.28    3.52
  -3  -2 -26   -4.47    3.58
  -3   2 -26   -3.40    3.41
  -3   2 -26   -4.53    3.62
  -3  -2 -26    0.11    2.69
  -3  -2 -27   41.17    4.41
  -3   2 -27   41.25    4.49
  -3  -2 -28    7.98    3.93
  -3   2 -28    8.76    4.01
  -3   2 -28   13.39    3.72
  -3   2 -29   10.18    3.77
  -3  -3  31  123.60    6.68
   3  -3 -30   12.47    4.18
   3   3 -30   19.13    4.33
  -3  -3  30    6.51    3.90
   3  -3 -29    1.89    3.85
   3   3 -29    2.68    3.94
  -3  -3  29    0.16    3.61
   3  -3 -28   -0.92    3.64
   3   3 -28    6.16    3.78
  -3  -3  28    3.30    3.40
   3   3 -27   46.50    4.51
   3  -3 -27   44.28    4.29
  -3  -3  27   39.04    3.81
   3  -3 -26   19.06    3.64
   3   3 -26   10.62    3.52
  -3  -3  26   18.46    3.28
   3  -3 -25   94.93    5.38
   3   3 -25  104.97    5.55
  -3  -3  25  104.93    5.20
   3   3 -24    3.91    3.16
   3  -3 -24    5.23    2.99
  -3  -3  24    3.38    2.62
   3   3 -23   66.67    4.26
   3  -3 -23   55.88    4.03
  -3  -3  23   61.74    3.88
   3   3 -22   -2.13    2.71
   3  -3 -22    2.93    2.76
  -3  -3  22   -1.21    2.49
  -3  -3  21   99.30    4.55
   3  -3 -21   88.16    4.59
   3   3 -21   92.23    4.65
   3  -3 -20   -0.12    2.32
   3   3 -20    2.91    2.35
  -3  -3  20    3.03    2.22
  -3  -3  19  136.76    5.61
   3   3 -19  142.25    5.83
   3  -3 -19  140.92    5.82
   3  -3 -18   14.89    2.32
   3   3 -18   16.03    2.29
  -3  -3  18   12.92    2.12
   3  -3 -17    8.05    2.07
   3   3 -17    7.54    1.90
  -3  -3  17    8.79    1.67
  -3  -3  17   10.27    1.85
   3  -3 -16   54.88    3.04
   3   3 -16   51.43    3.02
  -3  -3  16   58.47    2.70
  -3  -3  16   56.96    2.86
  -3  -3  15  198.02    7.21
  -3   3  15  224.59    7.22
   3  -3 -15  202.35    7.37
   3   3 -15  193.60    7.36
  -3   3  15  206.89    7.28
   3   3 -15  208.25    7.13
  -3  -3  15  202.25    7.10
  -3  -3  14  217.71    7.48
   3  -3 -14  196.71    7.54
   3   3 -14  214.16    7.62
  -3  -3  14  225.52    7.45
  -3   3  14  207.51    7.41
  -3  -3  14  226.02    7.42
   3   3 -14  224.44    7.42
  -3   3  14  212.26    7.49
  -3  -3  13  562.32   17.39
  -3   3  13  552.81   17.38
   3   3 -13  557.76   17.34
  -3  -3  13  527.31   17.38
   3  -3 -13  510.11   17.37
  -3  -3  13  538.84   17.36
  -3   3  13  550.04   17.44
   3   3 -13  531.01   17.51
   3  -3 -13  522.94   17.49
  -3  -3  12    2.44    1.14
   3  -3 -12    1.15    1.26
   3   3 -12    1.66    1.22
  -3   3  12    0.77    1.32
  -3  -3  12    2.73    1.22
  -3   3  12    1.03    1.16
  -3  -3  12    0.52    1.12
   3   3 -12    2.97    1.24
   3  -3 -11  341.94   11.05
  -3  -3  11  329.76   10.96
  -3   3  11  343.88   10.94
  -3  -3  11  320.80   10.91
  -3   3  11  346.02   11.03
   3  -3 -11  345.24   11.09
  -3  -3  11  328.56   10.92
   3   3 -11  325.47   10.88
   3  -3 -10  209.17    7.10
  -3  -3  10  214.18    7.10
  -3  -3  10  214.32    7.02
  -3   3  10  206.20    6.98
   3  -3 -10  208.23    7.13
  -3   3  10  191.49    7.02
  -3  -3  10  214.77    6.99
   3   3 -10  209.00    6.98
   3  -3  -9 1086.82   35.22
   3   3  -9 1109.21   35.23
  -3  -3   9 1137.90   35.26
  -3   3   9 1115.00   35.16
  -3  -3   9 1144.70   35.17
   3  -3  -9 1122.55   35.30
  -3  -3   9 1104.21   35.13
   3   3  -9 1138.50   35.13
   3  -3  -8   60.74    2.56
  -3  -3   8   57.68    2.55
  -3   3   8   65.53    2.45
  -3  -3   8   59.18    2.41
  -3  -3   8   65.31    2.38
   3   3  -8   61.22    2.40
   3  -3  -8   58.53    2.44
   3   3  -8   56.98    2.43
  -3  -3   7   48.88    1.84
   3   3  -7   48.92    1.86
   3  -3  -7   37.48    1.85
   3   3  -7   49.38    1.92
  -3   3   7   37.05    1.81
  -3  -3   7   50.03    1.89
  -3   3   7   40.86    2.10
  -3  -3   7   50.91    2.12
  -3   3   7   38.85    1.97
   3  -3  -7   38.65    2.00
  -3   3   7   40.28    1.85
  -3  -3   7   49.79    1.91
  -3  -3   6   19.75    1.09
   3  -3  -6   23.35    1.22
   3   3  -6   20.72    1.20
   3  -3  -6   21.11    1.31
  -3   3   6   23.58    1.37
  -3   3   6   22.26    1.19
  -3  -3   6   20.51    1.16
  -3  -3   6   20.20    1.15
  -3   3   6   22.41    1.18
  -3  -3   5 2193.28   67.35
  -3   3   5 2171.79   67.41
  -3  -3   5 2196.69   67.40
   3  -3  -5 2137.63   67.58
  -3  -3   5 2168.40   67.41
  -3   3   5 2152.74   67.40
  -3   3   5 2079.37   67.53
   3  -3  -5 2178.93   67.65
  -3   3   5 2173.75   67.37
  -3   3   5 2183.89   67.42
   3  -3  -5 2126.28   67.41
  -3  -3   5 2206.05   67.43
   3   3  -5 2158.84   67.42
  -3  -3   4  498.82   16.67
  -3  -3   4  523.56   16.71
  -3   3   4  540.47   16.73
   3  -3  -4  524.74   16.91
  -3   3   4  529.48   16.74
  -3  -3   4  523.40   16.75
  -3   3   4  565.20   16.77
  -3   3   4  536.47   16.72
  -3  -3   4  522.01   16.72
   3  -3  -4  555.43   16.98
   3  -3  -3 1318.63   42.23
  -3   3   3 1329.02   42.00
  -3  -3   3 1380.59   42.02
  -3  -3   3 1401.75   41.97
  -3   3   3 1329.59   42.00
  -3  -3   3 1367.24   42.00
   3  -3  -3 1311.73   41.99
   3   3  -3 1395.71   42.03
   3  -3  -3 1334.22   42.21
  -3   3   3 1341.10   42.02
  -3  -3   3 1395.34   42.04
  -3   3   3 1231.28   42.06
  -3  -3   2   13.02    0.83
  -3   3   2   11.82    0.82
   3  -3  -2   13.77    0.84
   3   3  -2   13.52    0.83
  -3   3   2   11.73    0.81
  -3  -3   2   12.90    0.85
  -3   3   2   13.33    0.84
  -3  -3   2   12.17    0.80
   3  -3  -2   13.15    1.02
   3   3  -2   15.64    0.85
   3  -3  -2   13.65    0.83
  -3   3   2   14.77    0.99
   3  -3  -2   14.16    1.01
   3  -3  -2   14.00    1.11
   3  -3  -1 1359.17   41.49
  -3   3   1 1284.83   41.47
   3  -3  -1 1296.46   41.29
   3   3  -1 1339.27   41.31
  -3  -3   1 1309.20   41.32
  -3   3   1 1299.24   41.31
   3  -3  -1 1314.17   41.52
   3  -3  -1 1322.82   41.31
   3   3  -1 1343.84   41.33
  -3  -3   1 1340.51   41.13
  -3   3   1 1341.19   41.31
  -3  -3   1 1317.89   41.31
  -3   3   0  132.28    4.54
  -3   3   0  130.89    4.33
  -3  -3   0  124.34    4.32
   3  -3   0  131.54    4.55
   3  -3   0  127.37    4.30
   3   3   0  124.98    4.32
  -3   3   0  128.54    4.54
  -3  -3   0  137.78    4.47
   3  -3   0  131.52    4.32
   3   3   0  128.59    4.33
   3  -3   0  128.77    4.49
   3  -3   1   12.26    1.06
   3  -3   1   17.20    1.12
   3  -3   1   16.05    0.91
   3   3   1   13.27    0.91
  -3  -3  -1   11.11    0.99
  -3   3  -1   13.81    1.08
  -3   3  -1   14.85    0.89
  -3  -3  -1   12.30    0.86
  -3   3  -1   13.21    1.12
   3  -3   1   17.38    0.93
   3   3   1   13.44    0.91
   3  -3   2  366.01   11.59
   3   3   2  358.90   11.21
  -3  -3  -2  361.54   11.31
   3   3   2  348.42   11.37
   3  -3   2  351.77   11.36
   3   3   2  351.47   11.40
   3  -3   2  356.86   11.39
  -3   3  -2  356.48   11.37
  -3  -3  -2  362.38   11.37
   3  -3   2  344.73   11.48
  -3  -3  -2  343.51   11.39
  -3   3  -2  374.54   11.66
   3   3   3  543.48   17.25
   3  -3   3  569.78   17.61
  -3  -3  -3  543.04   17.39
  -3   3  -3  553.62   17.39
  -3  -3  -3  553.41   17.34
   3  -3   3  534.35   17.49
  -3   3  -3  553.75   17.64
   3  -3   3  562.98   17.39
   3   3   3  543.50   17.39
  -3  -3  -3  547.50   17.39
  -3  -3  -4  271.21    9.05
  -3  -3  -4  277.59    9.07
   3   3   4  272.73    9.11
   3  -3   4  279.14    9.11
   3   3   4  294.80    9.16
  -3   3  -4  302.29    9.41
   3  -3   4  281.53    9.22
   3   3   5   51.82    2.10
   3  -3   5   50.77    2.22
  -3   3  -5   57.87    2.41
   3   3   5   51.48    2.12
   3  -3   5   49.34    2.10
   3   3   5   47.51    1.67
  -3  -3  -5   52.57    2.07
   3   3   6    5.31    0.52
  -3  -3  -6    4.53    0.91
  -3   3  -6    3.90    1.11
   3  -3   6    5.78    1.10
   3   3   6    4.76    1.00
   3  -3   6    4.30    0.94
   3   3   6    5.31    0.90
  -3  -3  -7  484.35   15.74
   3   3   7  474.13   15.73
   3   3   7  503.56   15.81
   3  -3   7  511.58   15.82
   3   3   7  494.16   15.48
   3   3   8  105.05    3.71
  -3  -3  -8  106.44    4.01
  -3   3  -8  119.97    4.24
   3   3   8  109.70    3.97
   3  -3   8  122.17    4.12
   3   3   8  108.25    4.08
  -3   3  -9  153.32    5.68
   3   3   9  156.96    5.25
  -3  -3  -9  168.58    5.55
   3   3   9  155.10    5.46
  -3   3  -9  153.80    5.62
  -3  -3  -9  161.44    5.64
   3   3   9  163.10    5.60
   3  -3   9  152.54    5.56
  -3   3 -10   27.97    2.01
  -3  -3 -10   27.48    1.77
   3   3  10   26.56    1.40
   3   3  10   25.89    1.64
  -3   3 -10   27.61    1.83
  -3  -3 -10   27.20    1.87
   3  -3  10   28.64    1.86
   3   3  10   29.76    1.87
  -3  -3 -11  831.97   26.17
   3   3  11  825.29   25.95
  -3   3 -11  851.42   26.57
   3   3  11  838.42   26.15
  -3  -3 -11  770.26   26.29
  -3   3 -11  828.94   26.35
   3   3  11  835.29   26.26
   3  -3  11  819.32   26.24
  -3  -3 -12   47.72    2.58
   3  -3  12   53.71    2.64
   3   3  12   51.39    2.70
  -3   3 -12   59.01    3.08
   3   3  12   50.77    2.28
   3   3  12   51.16    2.47
  -3  -3 -12   48.73    2.69
  -3   3 -12   63.06    2.85
   3   3  13  490.44   16.49
  -3   3 -13  514.84   16.97
  -3  -3 -13  531.12   16.82
  -3   3 -13  517.84   16.79
  -3   3 -14   83.60    3.21
  -3   3 -14   78.73    2.94
   3   3  14   76.55    2.49
   3   3  15    1.82    1.55
  -3  -3 -15    6.81    2.03
  -3   3 -15    2.50    1.89
   3   3  15    6.04    1.45
  -3   3 -15    6.73    2.18
   3   3  16    2.32    1.63
  -3   3 -16   -0.36    2.25
  -3  -3 -16    5.05    2.03
  -3   3 -16    3.66    2.15
   3   3  16    1.00    1.49
  -3   3 -17  353.45   12.59
   3   3  17  356.22   12.11
  -3  -3 -17  367.10   12.53
  -3   3 -17  343.17   12.44
   3   3  17  376.62   11.97
  -3   3 -18    0.39    2.44
  -3  -3 -18    2.35    2.21
  -3   3 -18    3.86    2.45
   3   3  18    0.34    1.90
  -3   3 -19    6.21    2.60
  -3  -3 -19    5.61    2.61
  -3   3 -19    6.44    2.64
   3   3  19    6.48    2.13
  -3   3 -20    0.98    2.73
  -3  -3 -20    3.97    2.70
  -3   3 -20    3.17    2.63
   3   3  20    4.69    2.21
  -3   3 -21   97.22    5.17
  -3  -3 -21  104.86    5.25
   3   3  21  106.47    4.67
  -3   3 -21  110.26    5.34
  -3   3 -22   -0.45    3.05
  -3  -3 -22    3.63    2.90
  -3   3 -22   -1.67    2.96
   3   3  22    3.93    2.41
  -3   3 -23   -2.31    3.13
   3   3  23    2.91    2.53
  -3   3 -23    4.31    3.21
  -3  -3 -23    1.74    2.99
  -3  -3 -24    5.33    2.59
  -3  -3 -24    9.41    3.43
  -3   3 -24   10.30    3.60
   3   3  24    6.38    2.75
  -3   3 -24    5.24    3.43
  -3   3 -25    6.32    3.50
  -3   3 -25   12.77    3.74
  -3  -3 -25    4.63    3.57
  -3  -3 -25    6.97    2.63
  -3  -3 -26    3.20    3.64
  -3   3 -26    1.61    3.84
  -3   3 -26    0.82    3.56
  -3   3 -27    2.16    3.68
  -3   3 -27    7.00    4.09
  -3  -3 -27   -2.01    3.89
  -3   3 -28   16.73    4.12
  -3  -3 -28    9.45    4.34
  -3   3 -28   10.26    4.29
  -3   3 -29  100.88    5.96
  -3   4  31   12.44    4.30
   3  -4 -30   26.71    4.50
   3   4 -30   31.58    4.77
  -3  -4  30   35.33    4.50
  -3   4  30   37.87    4.53
   3   4 -29   22.75    4.39
   3  -4 -29   20.92    4.33
  -3  -4  29   17.13    4.08
  -3   4  29   15.92    4.20
  -3  -4  28  132.92    6.41
   3   4 -28  124.26    6.68
   3  -4 -28  116.25    6.44
  -3  -4  27   35.00    3.87
   3  -4 -27   35.17    4.00
   3   4 -27   38.61    4.28
  -3  -4  26    5.66    3.32
   3  -4 -26    1.68    3.38
   3   4 -26    4.62    3.40
  -3  -4  25   28.27    3.62
   3  -4 -25   27.54    3.70
   3   4 -25   29.02    3.69
   3  -4 -24   39.60    3.74
   3   4 -24   38.51    3.75
  -3  -4  24   46.77    3.71
   3  -4 -23   50.96    3.93
   3   4 -23   60.26    4.17
  -3  -4  23   54.02    3.84
  -3  -4  22    6.31    2.72
   3  -4 -22    6.63    2.77
   3   4 -22    5.07    2.77
  -3  -4  21   26.23    2.93
   3  -4 -21   32.88    3.08
   3   4 -21   25.22    3.05
   3  -4 -20   25.11    2.61
   3   4 -20   24.08    2.86
  -3  -4  20   29.95    2.79
   3  -4 -19   30.52    2.67
   3   4 -19   30.84    2.82
  -3  -4  19   32.00    2.63
  -3  -4  18    1.96    1.95
   3  -4 -18    2.41    2.09
   3   4 -18    1.00    2.10
  -3  -4  17   48.06    2.89
   3  -4 -17   53.49    3.06
   3   4 -17   47.86    2.91
  -3  -4  16   50.42    2.85
   3  -4 -16   45.55    2.85
   3   4 -16   50.64    2.85
  -3  -4  15  551.47   18.08
   3  -4 -15  564.18   18.20
   3   4 -15  554.69   18.20
   3  -4 -14   39.95    2.34
   3   4 -14   35.36    2.33
   3   4 -14   33.51    2.25
  -3   4  14   39.26    2.22
  -3  -4  14   40.54    2.19
  -3  -4  14   36.43    2.25
  -3  -4  14   35.96    2.27
  -3   4  14   34.05    2.30
  -3   4  13  182.01    6.75
   3   4 -13  184.33    6.35
  -3  -4  13  171.10    6.34
   3   4 -13  174.91    6.40
   3  -4 -13  183.65    6.43
  -3  -4  13  180.30    6.27
  -3   4  13  188.29    6.26
  -3   4  13  190.96    6.39
   3  -4 -12  505.15   14.99
  -3  -4  12  471.58   15.61
  -3   4  12  471.34   15.89
   3   4 -12  467.00   15.51
  -3  -4  12  469.21   15.54
   3  -4 -12  444.30   15.56
   3   4 -12  471.91   15.61
  -3   4  12  453.04   15.68
   3  -4 -12  474.08   15.65
  -3   4  12  465.65   15.57
  -3   4  12  472.25   15.47
  -3  -4  12  477.17   15.48
   3  -4 -11  183.76    5.46
  -3   4  11  166.05    6.00
  -3  -4  11  153.98    6.01
   3   4 -11  170.00    5.95
  -3  -4  11  162.82    5.92
   3  -4 -11  165.62    6.06
  -3   4  11  169.04    5.88
  -3  -4  11  170.03    5.89
  -3   4  11  156.46    6.08
  -3   4  11  172.11    6.32
   3  -4 -11  160.77    5.97
  -3  -4  10  226.96    7.32
   3  -4 -10  205.03    7.42
  -3  -4  10  219.96    7.47
   3  -4 -10  221.05    6.92
   3  -4 -10  205.82    7.32
  -3   4  10  213.58    7.66
  -3   4  10  205.40    7.21
  -3  -4  10  224.90    7.26
  -3   4  10  210.57    7.39
  -3  -4   9   16.38    1.23
   3  -4  -9   10.34    1.16
   3   4  -9   12.48    1.22
   3  -4  -9    9.82    1.34
  -3  -4   9   15.30    1.55
   3  -4  -9   11.07    0.83
  -3   4   9   13.53    1.58
  -3   4   9    7.84    1.36
  -3  -4   9   14.91    1.19
  -3   4   9    9.87    1.16
  -3  -4   8  267.00    8.43
   3  -4  -8  268.07    8.45
   3   4  -8  254.94    8.42
  -3  -4   8  255.31    8.36
  -3   4   8  263.39    8.36
  -3  -4   8  270.99    8.68
  -3   4   8  269.05    8.39
  -3  -4   8  262.51    8.38
   3  -4  -8  282.81    8.22
   3  -4  -8  262.48    8.62
  -3   4   8  263.03    8.82
  -3   4   7  469.81   15.98
  -3  -4   7  475.99   15.61
   3  -4  -7  483.66   15.61
   3   4  -7  489.48   15.62
  -3  -4   7  491.37   15.57
  -3   4   7  490.64   15.56
   3  -4  -7  484.40   15.82
   3  -4  -7  513.26   15.49
  -3  -4   7  497.66   15.89
  -3   4   7  484.55   15.57
  -3  -4   7  492.63   15.58
  -3  -4   6   95.82    3.66
  -3   4   6   86.52    3.26
   3   4  -6   93.04    3.28
  -3  -4   6   96.92    3.32
   3  -4  -6   90.23    3.28
  -3   4   6   86.51    3.23
  -3  -4   6   93.85    3.27
   3  -4  -6   89.66    3.52
  -3   4   6   92.40    3.73
  -3   4   6   90.21    3.25
  -3  -4   6   90.95    3.26
   3  -4  -6   91.87    3.58
  -3  -4   6   94.84    3.33
   3  -4  -6   94.59    3.24
   3  -4  -5  511.86   16.59
  -3   4   5  504.95   16.54
  -3  -4   5  539.60   16.56
  -3  -4   5  553.38   16.64
  -3  -4   5  538.80   16.58
  -3   4   5  517.49   16.55
   3  -4  -5  508.97   16.82
  -3  -4   5  541.89   16.60
  -3   4   5  505.67   16.56
   3  -4  -5  512.42   16.91
  -3  -4   4    7.41    0.85
  -3  -4   4    9.19    0.81
  -3   4   4    8.36    0.78
   3  -4  -4    8.68    1.04
  -3   4   4    7.57    0.98
  -3   4   4    7.14    0.75
  -3  -4   4    6.35    0.77
   3  -4  -4    8.24    1.07
  -3  -4   4    6.80    0.78
  -3   4   4    7.58    0.74
   3  -4  -4    9.56    0.96
   3  -4  -3  878.64   27.77
   3  -4  -3  846.62   27.90
  -3  -4   3  898.24   27.66
  -3   4   3  876.77   27.64
  -3   4   3  900.21   27.63
  -3  -4   3  888.77   27.62
   3  -4  -3  902.28   27.95
  -3  -4   3  879.12   27.64
  -3   4   3  880.16   27.63
  -3   4   3  857.13   27.86
   3  -4  -3  891.98   27.99
   3  -4  -2    4.24    1.14
   3   4  -2    4.74    0.66
   3  -4  -2    3.22    0.62
  -3   4   2    4.67    0.66
  -3  -4   2    5.76    0.66
  -3   4   2    5.52    0.64
  -3  -4   2    4.81    0.67
   3  -4  -2    3.28    0.91
  -3  -4   2    5.76    0.68
  -3   4   2    4.82    0.65
   3  -4  -2    3.74    0.87
  -3   4   2    6.12    1.03
  -3  -4   2    4.42    1.13
   3  -4  -2    3.02    0.90
  -3  -4   1    1.78    0.59
  -3   4   1    2.06    0.58
  -3   4   1    2.53    0.99
  -3  -4   1    1.90    0.47
  -3   4   1    1.69    0.58
  -3  -4   1    1.25    0.58
   3   4  -1    2.91    0.63
   3  -4  -1    2.73    0.59
   3  -4  -1    3.76    0.62
   3   4  -1    3.56    0.64
   3  -4  -1    3.37    1.01
  -3  -4   1    2.19    1.07
   3  -4  -1    3.84    0.95
   3  -4  -1    3.49    0.91
  -3  -4   0   10.37    0.78
  -3   4   0   11.35    0.81
  -3   4   0   13.81    1.27
   3   4   0    9.99    0.82
   3  -4   0   12.60    0.80
   3  -4   0   13.81    1.16
   3  -4   0   12.96    0.82
   3   4   0   10.70    0.81
   3  -4   0   11.48    1.24
  -3   4   0   10.91    1.22
  -3  -4   0   10.64    1.15
   3  -4   0   13.86    1.22
  -3  -4   0    7.89    0.57
  -3  -4  -1   58.91    2.37
  -3   4  -1   58.22    2.53
   3   4   1   55.75    2.11
   3  -4   1   52.04    2.45
   3  -4   1   51.93    2.08
   3  -4   1   57.16    2.46
  -3  -4  -1   58.48    1.86
  -3   4  -1   60.08    2.12
  -3  -4  -1   55.76    2.11
  -3   4  -1   56.31    2.50
   3   4   1   55.01    2.13
   3  -4   1   50.01    2.10
  -3  -4  -2   34.43    1.69
   3  -4   2   30.07    1.74
   3  -4   2   30.43    1.75
  -3   4  -2   31.28    1.40
  -3  -4  -2   32.56    1.43
   3   4   2   32.02    1.42
   3  -4   2   27.91    1.38
   3   4   2   29.01    1.42
   3  -4   2   31.39    1.42
  -3   4  -2   31.44    1.82
   3  -4   3  564.78   18.77
   3   4   3  598.86   18.39
   3  -4   3  564.72   18.69
   3  -4   3  572.73   18.48
   3   4   3  605.18   18.51
  -3   4  -3  598.61   18.87
   3   4   3  589.42   18.48
   3  -4   3  561.24   18.45
  -3  -4  -3  599.13   18.61
   3   4   4  531.73   17.13
   3  -4   4  532.95   17.12
   3  -4   4  561.82   17.38
   3   4   4  537.85   17.33
  -3  -4  -4  546.42   17.15
   3   4   4  525.45   17.05
  -3   4  -4  570.83   17.57
  -3  -4  -4  541.33   17.22
   3  -4   5  218.54    7.32
   3   4   5  221.47    7.33
  -3   4  -5  222.28    7.75
  -3  -4  -5  224.87    7.34
   3   4   5  222.06    7.26
  -3  -4  -5  221.31    7.37
   3  -4   5  227.45    7.55
   3   4   5  212.09    7.47
   3   4   6   20.42    1.40
   3  -4   6   21.26    1.38
  -3  -4  -6   20.27    1.42
   3  -4   6   23.49    1.70
   3   4   6   24.16    1.59
   3   4   6   21.41    0.85
  -3   4  -6   20.03    1.80
   3   4   6   20.18    1.29
  -3   4  -7   87.85    3.96
  -3  -4  -7   99.67    3.60
   3   4   7   97.28    3.14
   3  -4   7   90.49    3.73
   3   4   7   97.95    3.68
   3   4   7   93.55    3.57
   3  -4   7   87.71    3.53
   3  -4   8   54.84    2.39
   3   4   8   55.88    2.44
  -3  -4  -8   53.49    2.42
   3   4   8   50.48    1.91
  -3   4  -8   45.29    2.85
  -3  -4  -8   52.40    2.38
   3  -4   8   44.36    2.57
   3  -4   8   57.69    2.64
   3   4   8   52.47    2.47
   3   4   9  106.91    4.06
   3  -4   9  110.75    4.05
   3   4   9  110.50    3.66
  -3   4  -9  105.37    4.11
  -3  -4  -9  113.84    4.12
   3  -4   9  110.33    4.23
   3   4   9  101.75    4.08
  -3  -4  -9  111.65    4.08
  -3  -4 -10  441.15   13.80
   3   4  10  422.01   13.45
   3  -4  10  393.68   13.97
   3   4  10  408.27   13.80
  -3  -4 -10  408.78   13.82
  -3   4 -10  431.72   13.87
   3   4  10  438.87   13.81
   3  -4  10  436.40   13.80
  -3  -4 -11  241.59    7.69
   3   4  11  228.16    7.68
   3  -4  11  222.04    7.66
   3   4  11  231.12    7.33
  -3   4 -11  216.50    7.75
  -3  -4 -11  224.46    7.78
   3   4  11  213.75    7.68
   3   4  12   26.72    1.99
  -3   4 -12   26.82    2.18
  -3  -4 -12   23.91    2.06
  -3   4 -12   26.81    2.45
   3   4  12   30.31    1.59
   3   4  12   27.90    2.04
   3  -4  12   26.16    2.25
   3  -4  13    6.54    1.95
  -3   4 -13    9.67    2.27
   3   4  13    9.61    1.66
   3   4  13    8.46    1.22
  -3  -4 -13    8.38    1.81
  -3   4 -13   10.06    1.90
   3   4  14  344.16   11.53
  -3  -4 -14  332.66   11.68
  -3   4 -14  352.38   11.71
  -3   4 -14  339.10   11.97
   3  -4  14  345.74   11.80
  -3   4 -15  734.57   23.81
   3   4  15  721.85   23.31
   3   4  15  754.64   23.00
  -3   4 -15  698.79   23.49
  -3  -4 -15  714.91   23.49
   3  -4  15  692.46   23.54
  -3   4 -16   -0.14    2.51
   3   4  16   -0.26    1.79
   3   4  16   -0.59    1.44
  -3   4 -16   -0.55    2.01
  -3  -4 -16    0.22    2.08
   3  -4  16    0.12    2.25
  -3   4 -17    4.48    2.60
  -3   4 -17    0.12    2.34
  -3  -4 -17    3.60    2.18
   3   4  17    1.55    1.95
   3   4  17    1.95    1.63
   3  -4  17    1.58    2.49
  -3   4 -18  121.57    5.60
   3   4  18  118.91    5.01
   3   4  18  117.59    4.63
  -3  -4 -18  114.38    5.32
  -3   4 -18  129.63    5.45
   3  -4  18  115.57    5.35
  -3  -4 -19   11.64    2.71
  -3   4 -19   10.87    2.67
   3  -4  19   10.28    2.91
   3   4  19   10.25    2.40
  -3   4 -19    8.24    2.88
   3   4  20    0.92    2.32
  -3  -4 -20   -0.14    2.83
  -3   4 -20    5.37    2.74
   3  -4  20    3.48    2.90
  -3   4 -20    7.60    2.93
  -3  -4 -21   19.64    3.19
  -3   4 -21   16.82    3.06
   3  -4  21   14.07    3.24
   3   4  21   14.85    2.66
  -3   4 -21   10.77    3.28
   3  -4  22   62.72    4.55
  -3   4 -22   67.30    4.59
  -3  -4 -22   70.36    4.52
  -3   4 -22   59.85    4.26
   3   4  22   59.36    3.78
  -3   4 -23    3.52    3.52
  -3  -4 -23    3.93    3.33
  -3   4 -23   -0.16    3.25
   3  -4  23    3.47    3.45
   3   4  23    2.98    2.68
   3  -4  24   -0.82    3.68
  -3   4 -24   -0.33    3.48
  -3  -4 -24    1.47    3.45
  -3   4 -24    1.89    3.62
   3  -4  25   17.29    4.07
  -3  -4 -25   23.43    3.95
  -3   4 -25    8.58    3.81
  -3   4 -25   18.02    4.03
  -3  -4 -26    1.23    3.81
  -3   4 -26    6.91    3.94
  -3   4 -26   10.53    4.01
   3  -4  26    2.79    3.59
  -3  -4 -27   13.06    4.13
  -3   4 -27   15.37    4.22
   3  -4  27   11.25    4.33
  -3   4 -27   16.64    4.23
  -3   4 -28    8.59    4.14
  -3   4 -29    4.39    4.16
   3  -5 -30   27.71    4.58
  -3   5  30   24.26    4.61
  -3  -5  29   66.16    4.99
   3   5 -29   60.03    5.12
   3  -5 -29   54.07    4.88
  -3   5  29   60.91    5.28
  -3  -5  28   44.44    4.52
   3  -5 -28   46.46    4.55
   3   5 -28   33.84    4.42
  -3   5  28   48.78    4.85
  -3  -5  27   -0.31    3.46
   3  -5 -27   -2.71    3.82
   3   5 -27   -1.03    3.70
  -3   5  27    0.18    3.95
   3   5 -26   83.23    5.26
   3  -5 -26   82.38    5.18
  -3   5  26   86.35    5.51
  -3  -5  26   78.65    5.06
  -3  -5  25    0.29    3.13
   3  -5 -25    4.22    3.35
   3   5 -25    0.95    3.43
  -3   5  25   -2.26    3.66
  -3  -5  24   -3.60    3.07
   3  -5 -24    2.84    3.03
   3   5 -24    1.52    3.04
  -3   5  24    2.73    3.47
  -3  -5  23    4.24    2.97
   3  -5 -23    7.00    3.07
   3   5 -23    0.15    3.02
  -3   5  23    3.50    3.33
  -3  -5  22   24.11    3.21
   3  -5 -22   23.33    3.08
   3   5 -22   28.30    3.29
  -3   5  22   25.63    3.65
  -3  -5  21    5.29    2.70
   3  -5 -21    4.80    2.73
   3   5 -21    0.26    2.58
  -3   5  21    2.68    3.06
  -3  -5  20   13.32    2.64
   3  -5 -20   13.35    2.59
   3   5 -20   14.30    2.62
  -3   5  20   14.94    3.07
   3  -5 -19   11.77    2.45
   3   5 -19   14.12    2.51
  -3   5  19    5.30    2.87
  -3  -5  19    5.73    2.31
   3  -5 -18   77.77    4.02
   3   5 -18   86.38    4.13
  -3   5  18   81.38    4.48
  -3  -5  18   84.51    3.98
   3  -5 -17   -0.20    1.95
   3   5 -17    0.72    1.98
  -3   5  17    1.10    2.57
  -3  -5  17    3.01    2.09
   3  -5 -16   53.42    2.92
   3   5 -16   45.93    2.92
  -3   5  16   57.93    3.49
  -3  -5  16   50.27    2.94
   3  -5 -15   10.52    1.90
   3   5 -15    8.37    1.85
  -3  -5  15    7.65    1.87
  -3   5  15   13.12    2.42
   3  -5 -14  381.18   12.68
   3   5 -14  370.12   12.65
  -3  -5  14  393.69   12.51
  -3   5  14  382.33   12.50
   3  -5 -14  381.72   11.97
  -3  -5  14  378.79   12.68
  -3   5  14  359.57   13.09
  -3   5  13   11.83    2.24
  -3  -5  13   14.78    1.87
   3  -5 -13   13.76    1.76
   3   5 -13   17.00    1.74
  -3   5  13   10.84    1.83
  -3   5  13   17.03    1.67
  -3  -5  13   15.66    1.67
   3  -5 -13   16.57    0.99
   3  -5 -13   11.24    1.76
  -3   5  12    5.13    1.93
  -3   5  12    4.11    1.34
  -3  -5  12    0.79    1.31
  -3  -5  12    4.57    1.46
   3  -5 -12    3.76    1.57
   3  -5 -12    5.48    0.85
  -3   5  12    4.34    1.45
   3  -5 -12    3.78    1.41
   3   5 -12    0.07    1.33
   3  -5 -11  129.80    4.50
   3  -5 -11  135.64    4.72
  -3   5  11  135.48    4.41
  -3  -5  11  124.62    4.37
  -3   5  11  131.16    4.62
  -3  -5  11  119.00    4.53
  -3   5  11  130.28    5.05
   3  -5 -11  143.86    4.13
   3  -5 -10  987.29   29.36
  -3  -5  10  898.93   29.81
  -3   5  10  954.01   29.73
  -3   5  10  953.07   30.13
  -3  -5  10  899.87   29.64
   3  -5 -10  921.42   29.59
  -3  -5  10  908.86   29.49
   3  -5 -10  950.75   29.80
  -3   5  10  950.01   29.51
  -3  -5  10  919.21   29.50
  -3   5   9    3.02    1.75
  -3  -5   9    2.16    1.03
  -3   5   9    2.29    0.98
  -3  -5   9    1.01    1.19
   3  -5  -9    1.77    1.36
  -3  -5   9    0.95    1.45
  -3   5   9    0.92    1.48
   3   5  -9   -0.10    1.09
   3  -5  -9    1.44    1.05
   3  -5  -9    1.95    0.90
  -3   5   9    2.66    1.44
  -3  -5   9    1.15    1.01
  -3   5   9    2.93    1.04
  -3  -5   8  565.32   17.69
  -3   5   8  556.22   17.67
  -3  -5   8  568.77   17.85
   3  -5  -8  534.67   17.72
   3   5  -8  563.14   17.74
  -3   5   8  545.04   17.93
  -3   5   8  542.06   18.27
  -3   5   8  540.63   17.66
  -3  -5   8  577.50   17.69
  -3  -5   8  556.38   18.09
   3  -5  -8  579.72   17.67
   3  -5  -8  538.88   17.98
   3  -5  -7   35.83    1.84
  -3  -5   7   38.82    2.33
  -3  -5   7   44.23    2.02
   3  -5  -7   35.86    2.13
  -3   5   7   41.47    2.13
  -3   5   7   35.64    2.42
   3   5  -7   40.61    1.81
  -3  -5   7   46.37    1.86
  -3   5   7   43.02    1.83
   3  -5  -7   37.83    1.81
  -3   5   7   37.20    1.78
  -3  -5   7   45.35    1.82
  -3   5   7   39.08    1.78
  -3  -5   7   43.52    1.82
  -3  -5   6  194.24    7.10
   3  -5  -6  213.73    6.76
  -3   5   6  204.13    6.65
  -3  -5   6  201.23    6.67
  -3   5   6  187.21    7.22
  -3  -5   6  189.33    6.78
   3  -5  -6  209.22    7.01
   3  -5  -6  203.71    7.13
  -3  -5   6  191.43    6.63
  -3   5   6  205.56    6.63
  -3   5   6  208.62    6.63
  -3  -5   6  201.66    6.63
  -3   5   6  208.22    6.96
  -3  -5   5   10.99    0.91
  -3   5   5    9.94    0.93
  -3  -5   5   10.34    1.17
   3  -5  -5    9.85    1.34
  -3  -5   5   12.27    0.95
  -3  -5   5   12.00    0.96
  -3   5   5   10.10    0.90
  -3   5   5   13.46    1.44
   3  -5  -5   13.16    1.50
  -3   5   5   10.69    0.91
  -3  -5   5   11.40    1.56
   3  -5  -5   13.10    1.20
   3  -5  -4  435.82   13.88
  -3  -5   4  439.11   13.67
   3  -5  -4  413.05   13.90
  -3   5   4  409.93   13.76
  -3   5   4  410.74   13.41
  -3  -5   4  430.83   13.45
  -3  -5   4  447.47   13.43
  -3   5   4  410.28   13.41
   3  -5  -4  421.38   13.83
   3  -5  -4  427.12   13.65
  -3  -5   4  436.91   13.47
  -3   5   4  410.04   13.43
   3  -5  -3   22.98    1.81
  -3   5   3   24.99    1.23
  -3  -5   3   30.99    1.25
  -3  -5   3   30.20    1.29
  -3   5   3   26.60    1.24
  -3  -5   3   27.56    1.89
   3  -5  -3   23.13    1.68
  -3  -5   3   28.85    1.28
  -3   5   3   26.50    1.23
  -3   5   3   25.10    1.67
   3  -5  -3   23.87    1.82
   3  -5  -2  148.68    5.29
  -3   5   2  149.91    4.80
  -3  -5   2  140.59    4.78
  -3  -5   2  143.55    4.81
  -3   5   2  146.54    4.80
   3  -5  -2  145.06    5.33
  -3  -5   2  141.85    4.86
  -3   5   2  161.47    5.35
  -3  -5   2  143.39    5.32
   3  -5  -2  150.83    5.34
   3  -5  -1  315.43   10.45
  -3  -5   1  322.51    9.99
  -3   5   1  308.16    9.96
  -3   5   1  308.61    9.96
  -3  -5   1  313.48    9.96
   3  -5  -1  307.51   10.45
   3   5  -1  315.10    9.99
   3  -5  -1  309.09    9.95
  -3  -5   1  307.40   10.42
  -3  -5   1  314.97   10.04
  -3  -5   1  319.55   10.01
  -3   5   1  326.55   10.51
  -3  -5   0  304.57    9.53
  -3   5   0  290.68    9.50
  -3   5   0  301.01   10.06
   3   5   0  311.79    9.53
  -3  -5   0  301.92    9.50
   3  -5   0  288.27    9.49
  -3   5   0  292.30    9.50
  -3  -5   0  308.76    9.49
   3  -5   0  282.91    9.97
   3   5   0  303.60    9.54
   3  -5   0  284.96    9.50
  -3   5   0  274.56   10.08
  -3  -5   0  292.80    9.91
   3  -5   0  311.28    9.91
   3  -5   0  305.59   10.01
  -3  -5   0  310.71    9.58
  -3  -5  -1   12.97    0.88
   3  -5   1    9.77    1.41
  -3  -5  -1   13.68    0.73
  -3  -5  -1    7.09    1.09
   3  -5   1    9.81    1.46
  -3   5  -1    9.23    1.48
   3   5   1   14.08    0.91
   3  -5   1   10.02    0.82
   3   5   1   14.95    0.92
   3  -5   1    9.44    0.84
   3  -5   1    9.38    1.42
   3  -5   2   26.33    1.77
   3   5   2   22.22    1.14
   3  -5   2   26.80    1.82
   3  -5   2   22.79    1.66
   3  -5   2   24.61    1.14
  -3   5  -2   23.56    1.84
   3   5   2   23.82    1.16
   3  -5   2   24.63    1.14
   3  -5   3    5.90    1.47
   3  -5   3    6.63    0.87
   3   5   3    7.88    0.91
  -3  -5  -3    5.75    0.42
   3  -5   3    6.53    1.43
   3  -5   3    7.75    0.87
   3   5   3    7.65    0.92
  -3   5  -3    5.80    1.60
   3  -5   3    5.68    1.36
   3  -5   3    8.10    1.43
   3  -5   4  341.28    8.29
   3  -5   4  332.72    7.67
   3   5   4  341.50    7.70
   3  -5   4  351.94    8.38
   3  -5   4  336.64    7.72
   3   5   4  338.27    7.75
   3  -5   4  339.88    8.26
  -3   5  -4  334.49    8.51
   3  -5   5    6.53    1.49
   3   5   5    6.76    1.05
   3  -5   5    9.98    1.06
   3   5   5    7.71    1.56
  -3   5  -5   12.00    1.74
   3   5   5    8.24    1.04
  -3  -5  -5    4.14    1.05
   3  -5   5    9.49    1.58
  -3  -5  -5    6.15    1.23
  -3  -5  -6  417.49   13.91
   3  -5   6  433.53   14.21
  -3  -5  -6  422.36   13.88
   3   5   6  424.93   13.79
   3   5   6  406.54   14.10
   3  -5   6  457.47   14.16
  -3  -5  -6  414.02   13.79
  -3   5  -6  444.15   13.85
   3  -5   6  428.98   13.80
   3   5   6  437.74   13.82
  -3   5  -6  462.79   14.49
   3  -5   7   13.99    1.67
  -3  -5  -7   15.54    1.51
  -3   5  -7   11.08    1.98
   3   5   7   11.80    1.32
   3   5   7   13.91    1.60
   3  -5   7   12.48    1.76
  -3  -5  -7   12.08    1.30
   3  -5   7   12.06    1.35
   3   5   7   10.52    1.35
   3  -5   8  461.44   15.20
  -3  -5  -8  469.76   14.91
  -3   5  -8  500.08   15.58
  -3  -5  -8  450.20   14.88
   3   5   8  452.12   14.46
   3  -5   8  480.86   15.18
   3   5   8  446.94   15.10
   3   5   8  466.06   14.86
   3  -5   8  464.24   14.85
   3  -5   9   43.78    2.72
   3   5   9   54.73    2.37
  -3  -5  -9   55.96    2.57
   3  -5   9   42.43    2.34
   3   5   9   51.12    2.42
   3   5   9   56.24    1.92
  -3   5  -9   44.33    2.44
  -3  -5  -9   55.31    2.50
   3  -5   9   44.37    2.71
   3   5   9   47.26    2.60
  -3   5  -9   38.85    2.90
  -3  -5 -10    3.73    1.39
  -3   5 -10    7.31    1.49
   3  -5  10    5.60    1.75
   3   5  10    6.76    0.88
   3  -5  10    8.14    1.47
   3   5  10    4.33    1.46
   3  -5  10    7.90    1.87
   3   5  10    6.93    1.66
   3   5  10    7.23    1.48
  -3   5 -11   91.81    3.82
  -3  -5 -11   89.05    3.77
   3   5  11   90.41    3.22
   3  -5  11   91.59    3.99
   3   5  11   83.54    3.87
   3   5  11   92.73    3.74
   3  -5  11   88.85    3.69
   3   5  11   91.61    3.74
  -3  -5 -12  167.55    6.09
  -3   5 -12  164.24    6.14
   3   5  12  156.55    6.15
   3  -5  12  174.85    6.36
   3   5  12  165.11    5.57
   3   5  13   25.05    1.59
   3   5  13   25.16    2.27
  -3   5 -13   27.46    2.94
  -3  -5 -13   22.63    2.22
  -3   5 -13   30.00    2.31
   3  -5  13   28.79    2.55
   3   5  14   11.42    1.34
  -3  -5 -14    9.31    2.01
  -3   5 -14    9.58    2.01
   3  -5  14   11.68    2.36
  -3   5 -14    6.17    2.66
   3   5  14    7.70    2.01
  -3  -5 -15    9.34    2.16
  -3   5 -15   14.06    2.21
   3  -5  15   10.30    2.44
  -3   5 -15   17.95    2.99
   3   5  15   15.32    2.20
  -3   5 -16  119.57    5.53
   3  -5  16  107.69    5.07
  -3  -5 -16  101.32    4.74
  -3   5 -16  110.02    4.84
   3   5  16  109.59    4.06
   3   5  16  102.95    4.69
  -3   5 -17   18.40    3.25
   3  -5  17   17.69    2.97
  -3  -5 -17   23.55    2.64
  -3   5 -17   21.85    2.78
   3   5  17   25.37    1.92
   3   5  17   22.51    2.63
   3  -5  18   70.16    4.16
  -3   5 -18   62.30    4.30
   3   5  18   65.41    3.70
  -3   5 -18   65.34    3.94
  -3  -5 -18   71.95    3.92
   3  -5  19   -1.38    2.83
  -3   5 -19   -2.98    3.29
   3   5  19    1.41    2.46
  -3  -5 -19   -1.41    2.56
  -3   5 -19    3.77    2.73
   3  -5  20    6.17    2.94
  -3   5 -20    5.28    3.32
   3   5  20   10.58    2.60
  -3  -5 -20    4.05    2.90
  -3   5 -20    8.09    2.96
   3  -5  21    1.19    3.19
  -3   5 -21    1.57    3.42
   3   5  21    1.26    2.60
  -3  -5 -21    6.09    3.11
  -3   5 -21    0.43    2.88
   3  -5  22   59.71    4.42
   3   5  22   54.47    3.80
  -3  -5 -22   53.55    4.25
  -3   5 -22   55.50    4.27
  -3   5 -22   64.11    4.78
   3   5  23   -1.66    2.82
  -3   5 -23    2.20    3.66
  -3  -5 -23    3.71    3.43
  -3   5 -23   -2.82    3.42
   3  -5  23    1.76    3.45
  -3   5 -24   26.82    4.21
  -3  -5 -24   15.10    3.70
  -3   5 -24   20.03    3.85
   3  -5  24   17.71    3.93
  -3   5 -25   17.35    4.20
  -3  -5 -25    6.50    3.59
  -3   5 -25    8.12    3.85
   3  -5  25    9.21    3.88
  -3   5 -26    1.36    4.23
  -3  -5 -26   10.37    3.81
  -3   5 -26    1.23    3.93
   3  -5  26   12.31    4.15
  -3   5 -27   20.08    4.50
  -3  -5 -27   17.18    4.29
  -3   5 -27   27.62    4.32
   3  -6 -29   -3.15    4.10
   3   6 -29   -0.35    4.04
  -3   6  29    1.17    4.36
  -3  -6  28   71.27    5.14
   3  -6 -28   78.35    5.26
   3   6 -28   65.79    5.28
  -3   6  28   61.44    5.54
  -3  -6  27    2.81    3.80
   3  -6 -27   -4.13    3.85
   3   6 -27   -0.67    3.86
  -3   6  27    0.19    3.99
  -3  -6  26   -0.30    3.46
   3   6 -26    0.96    3.57
   3  -6 -26   -3.66    3.57
  -3   6  26    3.19    4.03
  -3  -6  25   13.32    3.57
   3   6 -25    9.88    3.45
   3  -6 -25   14.38    3.48
  -3   6  25    5.00    3.97
  -3  -6  24   82.01    4.80
   3  -6 -24   77.36    4.77
   3   6 -24   60.90    4.65
  -3   6  24   65.92    5.11
  -3  -6  23   -0.68    3.17
   3  -6 -23    4.21    3.02
   3   6 -23    0.28    2.97
  -3   6  23    2.14    3.57
  -3  -6  22    6.34    2.99
   3   6 -22    4.73    2.98
   3  -6 -22    4.28    2.94
  -3   6  22    1.40    3.54
  -3  -6  21    1.11    2.74
   3   6 -21    1.92    2.76
   3  -6 -21    1.02    2.68
  -3   6  21    2.21    3.39
   3  -6 -20   73.44    4.03
   3   6 -20   69.05    4.03
  -3  -6  20   67.69    3.96
  -3   6  20   64.00    4.56
   3   6 -19    6.49    2.46
   3  -6 -19    0.68    2.31
  -3  -6  19    6.89    2.56
  -3   6  19    4.66    3.15
   3   6 -18   23.47    2.65
   3  -6 -18   31.12    2.72
  -3  -6  18   24.82    2.74
  -3   6  18   22.60    3.26
   3  -6 -17   63.21    3.46
   3   6 -17   60.73    3.46
  -3  -6  17   67.79    3.54
  -3   6  17   70.75    4.33
   3  -6 -16  116.53    3.92
   3  -6 -16  132.28    4.99
   3   6 -16  118.48    4.90
  -3  -6  16  126.20    5.03
  -3   6  16  115.23    5.55
   3  -6 -15   10.56    1.00
   3  -6 -15    8.06    1.92
   3   6 -15   11.89    2.01
  -3  -6  15   10.14    2.05
  -3   6  15    9.57    2.75
   3  -6 -14   87.83    3.91
   3   6 -14   99.76    3.97
  -3   6  14   89.35    4.69
   3  -6 -14   82.61    4.01
  -3   6  14   93.96    3.75
  -3  -6  14  103.59    3.78
   3  -6 -14   86.42    3.28
  -3  -6  14  101.96    4.09
  -3   6  13   39.52    2.22
  -3  -6  13   42.85    2.28
  -3  -6  13   43.38    2.26
  -3  -6  13   42.97    2.66
  -3   6  13   42.04    3.21
   3   6 -13   41.45    2.41
   3  -6 -13   40.46    2.41
   3  -6 -13   39.20    1.85
   3  -6 -13   37.37    2.54
  -3   6  12  231.79    7.73
  -3  -6  12  229.43    7.73
  -3   6  12  229.89    8.64
  -3  -6  12  215.05    7.97
   3  -6 -12  228.95    7.87
   3   6 -12  223.10    7.86
   3  -6 -12  240.30    7.55
  -3   6  12  237.64    7.77
  -3  -6  12  220.67    7.72
   3  -6 -12  226.01    8.04
   3  -6 -11    4.41    1.33
   3  -6 -11    3.59    1.11
  -3   6  11    4.19    2.26
  -3  -6  11    4.96    1.29
  -3   6  11    3.95    1.29
  -3  -6  11    5.18    1.54
   3  -6 -11    5.11    1.64
  -3  -6  11    5.93    1.23
  -3   6  11    7.15    1.66
  -3  -6  10  209.98    6.74
  -3   6  10  198.84    6.72
   3  -6 -10  190.01    6.69
  -3  -6  10  198.91    6.99
   3  -6 -10  197.05    6.81
   3  -6 -10  188.08    7.08
  -3   6  10  212.49    7.68
  -3   6  10  186.39    7.03
  -3  -6  10  213.92    6.75
  -3   6   9  168.70    5.76
  -3  -6   9  177.52    5.79
   3  -6  -9  179.32    5.86
   3  -6  -9  157.07    5.81
   3   6  -9  165.39    5.83
  -3  -6   9  169.00    5.78
  -3   6   9  175.99    5.78
  -3   6   9  168.29    6.13
   3  -6  -9  165.86    6.20
  -3   6   9  181.82    6.75
  -3  -6   9  174.54    5.85
  -3   6   9  164.37    5.81
  -3  -6   9  171.84    6.09
  -3  -6   8  748.46   23.40
   3  -6  -8  735.27   23.52
  -3  -6   8  735.98   23.11
  -3   6   8  743.09   23.10
  -3   6   8  728.62   23.43
  -3   6   8  720.50   23.91
  -3  -6   8  756.43   23.10
  -3   6   8  742.24   23.09
  -3   6   8  736.03   23.13
  -3  -6   8  737.30   23.15
   3  -6  -8  702.93   23.11
   3   6  -8  704.31   23.12
  -3  -6   7  118.04    3.95
  -3  -6   7  114.98    4.31
   3  -6  -7  113.18    4.46
  -3  -6   7  116.64    3.96
  -3   6   7  108.75    3.93
  -3   6   7  114.79    4.42
  -3  -6   7  116.01    4.00
  -3   6   7  109.33    3.95
  -3   6   7  114.19    4.89
  -3   6   7  111.03    3.93
  -3  -6   6  207.76    6.71
   3  -6  -6  185.14    6.80
  -3   6   6  179.36    6.70
   3  -6  -6  191.57    6.97
  -3   6   6  186.11    6.29
  -3  -6   6  207.33    6.35
  -3  -6   6  213.15    6.33
  -3   6   6  180.29    6.28
  -3   6   6  192.38    7.23
  -3   6   6  174.55    6.29
  -3  -6   6  200.96    6.36
  -3   6   5   53.94    1.71
  -3  -6   5   50.63    1.70
  -3  -6   5   50.89    2.23
  -3  -6   5   51.90    1.75
  -3   6   5   52.09    1.71
  -3  -6   5   51.39    1.77
  -3   6   5   52.97    1.70
   3  -6  -5   52.40    2.38
  -3   6   5   47.08    2.75
   3  -6  -5   50.50    2.51
  -3   6   5   52.48    2.32
  -3  -6   4   67.54    2.51
  -3   6   4   71.19    2.48
  -3  -6   4   67.75    2.49
  -3   6   4   72.15    2.46
   3  -6  -4   72.14    2.97
  -3  -6   4   68.45    3.32
   3  -6  -4   72.97    3.27
  -3   6   4   71.21    2.47
  -3  -6   4   67.87    2.46
   3  -6  -4   70.33    3.13
  -3  -6   4   66.82    2.95
   3  -6  -3   27.60    1.89
  -3  -6   3   25.56    1.14
  -3   6   3   25.20    1.14
   3  -6  -3   23.00    1.74
  -3   6   3   24.74    1.12
  -3  -6   3   25.33    1.18
   3  -6  -3   21.32    1.95
   3  -6  -2  183.95    6.81
  -3  -6   2  201.89    6.92
   3  -6  -2  189.60    6.69
  -3   6   2  185.66    6.17
  -3  -6   2  202.09    6.19
  -3   6   2  184.92    6.16
  -3  -6   2  195.93    6.21
  -3  -6   2  198.76    6.44
  -3  -6   2  203.71    6.44
   3  -6  -2  182.93    6.88
   3  -6  -2  189.63    6.87
  -3  -6   1   29.73    1.23
  -3   6   1   26.65    1.22
   3  -6  -1   36.19    2.12
  -3  -6   1   31.28    1.56
   3  -6  -1   31.87    2.15
  -3  -6   1   30.37    1.27
   3  -6  -1   31.68    1.98
  -3  -6   1   29.77    2.09
   3  -6  -1   32.35    2.11
  -3  -6   1   29.75    1.48
  -3  -6   0   16.54    1.81
   3  -6   0   11.47    1.75
  -3  -6   0   17.15    1.03
  -3  -6   0   15.11    0.82
  -3   6   0   11.23    0.80
   3  -6   0    9.39    0.77
   3   6   0   13.85    0.85
  -3   6   0   14.05    1.91
   3  -6   0    9.07    1.56
   3  -6   0    9.99    1.58
  -3  -6   0   15.43    1.17
  -3  -6  -1  146.34    4.87
  -3   6  -1  151.12    4.89
   3  -6   1  150.93    4.89
   3   6   1  143.52    4.91
   3  -6   1  152.50    4.88
   3   6   1  150.16    4.91
  -3  -6  -1  143.35    4.92
   3  -6   1  158.11    5.64
  -3   6  -1  153.95    5.77
   3  -6   1  150.04    5.47
   3  -6   1  155.03    5.62
  -3  -6  -1  161.24    5.59
  -3  -6  -2  273.83    9.12
   3  -6   2  267.95    9.25
   3  -6   2  261.35    9.23
   3   6   2  278.98    8.61
   3  -6   2  262.00    8.57
  -3  -6  -2  269.30    8.54
  -3   6  -2  269.26    9.45
   3  -6   2  265.53    9.13
   3   6   2  275.10    8.62
   3  -6   2  257.46    8.59
  -3   6  -3   29.12    1.36
   3  -6   3   24.14    1.32
   3   6   3   24.27    1.34
   3  -6   3   25.58    2.02
  -3  -6  -3   27.99    1.13
  -3  -6  -3   28.66    2.04
   3  -6   3   25.25    2.19
   3   6   3   26.72    1.37
   3  -6   3   23.18    1.34
  -3   6  -3   27.56    2.36
  -3  -6  -4   16.53    1.80
   3   6   4   14.85    1.11
   3  -6   4    9.64    1.03
  -3  -6  -4   12.80    0.71
   3   6   4   14.92    1.12
  -3  -6  -4   16.27    1.09
   3  -6   4    7.76    1.03
  -3   6  -4    8.23    1.99
   3  -6   4    8.09    1.81
   3  -6   4   11.54    1.87
  -3   6  -4    9.36    1.03
   3  -6   5   23.71    2.07
   3  -6   5   19.61    1.28
   3   6   5   18.13    1.31
  -3  -6  -5   17.44    1.82
  -3   6  -5   17.71    2.27
   3  -6   5   19.66    1.34
  -3  -6  -5   16.36    1.27
   3   6   5   16.72    1.31
  -3   6  -5   18.77    1.31
   3  -6   5   19.28    2.06
   3  -6   6  135.30    5.14
   3  -6   6  133.93    5.20
   3   6   6  127.00    4.55
   3  -6   6  124.70    4.52
  -3   6  -6  128.45    5.43
  -3  -6  -6  130.05    4.56
   3   6   6  130.49    4.62
  -3   6  -6  120.77    4.55
  -3  -6  -6  134.14    4.79
   3   6   6  139.44    5.21
  -3  -6  -6  132.74    4.90
  -3  -6  -7   20.90    1.85
  -3   6  -7   25.95    2.54
  -3  -6  -7   23.79    1.59
   3   6   7   22.70    2.21
   3  -6   7   22.91    2.13
   3   6   7   23.76    1.59
   3  -6   7   23.48    1.57
  -3   6  -8   15.46    2.44
  -3  -6  -8   16.26    1.52
   3   6   8   13.90    1.50
   3  -6   8    9.95    1.40
   3   6   8   15.16    1.99
   3   6   8   18.61    1.52
   3  -6   8   11.38    1.96
  -3   6  -9  150.06    6.06
  -3  -6  -9  137.47    5.08
  -3   6  -9  145.70    5.15
   3   6   9  141.69    5.08
   3  -6   9  135.61    5.03
   3   6   9  135.69    5.10
   3  -6   9  139.61    5.60
   3   6   9  143.59    5.60
  -3   6 -10  562.32   20.05
   3  -6  10  603.29   19.26
   3   6  10  602.26   19.27
   3   6  10  612.58   18.85
   3   6  10  617.08   19.35
   3  -6  10  598.97   19.72
  -3   6 -10  583.03   19.32
  -3  -6 -10  607.04   19.33
   3   6  10  567.76   19.64
  -3  -6 -11    5.12    1.66
  -3   6 -11    4.90    1.67
   3  -6  11    6.02    2.16
   3   6  11    5.60    1.60
   3   6  11    4.26    2.03
   3  -6  11    5.06    1.61
   3   6  11    6.01    1.63
   3   6  11    3.80    0.88
   3   6  12    5.21    1.00
   3   6  12    3.82    2.07
  -3  -6 -12    3.93    1.76
  -3   6 -12    0.98    1.72
   3  -6  12    2.78    2.19
  -3  -6 -13  110.65    4.67
  -3   6 -13  113.14    4.70
   3  -6  13  115.17    5.03
   3   6  13  114.57    4.02
   3   6  13  121.37    4.98
   3   6  14  329.05   11.36
  -3   6 -14  323.64   11.21
  -3  -6 -14  317.44   11.17
   3   6  14  337.93   10.58
  -3   6 -14  308.47   11.88
   3  -6  14  322.79   11.54
   3   6  15   13.36    2.44
  -3  -6 -15   10.59    2.27
  -3   6 -15   13.85    2.33
  -3   6 -15   15.35    3.26
   3  -6  15   12.94    2.80
   3   6  15   12.88    1.43
  -3   6 -16   47.36    3.33
  -3  -6 -16   59.66    3.39
  -3   6 -16   54.43    4.17
   3   6  16   47.55    3.34
   3  -6  16   48.90    3.68
  -3  -6 -17    4.17    2.39
  -3   6 -17    2.85    2.44
   3   6  17    2.97    2.43
  -3   6 -17    2.43    3.17
   3  -6  17    0.13    2.83
  -3  -6 -18   -0.95    2.59
  -3   6 -18   -1.09    2.67
   3   6  18    3.85    2.57
  -3   6 -18    4.66    3.33
   3  -6  18   -0.98    3.01
  -3  -6 -19   18.72    3.04
  -3   6 -19   28.26    3.17
   3   6  19   25.49    3.08
   3  -6  19   25.42    3.37
  -3   6 -19   26.68    3.91
  -3  -6 -20   80.19    4.56
  -3   6 -20   79.77    4.59
  -3   6 -20   84.27    5.26
   3   6  20   73.09    4.30
   3  -6  20   72.66    4.79
  -3   6 -21   18.65    3.42
  -3  -6 -21   24.22    3.33
   3   6  21   14.09    3.03
   3  -6  21   20.08    3.40
  -3   6 -21   17.88    4.11
  -3   6 -22   18.31    4.11
  -3   6 -22    8.33    3.37
  -3  -6 -22    7.36    3.26
   3  -6  22   10.15    3.55
   3   6  22   10.39    2.98
  -3   6 -23    5.42    4.02
  -3   6 -23    1.53    3.41
  -3  -6 -23   -0.45    3.47
   3  -6  23    7.67    3.66
  -3   6 -24    2.03    4.10
  -3  -6 -24    8.63    3.63
  -3   6 -24    1.59    3.60
   3  -6  24    4.37    3.78
  -3   6 -25   15.56    4.39
  -3  -6 -25   15.05    3.96
  -3   6 -25   24.23    3.99
   3  -6  25   18.84    4.23
  -3  -6 -26    3.49    3.89
  -3   6 -26    6.57    4.02
  -3   6 -26    7.44    4.50
   3  -7 -28   26.66    4.25
   3   7 -28   23.30    4.24
   3  -7 -27   65.59    4.95
   3   7 -27   66.26    5.08
  -3  -7  27   71.70    5.11
  -3   7  27   68.04    5.67
  -3  -7  26   -5.50    3.78
   3  -7 -26   -1.23    3.59
   3   7 -26    0.92    3.70
  -3   7  26   -5.43    4.38
  -3  -7  25   10.93    3.58
   3  -7 -25    5.92    3.44
   3   7 -25    7.97    3.53
  -3   7  25    6.38    4.28
  -3  -7  24   12.44    3.48
   3  -7 -24   11.81    3.47
   3   7 -24   10.64    3.40
  -3   7  24    2.17    4.11
  -3  -7  23    5.24    3.24
   3  -7 -23    5.45    3.17
   3   7 -23    8.70    3.16
  -3   7  23    7.56    3.94
  -3  -7  22   10.48    3.22
  -3   7  22    1.71    3.82
   3  -7 -22    6.61    3.02
   3   7 -22    8.92    2.98
  -3   7  21    4.45    3.81
   3  -7 -21    2.95    2.77
   3   7 -21    1.23    2.77
  -3  -7  21    6.43    2.98
  -3   7  20   -1.45    3.61
   3   7 -20    1.16    2.54
   3  -7 -20    4.87    2.57
  -3  -7  20    2.47    2.81
  -3   7  19   31.60    3.89
   3   7 -19   29.62    2.95
   3  -7 -19   34.62    2.98
  -3  -7  19   25.20    3.18
  -3   7  18    8.26    3.25
   3   7 -18    2.66    2.34
   3  -7 -18    6.66    2.36
  -3  -7  18    3.89    2.61
  -3   7  17    3.68    3.15
  -3  -7  17    6.58    2.50
   3  -7 -17    5.53    2.15
   3   7 -17    3.14    2.20
   3  -7 -16   11.47    1.19
  -3   7  16    8.97    3.10
   3  -7 -16   13.17    2.20
   3   7 -16    6.00    2.06
  -3  -7  16    9.83    2.45
   3  -7 -15   14.78    2.11
   3   7 -15   13.87    2.04
   3  -7 -15   18.13    1.38
  -3  -7  15   14.25    2.33
  -3  -7  14   15.09    2.29
  -3   7  14   23.75    1.90
   3  -7 -14   20.72    2.04
   3   7 -14   16.71    2.03
  -3   7  14   20.83    3.17
   3  -7 -14   19.69    1.52
   3  -7 -14   19.98    2.34
  -3  -7  14   16.07    1.82
   3  -7 -13   35.13    2.65
   3  -7 -13   36.77    2.32
   3   7 -13   38.00    2.33
  -3  -7  13   39.58    2.73
  -3   7  13   39.00    3.37
  -3   7  13   33.86    2.10
  -3  -7  13   37.20    2.16
   3  -7 -13   34.74    1.96
   3  -7 -12    4.07    1.46
   3   7 -12    1.93    1.50
  -3  -7  12    6.57    1.92
  -3   7  12    5.89    2.76
   3  -7 -12    3.17    1.93
  -3  -7  12    4.21    1.38
  -3   7  12   10.41    1.39
   3  -7 -11  156.14    5.46
   3  -7 -11  150.26    5.88
  -3  -7  11  157.57    5.49
  -3  -7  11  148.54    5.81
  -3   7  11  172.57    6.69
  -3  -7  11  150.11    5.38
  -3  -7  10   39.02    2.40
   3  -7 -10   35.57    2.44
  -3  -7  10   40.51    1.86
  -3   7  10   42.53    1.93
   3  -7 -10   39.44    1.89
  -3  -7  10   39.94    1.92
  -3   7  10   43.59    3.33
  -3  -7  10   39.80    1.87
  -3   7  10   41.34    1.85
  -3  -7   9  280.08    9.66
  -3   7   9  277.64    9.23
  -3  -7   9  262.79    9.24
   3  -7  -9  276.84    9.73
  -3  -7   9  285.74    9.22
  -3   7   9  285.32    9.20
  -3  -7   9  293.38    9.21
  -3   7   9  285.72    9.19
   3  -7  -9  294.90    9.45
  -3   7   9  291.81   10.35
  -3   7   8    2.30    2.38
  -3  -7   8   11.84    1.11
  -3   7   8    6.82    1.00
   3  -7  -8    4.43    1.75
  -3  -7   8   11.87    1.73
  -3   7   8    6.87    1.04
  -3  -7   8    9.91    1.12
  -3   7   8    5.21    1.00
  -3  -7   8    9.71    1.05
   3  -7  -8    8.22    1.51
  -3   7   7    9.97    2.33
  -3  -7   7    9.93    1.74
  -3  -7   7    8.20    1.03
  -3   7   7    8.71    0.95
   3  -7  -7   10.81    1.78
  -3   7   7   10.12    0.96
  -3   7   7    9.48    0.97
  -3  -7   7   11.68    1.03
  -3  -7   7    9.40    0.96
   3  -7  -7    9.79    1.60
  -3   7   6   63.72    2.32
  -3  -7   6   62.74    2.40
   3  -7  -6   65.35    3.11
   3  -7  -6   64.39    2.95
  -3   7   6   68.30    2.33
  -3  -7   6   62.08    2.37
  -3  -7   6   60.92    2.31
  -3   7   6   65.86    2.31
  -3   7   6   60.47    3.66
  -3  -7   6   64.67    3.08
   3  -7  -6   64.14    3.39
  -3   7   5  163.26    5.37
  -3  -7   5  175.61    5.47
   3  -7  -5  166.77    6.18
  -3   7   5  170.09    6.72
  -3   7   5  161.24    5.38
  -3  -7   5  171.44    5.40
   3  -7  -5  172.08    6.36
  -3  -7   5  168.78    6.09
   3  -7  -5  170.61    6.02
  -3  -7   4   76.85    2.42
   3  -7  -4   70.85    3.34
  -3  -7   4   71.24    2.35
  -3   7   4   64.38    2.32
  -3  -7   4   73.16    3.18
   3  -7  -4   66.62    3.46
   3  -7  -4   70.10    3.13
   3  -7  -3    1.49    1.61
  -3  -7   3    2.78    1.18
  -3  -7   3    2.90    0.50
   3  -7  -3    4.19    1.79
  -3  -7   3    4.16    1.18
   3  -7  -3    4.15    1.55
   3  -7  -2   16.05    2.01
   3  -7  -2   15.93    1.84
  -3  -7   2   21.13    1.49
  -3  -7   2   19.49    1.47
   3  -7  -2   19.45    2.04
  -3  -7   1  215.87    7.12
   3  -7  -1  202.28    7.65
   3  -7  -1  207.29    7.56
  -3  -7   1  211.94    7.03
   3  -7   0   17.93    2.12
  -3  -7   0   25.60    1.60
  -3  -7   0   26.13    1.42
   3  -7   0   20.81    2.32
   3  -7   1   17.96    2.10
  -3   7  -1   14.22    0.75
  -3  -7  -1   17.22    0.77
  -3  -7  -1   17.54    0.78
  -3   7  -1   15.44    0.75
  -3  -7  -1   17.59    1.15
   3  -7   2    2.27    1.78
   3   7   2    5.61    0.71
   3  -7   2    2.79    0.61
  -3   7  -2    4.48    0.66
  -3  -7  -2    4.71    0.66
  -3  -7  -2    5.24    0.67
  -3   7  -2    4.76    0.65
  -3  -7  -2    4.98    0.86
   3  -7   3   27.19    2.44
   3  -7   3   29.95    1.33
   3   7   3   28.21    1.35
  -3  -7  -3   27.99    1.30
  -3   7  -3   28.34    1.32
   3   7   3   29.18    1.34
   3  -7   3   29.66    1.31
   3  -7   3   30.96    2.42
  -3  -7  -3   27.97    1.34
  -3   7  -3   33.66    2.67
  -3   7  -4   39.03    1.70
   3  -7   4   37.78    2.68
   3  -7   4   43.28    2.75
  -3  -7  -4   40.25    1.58
  -3   7  -4   41.73    3.16
   3  -7   4   37.87    1.70
   3   7   4   42.03    1.74
   3  -7   4   39.44    1.73
   3   7   4   42.17    1.76
  -3  -7  -4   40.01    1.72
   3  -7   5    9.06    2.12
   3  -7   5    8.37    2.01
  -3   7  -5    9.08    2.44
   3   7   5    8.19    1.07
   3  -7   5    8.70    1.05
  -3  -7  -5    7.18    1.03
  -3   7  -5   10.87    1.09
   3   7   5    4.73    1.05
   3  -7   5    7.89    1.05
   3  -7   6   55.26    3.20
   3  -7   6   57.22    3.24
  -3   7  -6   47.71    3.39
   3   7   6   51.34    2.20
   3  -7   6   51.62    2.19
  -3  -7  -6   49.49    2.19
  -3   7  -6   54.29    2.23
   3   7   6   48.68    2.23
   3  -7   6   49.17    2.22
   3  -7   7  172.37    6.60
   3  -7   7  184.40    6.74
  -3  -7  -7  163.86    5.80
  -3   7  -7  166.89    5.81
  -3   7  -7  176.57    7.02
   3  -7   7  163.25    5.82
   3   7   7  167.25    5.86
   3  -7   7  173.27    5.80
   3   7   7  175.17    5.82
   3  -7   8    5.28    2.10
   3  -7   8    2.89    2.09
   3  -7   8    4.42    1.27
  -3   7  -8    4.67    2.68
   3   7   8    3.76    1.35
  -3  -7  -8    3.41    1.31
   3   7   8    2.21    2.17
   3   7   8    3.08    1.33
   3   7   9   11.80    2.39
   3   7   9    9.64    1.48
   3  -7   9   11.77    1.51
   3  -7   9   14.98    2.45
  -3  -7  -9   11.67    1.56
  -3   7  -9   14.46    1.55
  -3   7  -9   10.79    2.89
   3  -7  10   25.49    1.85
   3   7  10   21.04    1.84
  -3   7 -10   24.22    1.94
  -3  -7 -10   23.44    1.93
   3   7  10   24.60    2.71
   3  -7  10   25.53    2.70
   3   7  10   20.14    1.99
  -3   7 -10   24.07    3.27
   3  -7  11   16.77    2.56
  -3   7 -11   14.52    3.15
   3   7  11   15.35    2.52
   3  -7  11   12.84    1.71
   3   7  11   10.53    1.68
  -3  -7 -11   11.42    1.84
  -3   7 -11   15.65    1.86
   3  -7  12   31.09    3.02
   3   7  12   29.71    2.93
  -3  -7 -12   36.84    2.44
  -3   7 -12   29.00    2.36
  -3  -7 -13   33.55    2.53
  -3   7 -13   35.54    2.56
   3  -7  13   31.75    3.06
   3   7  13   34.22    1.60
   3   7  13   35.58    3.13
   3  -7  14   19.55    3.00
  -3  -7 -14   17.44    2.29
  -3   7 -14   19.22    2.41
   3   7  14   19.30    2.82
   3   7  15   52.90    3.55
   3  -7  15   55.43    3.82
  -3   7 -15   53.63    4.46
  -3  -7 -15   47.93    3.18
  -3   7 -15   48.68    3.13
  -3   7 -16    1.90    3.49
  -3  -7 -16    2.57    2.35
  -3   7 -16   -2.16    2.35
   3   7  16    0.63    2.65
   3  -7  16   -2.21    2.97
   3   7  17   59.11    4.04
  -3  -7 -17   65.61    3.75
  -3   7 -17   63.63    3.76
  -3   7 -17   59.39    4.85
   3  -7  17   55.53    4.24
   3   7  18   41.76    3.76
  -3   7 -18   54.48    4.77
  -3  -7 -18   44.15    3.51
  -3   7 -18   42.89    3.44
   3  -7  18   52.27    4.10
  -3   7 -19    0.24    2.83
   3   7  19    2.88    2.89
  -3   7 -19    2.02    3.90
  -3  -7 -19    4.73    2.82
   3  -7  19    2.44    3.35
   3   7  20    7.96    3.03
   3  -7  20    7.54    3.53
  -3   7 -20    9.86    4.14
  -3  -7 -20    7.29    3.02
  -3   7 -20    9.75    3.09
   3   7  21    3.35    3.11
  -3   7 -21    9.69    3.18
  -3  -7 -21   11.40    3.24
  -3   7 -21    9.39    4.21
   3  -7  21    3.86    3.62
  -3  -7 -22   33.74    3.78
  -3   7 -22   30.36    3.77
  -3   7 -22   35.37    4.93
   3  -7  22   32.31    3.97
  -3  -7 -23    2.17    3.31
  -3   7 -23   -0.87    3.35
  -3   7 -23   -2.15    4.30
   3  -7  23    1.18    3.85
  -3   7 -24    6.96    4.64
  -3  -7 -24   -0.90    3.42
  -3   7 -24    2.25    3.64
  -3  -7 -25    3.09    3.63
  -3   7 -25   -0.62    3.78
  -3  -8  26    5.97    3.74
   3   8 -26   -2.26    3.73
   3   8 -25   -0.68    3.50
  -3  -8  25    0.90    3.55
  -3   8  25   -0.42    4.56
   3   8 -24   19.97    3.55
  -3  -8  24   21.48    3.73
  -3   8  24   21.41    4.76
   3   8 -23    7.41    3.20
  -3   8  23    3.69    4.28
  -3  -8  23    4.79    3.40
  -3  -8  22    3.55    3.33
   3  -8 -22    5.59    2.93
   3   8 -22    2.87    2.94
  -3   8  22   -3.02    4.17
  -3  -8  21    2.66    3.07
   3   8 -21    2.38    2.70
   3  -8 -21    4.94    2.84
  -3   8  21    1.98    4.06
  -3  -8  20    8.77    3.22
   3  -8 -20   10.07    2.64
   3   8 -20   12.85    2.81
  -3   8  20   16.51    4.14
  -3  -8  19   18.89    3.10
   3  -8 -19   14.27    2.69
   3   8 -19   15.23    2.66
  -3  -8  18   -1.45    2.79
   3   8 -18    0.19    2.23
   3  -8 -18   -2.56    2.30
  -3   8  18    2.42    3.64
   3  -8 -17   52.16    3.15
   3   8 -17   49.83    3.19
  -3  -8  17   43.16    3.57
  -3   8  16   80.02    5.19
   3  -8 -16   82.84    3.78
   3   8 -16   78.39    3.76
  -3  -8  16   80.00    4.26
  -3   8  15   81.20    5.08
   3  -8 -15   74.54    3.57
   3   8 -15   83.63    3.65
  -3  -8  15   79.17    4.12
   3   8 -14    1.21    1.73
  -3   8  14    2.52    1.67
   3  -8 -14    1.66    1.68
  -3  -8  14    2.43    1.79
   3  -8 -14   -0.79    2.25
  -3   8  14    3.43    3.18
  -3  -8  14   -0.93    2.35
  -3   8  13  219.02    7.29
   3  -8 -13  217.02    7.31
  -3  -8  13  204.82    7.33
   3   8 -13  200.32    7.29
   3  -8 -13  229.78    7.29
  -3   8  13  211.89    8.67
   3  -8 -13  219.27    7.79
  -3  -8  13  195.60    7.77
  -3   8  13  209.88    7.21
  -3  -8  12    2.80    1.53
   3  -8 -12    5.10    2.01
   3  -8 -12    2.14    1.55
  -3   8  12    1.32    2.91
  -3  -8  12    4.66    2.20
  -3   8  11  160.50    5.53
   3  -8 -11  160.02    6.21
  -3   8  11  167.54    7.11
   3  -8 -11  171.36    5.87
  -3  -8  11  169.63    6.27
  -3  -8  11  162.52    5.66
  -3   8  11  155.67    5.57
   3  -8 -10    3.14    1.93
   3  -8 -10    2.70    1.66
  -3  -8  10    2.85    1.95
  -3   8  10    4.46    2.86
  -3  -8  10    2.39    1.19
  -3   8  10    3.42    1.16
  -3   8  10    4.60    1.09
   3  -8  -9    1.98    1.87
   3  -8  -9    1.07    1.67
  -3  -8   9   -1.44    1.92
  -3   8   9   -0.31    2.75
  -3  -8   9    0.40    1.00
  -3   8   9    1.31    0.93
  -3  -8   9    1.22    1.04
  -3   8   9   -0.23    0.97
  -3   8   8    5.32    0.84
  -3  -8   8    6.86    0.97
   3  -8  -8    8.09    1.72
  -3  -8   8    4.20    1.99
  -3   8   8    7.84    2.76
  -3  -8   8    6.35    1.00
  -3   8   8    6.01    0.85
   3  -8  -8    5.75    1.95
   3  -8  -7   78.00    3.73
  -3  -8   7   79.69    2.77
  -3   8   7   76.55    4.45
  -3  -8   7   78.80    2.75
  -3  -8   7   86.70    3.80
  -3   8   6   60.06    3.84
   3  -8  -6   59.09    3.33
  -3  -8   6   50.85    3.02
   3  -8  -6   55.40    3.04
  -3   8   5   24.91    3.08
  -3  -8   5   29.13    2.07
   3  -8  -5   21.55    2.55
   3  -8  -5   25.70    2.35
  -3  -8   5   33.19    2.41
  -3  -8   4   12.29    1.59
   3  -8  -4   12.42    2.27
  -3  -8   4   10.17    1.57
  -3  -8   4   10.83    1.88
   3  -8  -4    8.26    1.98
   3  -8  -3   34.66    2.77
  -3  -8   3   37.55    2.13
   3  -8  -3   36.45    2.56
  -3  -8   3   35.06    2.11
   3  -8  -2   44.19    2.98
  -3  -8   2   46.10    2.36
   3  -8  -2   46.54    2.89
  -3  -8   2   48.09    2.32
   3  -8  -1   34.01    2.84
  -3  -8   1   43.30    2.19
  -3  -8   1   41.74    2.06
   3  -8  -1   31.83    2.66
   3  -8   0   34.62    2.70
  -3  -8   0   29.70    1.70
   3  -8   0   29.51    2.47
   3  -8   1   13.92    2.20
   3  -8   1   10.09    2.26
  -3  -8  -1   14.21    1.25
   3  -8   2   34.85    2.78
  -3  -8  -2   29.91    1.59
   3  -8   3    1.58    2.12
  -3  -8  -3    1.83    0.92
   3  -8   3    1.54    2.11
   3  -8   4    4.87    0.47
   3   8   4    5.15    0.62
  -3   8  -4    4.21    0.54
  -3  -8  -4    3.69    0.58
   3  -8   4    8.11    2.22
  -3  -8  -4    3.90    0.57
  -3   8  -4    4.18    0.54
  -3  -8  -4    5.90    0.91
   3  -8   4    2.06    2.25
   3   8   5   86.61    3.04
   3  -8   5   90.05    3.03
   3  -8   5  105.34    4.48
  -3   8  -5   95.81    3.06
  -3  -8  -5   81.84    3.04
   3  -8   5   87.98    3.04
   3   8   5   80.62    3.03
   3  -8   5  106.74    4.50
   3  -8   6   15.20    2.56
  -3   8  -6   13.57    1.17
   3  -8   6   15.10    2.55
   3  -8   6   11.31    1.12
   3   8   6   10.16    1.14
   3  -8   6   11.68    1.15
   3   8   6   13.48    1.16
  -3  -8  -6   13.75    1.16
  -3   8  -7    8.72    1.25
  -3  -8  -7   12.03    1.26
   3  -8   7   10.34    1.22
   3   8   7   12.27    1.23
   3  -8   7   10.75    2.60
   3  -8   7    7.25    2.37
   3   8   7   13.66    1.31
   3  -8   7   10.20    1.25
  -3   8  -8    0.54    1.24
  -3  -8  -8    2.44    1.28
   3   8   8    3.24    1.25
   3  -8   8    4.25    2.46
  -3   8  -8    4.08    3.02
   3  -8   8    3.26    2.30
   3  -8   8    2.06    1.22
   3   8   8    3.34    1.32
  -3  -8  -9  100.84    4.00
   3  -8   9  115.16    5.17
   3   8   9  100.67    3.95
  -3   8  -9  119.10    5.69
   3  -8   9  120.87    5.15
   3   8   9  100.70    4.00
   3  -8   9  107.56    4.01
  -3   8 -10    6.26    1.61
  -3  -8 -10    4.23    1.60
   3  -8  10    8.20    2.89
   3   8  10    4.67    1.46
   3   8  10    6.69    1.65
   3  -8  10    5.00    1.57
  -3   8 -10    9.01    3.27
   3   8  10    5.41    2.63
   3  -8  10    6.17    2.71
   3  -8  11   52.78    3.75
  -3  -8 -11   50.60    2.71
  -3   8 -11   49.38    2.68
  -3   8 -11   54.36    4.43
   3   8  11   49.11    2.73
   3  -8  11   51.13    3.66
   3   8  11   49.66    3.71
   3   8  12    0.27    2.70
  -3   8 -12   -2.09    3.52
   3  -8  12    4.55    2.77
  -3   8 -12    0.43    1.75
  -3  -8 -12    2.29    1.82
   3   8  13   20.95    3.19
   3  -8  13   26.95    3.34
  -3  -8 -13   22.23    2.33
  -3   8 -13   21.88    2.27
  -3   8 -14    5.78    2.11
  -3  -8 -14    3.81    2.19
   3  -8  14    1.82    3.01
   3   8  14    0.97    2.85
   3  -8  15  102.11    5.36
  -3  -8 -15  101.55    4.58
  -3   8 -15   98.97    4.58
   3   8  15  113.20    5.31
  -3   8 -16   14.78    3.90
   3   8  16   11.71    3.13
  -3  -8 -16    8.22    2.56
  -3   8 -16    9.66    2.54
   3  -8  16   10.49    3.35
  -3   8 -17    2.76    3.97
   3   8  17    1.56    3.16
  -3  -8 -17    1.87    2.56
  -3   8 -17    2.46    2.47
   3  -8  17    3.93    3.46
  -3   8 -18    9.30    3.94
   3   8  18    6.73    3.33
   3  -8  18    3.44    3.24
  -3  -8 -18    3.29    2.58
  -3   8 -18    1.84    2.73
  -3   8 -19   33.97    3.43
   3   8  19   37.86    3.93
  -3  -8 -19   39.60    3.46
   3  -8  19   35.89    4.20
  -3   8 -19   43.86    4.90
   3  -8  20    4.12    3.66
  -3   8 -20    2.89    4.26
  -3   8 -20   -0.12    3.05
   3   8  20   -0.43    3.30
   3  -8  21    3.19    3.82
  -3   8 -21    2.88    3.20
   3  -8  22   -3.07    3.74
  -3   8 -22    3.77    3.31
  -3   8 -23    1.49    3.42
  -3  -9  24   -1.91    3.70
  -3   9  23    5.38    4.71
  -3  -9  23    1.01    3.51
  -3   9  22   26.81    4.95
  -3  -9  22   30.81    3.88
  -3   9  21   -3.16    4.43
  -3  -9  21    1.51    3.40
  -3   9  20    0.83    4.01
  -3  -9  20    1.47    3.17
   3   9 -19    4.07    2.40
  -3   9  19   10.21    4.14
  -3  -9  19    7.70    3.18
   3   9 -18   -2.21    2.29
  -3   9  18    1.06    2.05
  -3   9  18    4.02    3.93
  -3  -9  18    0.89    3.02
   3   9 -17   17.75    2.24
  -3   9  17   20.12    2.23
  -3   9  17   24.53    4.15
  -3  -9  17   19.06    3.18
   3   9 -16   -0.88    1.91
  -3   9  16   -1.58    1.85
  -3   9  16   -0.39    3.77
  -3  -9  16    0.12    2.75
  -3   9  15   36.35    2.31
  -3   9  15   40.01    4.43
  -3  -9  15   39.33    3.38
  -3   9  14    2.45    3.56
  -3  -9  14    1.79    2.57
   3  -9 -14    0.91    2.31
  -3  -9  13   55.56    3.54
   3  -9 -13   46.37    3.28
  -3   9  13   47.50    4.51
   3  -9 -12    0.91    2.24
  -3  -9  12    1.92    2.48
  -3   9  12    0.30    1.22
  -3   9  12    1.10    3.47
   3  -9 -11   29.43    2.68
  -3   9  11   23.54    3.66
  -3   9  11   24.17    1.41
  -3  -9  11   30.18    2.83
  -3   9  10   87.92    5.23
   3  -9 -10   82.16    4.13
  -3  -9  10   89.40    4.22
  -3   9   9   58.01    4.50
   3  -9  -9   65.38    3.50
  -3  -9   9   62.89    3.56
  -3   9   8   62.29    4.37
   3  -9  -8   62.30    3.49
  -3  -9   8   62.31    3.51
   3  -9  -7   14.78    2.39
  -3   9   7   20.51    3.50
  -3  -9   7   21.41    2.34
  -3  -9   7   21.78    2.57
  -3  -9   6   59.90    3.17
  -3  -9   6   59.19    3.06
  -3   9   6   62.53    4.36
   3  -9  -6   60.60    3.44
  -3  -9   6   58.49    3.39
   3  -9  -5  259.03    9.30
  -3  -9   5  265.85    9.05
  -3   9   5  243.94   10.07
  -3  -9   5  262.41    8.97
   3  -9  -5  263.57    9.54
  -3  -9   5  268.07    9.33
  -3  -9   4   80.29    3.58
   3  -9  -4   77.71    3.97
  -3  -9   4   78.23    3.49
   3  -9  -4   72.28    4.18
  -3  -9   4   88.48    4.02
  -3  -9   3   60.24    2.86
   3  -9  -3   50.63    3.32
   3  -9  -3   54.50    3.61
  -3  -9   3   57.37    2.82
  -3  -9   2    9.58    1.62
   3  -9  -2   11.45    2.44
  -3  -9   2   11.51    1.74
   3  -9  -2    8.94    2.43
  -3  -9   1   38.19    2.21
   3  -9  -1   38.55    2.97
  -3  -9   1   44.59    2.40
   3  -9  -1   34.76    3.12
   3  -9   0    6.65    2.24
  -3  -9   0    9.03    1.43
   3  -9   0    9.43    2.44
  -3  -9  -1    0.57    1.19
   3  -9   1    5.65    2.30
   3  -9   1    5.67    2.51
  -3  -9  -2    4.70    1.22
   3  -9   2    8.46    2.63
   3  -9   2    7.84    2.51
   3  -9   3   10.91    2.64
  -3  -9  -3   11.60    1.24
   3  -9   3   13.66    2.75
   3  -9   4    3.31    2.60
  -3  -9  -4    1.58    0.99
   3  -9   4    3.09    2.61
   3  -9   5   10.30    2.55
   3  -9   5   10.99    2.96
   3  -9   6   23.74    2.93
   3  -9   6   30.05    3.15
  -3   9  -7   26.18    1.12
   3   9   7   24.51    1.13
   3  -9   7   37.29    3.21
   3  -9   7   39.42    3.41
  -3   9  -8   59.84    2.30
   3  -9   8   61.89    3.96
   3   9   8   53.23    2.27
   3   9   9    2.06    1.25
   3  -9   9    2.36    3.00
  -3   9  -9    1.77    1.24
   3  -9   9    3.90    2.97
   3   9  10   41.16    2.19
   3  -9  10   48.95    3.82
   3  -9  10   40.58    3.78
  -3   9 -11   21.86    1.80
   3  -9  11   17.09    3.23
   3   9  11   15.19    1.80
   3  -9  11   18.48    3.14
   3  -9  12  112.18    5.64
   3  -9  12  112.40    5.35
  -3   9 -12  106.16    4.15
   3  -9  13  146.27    6.60
  -3   9 -13  130.66    5.19
   3  -9  13  141.86    6.41
   3   9  13  136.52    5.20
   3   9  14    0.92    3.24
   3  -9  14    4.66    3.28
   3   9  14    2.43    1.98
   3  -9  14    0.15    3.16
  -3   9 -14    3.46    2.07
   3   9  15    6.34    3.51
   3  -9  15    2.49    3.66
   3   9  15    2.80    2.13
  -3   9 -15   -0.56    2.23
   3  -9  15   -0.77    3.10
  -3   9 -16   42.60    3.03
   3  -9  16   54.33    4.59
   3  -9  16   43.90    4.25
   3   9  16   40.88    4.21
   3  -9  17   41.77    4.35
   3   9  17   36.95    4.14
   3  -9  18   -5.11    3.62
   3   9  18    1.71    3.54
   3  -9  19    0.34    3.88
   3   9  19    6.22    3.60
   3  -9  20    2.58    3.74
  -3 -10  22    0.57    3.67
  -3 -10  21    1.84    3.55
  -3  10  21   -1.33    4.76
  -3 -10  20    6.11    3.52
  -3  10  20    3.52    4.62
  -3 -10  19    3.94    3.34
  -3  10  19    3.92    4.45
  -3 -10  18    6.76    3.31
  -3  10  18    0.86    4.39
  -3 -10  17    1.68    3.12
  -3  10  17    1.28    4.33
  -3 -10  16   48.97    3.98
  -3  10  16   53.47    5.01
  -3 -10  15    7.78    3.14
  -3  10  15    4.35    4.15
  -3 -10  14   19.41    3.22
   3 -10 -14   19.23    2.88
  -3  10  14   14.99    4.35
  -3 -10  13   20.65    3.12
  -3  10  13   19.36    4.27
   3 -10 -13   19.39    2.82
   3 -10 -12  121.33    5.21
  -3 -10  12  114.69    5.40
  -3  10  12  121.69    6.59
  -3 -10  11    1.71    2.68
   3 -10 -11    4.50    2.48
  -3  10  11    0.40    3.87
  -3  10  10   35.87    4.45
  -3 -10  10   46.24    3.48
   3 -10 -10   36.61    3.10
  -3 -10  10   44.01    3.34
  -3  10   9   17.76    3.87
  -3 -10   9   18.93    2.81
   3 -10  -9   25.22    2.92
  -3 -10   9   22.52    2.79
  -3  10   8   83.74    5.30
  -3 -10   8   72.44    3.98
  -3 -10   8   79.67    4.26
   3 -10  -8   83.34    4.15
  -3 -10   7   16.58    2.48
  -3 -10   7   10.40    2.22
   3 -10  -7    9.23    2.54
  -3 -10   7   11.50    2.66
  -3  10   7    7.29    3.63
  -3 -10   6   95.42    4.11
   3 -10  -6   80.74    4.38
  -3 -10   6   91.80    4.55
  -3 -10   6   95.79    4.24
  -3 -10   5    0.88    1.94
   3 -10  -5    3.10    2.35
   3 -10  -5    0.96    2.75
  -3 -10   5    4.80    2.11
  -3 -10   5    4.61    2.57
   3 -10  -4    0.79    2.44
  -3 -10   4    0.63    1.96
  -3 -10   4    1.81    1.92
   3 -10  -4   -1.38    2.61
  -3 -10   4    3.95    2.56
   3 -10  -3    5.09    2.49
  -3 -10   3    2.95    1.85
   3 -10  -3    8.27    2.88
  -3 -10   3    2.55    1.88
  -3 -10   3    2.59    2.52
  -3 -10   2   83.60    3.50
   3 -10  -2   77.57    4.21
   3 -10  -2   71.18    4.46
  -3 -10   2   79.85    3.59
  -3 -10   1    1.06    1.55
   3 -10  -1    4.60    2.50
   3 -10  -1    5.14    2.73
  -3 -10   0    3.17    1.48
   3 -10   0    3.72    2.57
   3 -10   0    1.82    2.77
   3 -10   1   11.33    2.81
  -3 -10  -1   10.46    1.55
   3 -10   1    6.65    2.89
   3 -10   2   27.74    3.37
   3 -10   2   27.80    3.22
   3 -10   2   22.78    3.21
   3 -10   3    4.81    2.94
   3 -10   3    3.96    3.10
   3 -10   3    0.13    2.76
   3 -10   4   15.36    3.21
   3 -10   4   15.97    3.00
   3 -10   4   13.85    3.16
   3 -10   5    2.40    2.89
   3 -10   5   11.39    3.14
   3 -10   6   36.82    3.61
   3 -10   6   27.63    3.45
   3 -10   7   -0.44    2.90
   3 -10   7    1.05    2.92
   3 -10   8    3.50    3.22
   3 -10   8    2.85    3.20
   3 -10   9   14.75    3.39
   3 -10   9   11.59    3.36
   3 -10  10  103.54    5.57
   3 -10  10  108.65    5.71
   3 -10  11    6.83    3.57
   3 -10  11    4.78    3.25
   3 -10  12   16.48    3.62
   3 -10  12   17.19    3.45
   3 -10  13    0.71    3.47
   3 -10  13    1.43    3.41
   3 -10  14   18.11    4.02
   3 -10  14   29.50    4.11
   3 -10  15   -0.19    3.98
   3 -10  15    0.66    3.79
   3 -10  16   46.79    4.93
   3 -10  16   52.89    4.58
   3 -10  17    1.19    3.97
   3 -10  17   -2.54    3.93
  -3 -11  19    4.75    3.66
  -3 -11  18    3.16    3.52
  -3 -11  17    0.81    3.42
  -3  11  17   -3.64    4.71
  -3 -11  16    2.24    3.28
  -3  11  16   -1.80    4.58
  -3  11  15   12.06    4.71
  -3 -11  15   12.98    3.38
  -3  11  14    7.53    4.40
  -3 -11  14    8.66    3.33
  -3 -11  14   11.85    3.38
  -3  11  13   -1.10    4.49
  -3 -11  13    5.65    3.21
  -3 -11  13   -1.06    3.15
  -3  11  12   11.56    4.40
   3 -11 -12    8.93    2.79
  -3 -11  12    9.68    3.10
  -3 -11  12    4.59    2.98
  -3  11  11   16.26    4.38
   3 -11 -11   11.76    2.86
  -3 -11  11   12.99    3.08
  -3 -11  11   19.23    3.12
  -3  11  10   15.86    4.39
   3 -11 -10   14.24    2.87
  -3 -11  10   12.87    3.09
  -3 -11  10   11.43    3.01
   3 -11  -9   34.20    3.31
  -3 -11   9   42.22    3.35
  -3 -11   9   34.24    3.45
  -3 -11   8    4.96    2.55
   3 -11  -8    6.37    2.74
  -3 -11   8    5.20    2.44
  -3 -11   8    8.69    2.97
   3 -11  -7   47.77    3.59
  -3 -11   7   46.13    3.19
  -3 -11   7   50.07    3.81
  -3 -11   7   50.87    3.40
  -3 -11   6    1.60    2.40
   3 -11  -6   -2.43    2.61
  -3 -11   6    1.34    2.82
  -3 -11   6   -0.09    2.21
  -3 -11   5    2.80    2.24
   3 -11  -5    5.39    2.78
  -3 -11   5    2.45    2.93
   3 -11  -4   17.40    3.31
   3 -11  -4   19.48    2.96
  -3 -11   4   22.45    3.20
   3 -11  -3    8.17    3.16
   3 -11  -3    8.97    2.82
  -3 -11   3    6.60    2.98
   3 -11  -2    4.52    3.08
   3 -11  -2    7.82    2.92
  -3 -11   2    6.11    3.02
   3 -11  -1    4.85    3.14
   3 -11  -1   -1.68    2.83
   3 -11   0    4.40    3.10
   3 -11   0    1.85    2.88
   3 -11   1    6.77    2.95
   3 -11   1    8.38    3.15
   3 -11   1    7.38    3.24
   3 -11   2    2.09    3.02
   3 -11   2    4.17    3.29
   3 -11   2    3.49    3.36
   3 -11   3   28.71    3.55
   3 -11   3   24.04    3.58
   3 -11   3   21.30    3.66
   3 -11   4   -1.46    3.10
   3 -11   4    3.79    3.22
   3 -11   4    2.39    3.18
   3 -11   5   13.60    3.42
   3 -11   5    5.48    3.28
   3 -11   5    8.27    3.48
   3 -11   6   21.65    3.65
   3 -11   6   25.61    3.74
   3 -11   6   26.01    3.77
   3 -11   7    9.90    3.58
   3 -11   7    8.80    3.51
   3 -11   8    0.48    3.20
   3 -11   8    6.60    3.45
   3 -11   9    7.52    3.59
   3 -11   9    0.49    3.46
   3 -11  10   14.88    3.82
   3 -11  10   13.53    3.71
   3 -11  11   50.91    4.61
   3 -11  11   61.60    4.86
   3 -11  12   43.14    4.51
   3 -11  12   39.91    4.35
   3 -11  13   -3.12    4.02
   3 -11  13    2.17    3.87
   3 -11  14    3.02    4.06
   3 -11  14    1.01    3.86
  -3 -12  16   10.86    3.68
  -3 -12  15    0.13    3.50
  -3 -12  14    5.98    3.54
  -3 -12  13    1.84    3.33
  -3 -12  12   11.45    3.49
  -3 -12  11   16.80    3.51
  -3 -12  10   -2.83    3.30
  -3 -12   9   -3.08    3.31
  -3 -12   8   20.84    3.42
  -3 -12   7   46.35    3.95
  -3 -12   6    4.02    3.16
   3 -12  -6    4.91    2.96
  -3 -12   5   16.13    3.37
   3 -12  -5    9.40    3.10
  -3 -12   4    3.43    3.27
   3 -12  -4   -2.24    3.05
  -3 -12   3   -0.54    3.17
   3 -12  -3   -0.38    3.08
   3 -12  -3   -1.09    3.48
  -3 -12   2   12.38    3.29
   3 -12  -2    6.05    3.11
   3 -12  -2    7.39    3.45
  -3 -12   1    2.97    3.23
   3 -12  -1    2.57    3.14
   3 -12  -1   -1.28    3.38
   3 -12   0    6.30    3.77
   3 -12   0    3.05    3.20
   3 -12   0    5.04    3.53
   3 -12   1    1.37    3.67
   3 -12   1    2.13    3.24
   3 -12   1    0.16    3.48
   3 -12   2   22.53    3.86
   3 -12   2   19.87    3.66
   3 -12   2   19.45    3.81
   3 -12   3   -0.66    3.56
   3 -12   3    0.45    3.32
   3 -12   3   -0.51    3.75
   3 -12   4   -1.00    3.66
   3 -12   4    1.83    3.37
   3 -12   4    2.20    3.70
   3 -12   5    6.39    3.71
   3 -12   5   15.18    3.74
   3 -12   5   14.37    4.03
   3 -12   6    6.11    3.70
   3 -12   6    5.11    3.63
   3 -12   6   -3.88    3.76
   3 -12   7    6.72    3.83
   3 -12   7    3.70    3.77
   3 -12   7    0.33    3.63
   3 -12   8   -1.34    3.90
   3 -12   8   -1.40    3.73
   3 -12   8   -2.67    3.74
   3 -12   9   30.25    4.30
   3 -12   9   30.29    4.26
   3 -12  10   10.99    4.08
   3 -12  10    8.03    4.03
   3 -12  11   10.18    4.05
  -3 -13   8    6.78    3.49
  -3 -13   7    5.87    3.60
  -3 -13   6    4.17    3.42
  -3 -13   5    0.68    3.37
  -3 -13   4   -1.65    3.51
  -3 -13   3    0.69    3.40
   3 -13  -2    4.62    4.10
  -3 -13   2    2.10    3.44
   3 -13  -1   -0.18    3.94
  -3 -13   1    2.70    3.44
   3 -13  -1    1.14    3.71
  -3 -13   0   -0.29    3.54
   3 -13   0    3.98    3.91
  -3 -13  -1    2.58    3.52
   3 -13   1    0.44    3.52
   3 -13   1   -4.89    4.01
   3 -13   2    2.53    3.60
   3 -13   2    2.57    3.93
   3 -13   3   -1.37    3.55
   3 -13   3    2.05    3.85
   3 -13   4    0.15    3.62
   3 -13   4    4.64    3.86
   3 -13   5    4.90    3.79
   3 -13   5    0.35    3.85
   3 -13   6   -5.01    3.94
   3 -13   6   -2.27    3.95
   4   0 -31   -0.61    3.90
   4   0 -30    4.78    4.10
   4   0 -29   -2.50    3.82
   4   0 -28   26.51    4.03
   4   0 -27    0.18    3.40
  -4   0  27   -0.15    3.09
   4   0 -26    6.44    3.33
  -4   0  26    2.87    3.03
   4   0 -25   -0.17    2.99
  -4   0  25    1.37    2.78
   4   0 -24  217.26    8.62
  -4   0  24  212.64    8.30
   4   0 -23    1.80    2.81
  -4   0  23   -1.12    2.40
   4   0 -22   24.83    2.95
  -4   0  22   19.65    2.72
   4   0 -21   -1.08    2.39
  -4   0  21    2.00    2.16
   4   0 -20  371.78   12.72
  -4   0  20  358.23   12.46
   4   0 -19   -2.41    1.97
  -4   0  19    1.77    1.89
   4   0 -18  377.75   12.60
  -4   0  18  357.95   12.35
   4   0 -17   -0.11    1.70
  -4   0  17    0.77    1.45
  -4   0  16  772.41   24.99
   4   0 -16  774.79   25.19
   4   0 -16  790.79   24.83
  -4   0  15    0.95    1.32
   4   0 -15   -0.76    1.30
   4   0 -15    0.09    1.54
  -4   0  14  398.64   12.96
  -4   0  14  400.41   12.93
  -4   0  14  374.57   12.97
   4   0 -14  400.54   13.14
   4   0 -14  398.88   12.81
   4   0 -13    1.05    1.07
  -4   0  13    0.45    1.21
  -4   0  13    0.34    1.25
  -4   0  13    0.06    1.09
   4   0 -13    0.24    1.18
  -4   0  13    0.07    0.62
  -4   0  12  280.99    9.22
  -4   0  12  272.86    8.87
  -4   0  12  294.08    9.31
   4   0 -12  278.40    9.13
  -4   0  11    0.11    0.54
  -4   0  11   -0.84    0.86
   4   0 -11   -0.92    0.85
  -4   0  11    0.06    1.08
  -4   0  10    8.72    0.97
  -4   0  10   11.57    1.17
  -4   0  10    9.40    0.69
   4   0 -10   10.74    0.96
  -4   0   9    0.70    0.73
   4   0  -9    0.61    0.74
  -4   0   9    0.05    0.88
   4   0  -8  123.78    4.14
  -4   0   8  124.02    4.32
  -4   0   8  119.39    4.31
   4   0  -7   -0.08    0.56
  -4   0   7    0.04    0.79
  -4   0   7   -0.49    0.77
   4   0  -6  569.87   17.66
  -4   0   6  569.87   17.87
  -4   0   6  553.34   17.85
  -4   0   6  555.31   17.79
   4   0  -5    0.29    0.58
  -4   0   5    0.35    0.55
  -4   0   5   -0.64    0.66
   4   0  -5    0.33    0.42
  -4   0   5   -0.27    0.69
  -4   0   4 1265.13   39.44
   4   0  -4 1262.57   39.55
  -4   0   4 1281.66   39.54
   4   0  -4 1275.01   39.53
  -4   0   4 1240.99   39.50
  -4   0   3    0.19    0.56
   4   0  -3    0.24    0.51
   4   0  -3    0.22    0.48
   4   0  -3    0.40    0.60
  -4   0   3   -0.04    0.61
   4   0  -3   -0.17    0.53
  -4   0   2  306.47    9.88
   4   0  -2  317.45    9.98
   4   0  -2  307.43    9.84
   4   0  -2  306.68    9.95
   4   0  -2  310.89    9.91
   4   0  -1    0.11    0.64
   4   0  -1    0.81    0.52
  -4   0   1   -0.28    0.52
   4   0  -1   -0.03    0.31
   4   0  -1    0.04    0.58
   4   0   0  594.05   18.65
  -4   0   0  579.47   18.62
   4   0   0  587.51   18.75
   4   0   0  601.92   18.52
   4   0   0  591.94   18.73
   4   0   1    2.75    0.47
   4   0   1    2.69    0.54
   4   0   1    1.67    0.70
   4   0   1    1.91    0.57
  -4   0  -1    2.99    0.49
   4   0   2  641.28   20.69
   4   0   2  637.95   20.60
  -4   0  -2  663.95   20.54
   4   0   2  663.85   20.53
   4   0   2  661.72   20.74
  -4   0  -3    0.88    0.59
   4   0   3    1.07    0.80
   4   0   3   -0.06    0.57
   4   0   3    1.53    0.58
  -4   0  -4    2.41    0.68
   4   0   4    2.95    0.89
   4   0   4    1.42    0.63
  -4   0  -5    2.46    0.80
   4   0   5    2.93    0.93
   4   0   5    2.02    0.77
  -4   0  -6 1248.00   38.86
   4   0   6 1219.79   38.98
   4   0   6 1252.02   38.89
   4   0   7    1.98    1.08
  -4   0  -7    1.38    0.92
   4   0   8   12.37    1.36
  -4   0  -8   11.24    1.16
   4   0   9    0.19    1.07
   4   0   9   -0.53    1.18
  -4   0  -9    1.58    1.16
  -4   0 -10   67.06    2.75
   4   0  10   61.81    2.84
   4   0  10   61.32    2.87
  -4   0 -11    1.16    1.25
   4   0  11   -0.66    1.40
   4   0  11    0.89    1.38
  -4   0 -12  274.84    9.51
  -4   0 -12  276.48    9.29
   4   0  12  277.72    9.44
  -4   0 -13    0.57    1.58
   4   0  13   -0.35    1.57
   4   0  14  114.88    4.58
  -4   0 -14  103.26    4.57
  -4   0 -15    1.08    1.81
   4   0  15   -0.10    1.82
   4   0  16  107.05    4.59
  -4   0 -16   98.79    4.60
  -4   0 -17   -0.24    2.21
   4   0  17    0.92    2.27
  -4   0 -18  151.49    6.63
   4   0  18  182.43    6.79
  -4   0 -19    1.28    2.33
  -4   0 -19   -0.81    2.55
   4   0  19    0.64    2.58
  -4   0 -20    4.18    2.49
  -4   0 -20    0.43    2.70
   4   0  20    2.70    2.72
  -4   0 -21    0.73    2.56
  -4   0 -21   -1.04    2.95
   4   0  21   -1.41    3.03
  -4   0 -22   47.86    3.65
  -4   0 -22   56.76    4.05
   4   0  22   46.06    3.98
  -4   0 -23   -2.33    2.87
  -4   0 -23    0.32    3.31
   4   0  23    1.08    3.27
  -4   0 -24   53.31    4.00
  -4   0 -24   61.38    4.51
   4   0  24   54.73    4.56
  -4   0 -25    2.30    3.09
  -4   0 -25   -2.81    3.59
   4   0  25    4.80    3.74
  -4   0 -26   33.37    3.73
  -4   0 -26   25.89    4.19
   4   0  26   30.86    4.18
  -4   0 -27   -0.14    3.34
  -4   0 -27   -3.01    3.71
   4   0  27   -0.18    4.02
  -4   0 -28   60.27    4.41
   4  -1 -31    6.73    4.25
  -4  -1  31   14.79    3.91
   4  -1 -30    3.77    3.84
  -4  -1  30    7.26    3.79
   4  -1 -29   20.72    4.16
  -4  -1  29   23.01    3.90
   4  -1 -28   74.66    5.15
  -4  -1  28   65.37    4.72
   4  -1 -27   71.74    5.13
  -4  -1  27   86.23    4.87
   4  -1 -26   34.00    3.93
  -4  -1  26   25.70    3.46
   4  -1 -25    9.12    3.25
  -4  -1  25    7.69    2.81
   4  -1 -24   20.58    3.34
  -4  -1  24   16.68    2.89
   4  -1 -23   62.27    4.07
  -4  -1  23   67.89    3.86
   4  -1 -22  198.21    7.79
  -4  -1  22  191.79    7.42
   4  -1 -21   96.71    4.95
  -4  -1  21  108.09    4.74
   4  -1 -20   -0.38    2.29
  -4  -1  20    0.71    1.97
   4  -1 -19   14.28    2.34
  -4  -1  19   16.82    2.11
   4  -1 -18  332.92   11.20
  -4  -1  18  312.48   10.91
   4  -1 -17  111.85    4.77
  -4  -1  17  115.16    4.55
   4   1 -16   61.17    2.76
  -4  -1  16   61.09    2.85
   4  -1 -16   58.11    3.10
  -4  -1  15    1.52    0.94
   4   1 -15   -0.06    1.25
  -4  -1  15    1.13    1.32
   4  -1 -15    2.81    1.33
   4  -1 -15    1.30    1.52
  -4  -1  14   41.72    2.17
  -4  -1  14   41.40    2.24
  -4  -1  14   42.35    1.84
  -4  -1  14   44.88    2.27
   4  -1 -14   44.74    2.40
   4   1 -14   38.80    2.06
   4  -1 -14   37.19    2.11
   4  -1 -13  306.58    9.92
   4   1 -13  306.05    9.87
  -4  -1  13  300.45    9.73
  -4  -1  13  294.35    9.93
  -4  -1  13  304.33   10.02
  -4  -1  13  298.86   10.05
   4  -1 -13  295.11   10.15
   4   1 -12  162.05    5.50
   4  -1 -12  156.80    5.55
  -4  -1  12  160.61    5.39
  -4  -1  12  162.49    5.57
  -4  -1  12  164.79    5.68
  -4  -1  12  165.19    5.71
   4  -1 -12  153.74    5.75
   4   1 -11   73.37    2.67
  -4  -1  11   66.67    2.57
  -4  -1  11   62.65    2.68
   4  -1 -11   68.90    2.72
  -4  -1  11   69.57    2.85
  -4  -1  11   69.94    2.84
   4  -1 -11   72.29    2.90
   4   1 -10  485.05   15.14
  -4  -1  10  467.55   15.13
  -4  -1  10  494.39   15.33
  -4  -1  10  491.89   15.34
   4  -1 -10  499.30   15.22
  -4  -1  10  472.37   15.18
   4  -1  -9  205.79    6.20
  -4  -1   9  192.72    6.13
  -4  -1   9  200.14    6.31
   4  -1  -9  202.51    6.38
  -4  -1   9  200.50    6.31
   4   1  -9  201.64    6.11
   4  -1  -9  200.96    6.36
   4  -1  -8    5.27    0.94
  -4  -1   8    7.77    0.95
  -4  -1   8    8.03    0.98
   4  -1  -8    5.83    0.82
  -4   1   8    5.33    0.92
  -4  -1   8    7.91    0.69
   4  -1  -8    4.79    0.81
   4   1  -8    4.39    0.69
  -4  -1   8    8.27    0.95
   4   1  -7    9.10    0.71
   4  -1  -7    9.96    0.87
  -4  -1   7    9.42    0.68
  -4  -1   7   10.34    0.94
  -4   1   7   12.29    1.07
  -4  -1   7   10.17    0.94
   4  -1  -7   10.45    0.94
   4  -1  -7   10.81    0.93
  -4  -1   7    9.35    0.95
   4   1  -6    2.22    0.46
  -4  -1   6    2.87    0.45
   4  -1  -6    2.48    0.71
  -4  -1   6    2.95    0.73
  -4  -1   6    4.53    0.83
  -4   1   6    3.92    0.76
  -4  -1   6    2.62    0.72
  -4  -1   6    3.40    0.78
  -4  -1   5  172.50    5.74
  -4   1   5  172.35    5.73
   4   1  -5  171.01    5.44
  -4  -1   5  167.88    5.45
   4  -1  -5  182.25    5.75
  -4  -1   5  167.67    5.67
  -4   1   5  179.80    5.77
  -4  -1   5  170.07    5.72
  -4  -1   5  168.97    5.76
   4   1  -4  744.85   22.62
   4   1  -4  743.92   22.86
  -4  -1   4  720.69   22.85
   4  -1  -4  736.15   22.94
  -4  -1   4  739.42   22.93
  -4   1   4  721.54   22.93
  -4  -1   4  743.67   22.75
  -4   1   4  716.89   22.90
  -4  -1   4  733.91   22.95
  -4  -1   4  747.76   22.92
  -4  -1   3   32.40    1.31
   4   1  -3   31.36    1.30
  -4  -1   3   32.12    1.43
   4  -1  -3   30.50    1.39
  -4  -1   3   29.81    1.41
   4  -1  -3   32.62    1.43
  -4  -1   3   33.38    1.44
   4  -1  -3   27.51    1.36
  -4  -1   3   31.16    1.17
  -4   1   3   31.43    1.45
  -4   1   2  311.03    9.88
   4  -1  -2  297.94    9.88
  -4  -1   2  304.59    9.89
   4  -1  -2  302.16    9.86
  -4  -1   2  309.02    9.74
   4   1  -2  315.96    9.76
  -4  -1   2  307.45    9.88
   4   1  -2  309.41    9.65
   4  -1  -2  293.30    9.85
   4   1  -1  371.24   11.74
   4  -1  -1  390.46   12.02
   4  -1  -1  384.28   11.98
  -4  -1   1  368.16   11.99
  -4  -1   1  363.13   11.81
  -4   1   1  383.60   11.97
  -4   1   1  376.81   11.86
  -4  -1   1  373.58   11.98
   4   1  -1  373.73   11.83
   4   1   0 1226.75   37.14
  -4   1   0 1212.29   37.17
  -4  -1   0 1172.08   37.03
   4  -1   0 1181.80   37.21
  -4  -1   0 1201.90   37.13
   4  -1   0 1177.90   37.34
  -4  -1   0 1204.52   37.31
   4   1   0 1194.61   37.03
  -4   1   0 1167.92   37.28
   4  -1   0 1186.02   37.31
  -4  -1   0 1201.46   37.33
   4   1   1   19.06    0.80
   4   1   1   17.40    0.83
   4  -1   1   19.85    1.07
  -4  -1  -1   15.70    1.02
   4  -1   1   20.54    1.12
  -4   1  -1   18.26    0.85
   4  -1   1   22.33    1.00
  -4  -1  -1   16.02    0.77
   4   1   2    3.70    0.52
   4  -1   2    2.33    0.45
  -4  -1  -2    2.12    0.46
  -4  -1  -2    2.89    0.67
   4  -1   2    2.45    0.60
   4  -1   2    3.00    0.76
   4  -1   2    2.63    0.69
   4   1   2    2.65    0.46
   4  -1   2    1.76    0.76
  -4  -1  -3 1132.75   35.88
   4  -1   3 1163.11   36.01
  -4   1  -3 1179.03   36.01
   4   1   3 1152.72   35.91
   4   1   3 1152.60   35.87
   4  -1   3 1159.34   36.09
  -4  -1  -3 1137.09   36.10
   4  -1   3 1182.91   36.09
   4  -1   3 1131.73   35.82
  -4  -1  -4  802.68   25.08
   4   1   4  834.55   24.92
   4  -1   4  775.63   24.77
   4  -1   4  771.34   25.06
   4  -1   4  807.32   24.99
  -4  -1  -4  807.55   24.87
  -4   1  -4  762.13   24.99
  -4   1  -5 1057.03   31.92
   4  -1   5 1048.30   31.93
   4  -1   5  984.36   31.67
  -4  -1  -5 1022.13   31.79
   4   1   5  989.70   31.83
   4  -1   5 1054.47   31.98
  -4  -1  -5  996.85   31.98
   4  -1   6  215.53    7.40
   4  -1   6  219.07    7.07
  -4   1  -6  205.54    7.30
   4   1   6  222.17    6.95
   4   1   6  227.19    7.29
   4  -1   6  220.94    7.33
  -4  -1  -6  221.75    7.23
  -4   1  -7  174.68    5.81
   4   1   7  165.85    5.42
   4  -1   7  184.53    5.92
   4   1   7  167.26    5.78
  -4  -1  -7  163.36    5.69
  -4   1  -8  375.63   12.58
   4  -1   8  389.78   12.67
   4  -1   8  378.78   12.61
  -4  -1  -8  405.04   12.53
  -4   1  -9  300.18    9.95
   4  -1   9  300.02   10.04
   4   1   9  294.37    9.95
   4  -1   9  323.20   10.07
  -4  -1  -9  292.80    9.87
  -4   1 -10   45.75    2.32
   4  -1  10   42.53    2.37
   4  -1  10   45.51    2.33
  -4  -1 -10   48.77    2.26
   4   1  11    1.41    1.32
  -4  -1 -11    1.88    1.28
   4  -1  11    4.11    1.46
  -4   1 -11    2.41    1.35
   4  -1  11    3.44    1.43
  -4  -1 -12    7.93    1.42
   4  -1  12    4.42    1.49
   4   1  12    5.96    1.63
  -4  -1 -13   52.93    3.04
   4   1  13   54.59    3.01
  -4  -1 -14   26.69    2.20
   4  -1  14   21.56    2.24
   4   1  14   27.11    2.32
  -4  -1 -15   31.55    2.55
   4   1  15   35.14    2.60
   4  -1  15   30.13    2.52
  -4  -1 -16   56.53    3.28
  -4   1 -16   53.80    3.29
   4  -1  16   52.17    3.29
   4   1  16   56.29    3.27
  -4  -1 -17   24.29    2.52
  -4   1 -17   28.93    2.68
   4  -1  17   22.91    2.64
   4   1  17   20.05    2.69
  -4  -1 -18    2.19    2.44
  -4   1 -18    0.59    2.27
   4  -1  18   -0.74    2.43
   4   1  18    2.74    2.53
  -4  -1 -19   29.38    3.04
  -4   1 -19   30.34    2.99
   4  -1  19   26.78    3.13
   4   1  19   28.84    3.00
  -4  -1 -20   28.00    3.27
  -4   1 -20   33.86    3.19
   4  -1  20   30.15    3.33
   4   1  20   35.01    3.26
  -4   1 -21  114.97    5.21
  -4  -1 -21  107.79    4.99
   4   1  21  100.86    5.17
   4  -1  21  111.78    5.41
  -4  -1 -22   43.34    3.87
  -4  -1 -22   41.91    3.50
  -4   1 -22   33.15    3.50
   4   1  22   44.14    3.76
   4  -1  22   41.22    3.79
  -4  -1 -23   16.36    3.32
  -4   1 -23   15.14    3.18
  -4  -1 -23   12.28    2.89
   4  -1  23    9.56    3.25
   4   1  23   14.27    3.42
  -4  -1 -24    5.39    3.48
   4  -1  24    4.39    3.48
   4   1  24    4.31    3.45
  -4  -1 -24    1.00    2.86
  -4   1 -24   -0.99    3.07
  -4   1 -25   53.48    4.13
  -4  -1 -25   45.60    3.84
   4   1  25   40.23    4.24
   4  -1  25   38.46    4.32
  -4  -1 -25   47.73    4.38
  -4  -1 -26   26.69    3.53
  -4   1 -26   31.45    3.80
   4  -1  26   28.51    4.10
   4   1  26   33.09    4.34
  -4  -1 -26   33.86    4.05
  -4   1 -27    9.06    3.48
  -4  -1 -27   11.40    3.40
   4  -1  27   17.43    3.96
   4   1  27   14.85    4.20
  -4  -1 -27   11.64    4.11
  -4   1 -28   12.71    3.87
  -4  -2  31   27.17    4.36
   4  -2 -31   27.52    4.64
   4   2 -31   25.31    4.54
  -4  -2  30   15.39    3.81
   4  -2 -30   19.49    4.38
   4   2 -30   16.49    4.37
  -4  -2  29   16.79    3.85
   4  -2 -29   22.11    4.07
   4   2 -29   28.30    4.31
  -4  -2  28    3.97    3.33
   4  -2 -28   15.63    3.76
   4   2 -28    7.25    3.65
  -4  -2  27    2.34    3.28
   4  -2 -27    2.30    3.46
   4   2 -27   -5.91    3.62
  -4  -2  26   13.00    3.23
   4  -2 -26   14.66    3.48
   4   2 -26   12.59    3.40
  -4  -2  25   20.82    3.08
   4  -2 -25   16.99    3.23
   4   2 -25   25.46    3.51
  -4  -2  24   98.33    4.93
   4   2 -24   93.84    5.25
   4  -2 -24   98.95    5.27
  -4  -2  23  113.11    5.06
   4   2 -23  109.02    5.43
   4  -2 -23  101.05    5.34
  -4  -2  22   -1.03    2.36
   4  -2 -22    3.42    2.72
   4   2 -22   -0.43    2.70
  -4  -2  21  220.52    8.25
   4  -2 -21  223.35    8.55
   4   2 -21  231.33    8.62
  -4  -2  20    1.74    2.00
   4  -2 -20    4.47    2.27
   4   2 -20    4.79    2.37
  -4  -2  19  632.85   20.34
   4  -2 -19  600.40   20.54
   4   2 -19  634.45   20.62
  -4  -2  18   80.80    3.78
   4  -2 -18   85.38    4.03
   4   2 -18   84.98    4.05
  -4  -2  17   91.87    3.80
   4  -2 -17   82.61    3.93
   4   2 -17   84.97    3.97
  -4  -2  17   88.51    3.47
  -4  -2  16   47.57    2.66
   4   2 -16   54.43    2.56
  -4  -2  16   48.41    2.39
   4  -2 -16   58.63    2.99
   4   2 -16   56.13    2.92
  -4  -2  15  712.42   22.44
   4   2 -15  706.48   22.52
   4  -2 -15  699.24   22.84
   4   2 -15  729.87   22.87
  -4  -2  15  690.07   22.61
  -4  -2  14   53.90    2.47
   4  -2 -14   49.59    2.45
  -4   2  14   53.07    2.52
  -4  -2  14   50.97    2.51
  -4  -2  14   51.30    2.29
   4   2 -14   49.06    2.37
  -4   2  14   50.28    2.61
   4  -2 -14   48.17    2.64
   4   2 -14   49.42    2.63
  -4  -2  13  185.08    6.46
   4  -2 -13  191.51    6.50
  -4   2  13  189.75    6.54
  -4  -2  13  191.57    6.55
  -4  -2  13  187.69    6.38
   4   2 -13  198.17    6.41
  -4   2  13  184.68    6.62
   4  -2 -13  168.45    6.64
   4   2 -13  188.49    6.72
  -4  -2  12  193.65    6.61
   4  -2 -12  204.46    6.69
  -4   2  12  201.12    6.75
  -4  -2  12  194.33    6.73
  -4  -2  12  188.06    6.57
   4   2 -12  196.87    6.57
  -4   2  12  194.80    6.80
   4  -2 -12  193.42    6.83
   4   2 -12  189.29    6.82
  -4   2  11 1314.80   41.41
  -4   2  11 1303.88   41.31
  -4  -2  11 1307.19   41.30
   4   2 -11 1333.14   41.15
  -4  -2  11 1317.55   41.19
   4  -2 -11 1326.41   41.43
  -4  -2  11 1307.13   41.21
   4  -2 -11 1316.75   41.26
   4  -2 -11 1295.23   41.41
   4   2 -11 1324.13   41.42
   4   2 -10    1.19    0.86
   4  -2 -10    1.76    0.98
  -4  -2  10    0.53    0.84
   4  -2 -10    1.00    0.94
   4  -2 -10    1.08    0.98
  -4   2  10    0.96    1.03
  -4  -2  10    1.06    1.01
  -4  -2  10    1.86    0.93
  -4  -2   9    4.31    0.95
   4   2  -9    4.62    0.76
   4  -2  -9    2.66    0.95
  -4  -2   9    4.11    0.74
   4  -2  -9    3.42    0.98
   4  -2  -9    3.56    0.99
  -4  -2   9    4.85    0.99
  -4   2   9    4.65    0.99
  -4  -2   9    5.33    0.96
  -4   2   8    1.87    0.85
  -4  -2   8    2.42    0.88
  -4  -2   8    1.11    0.63
   4  -2  -8    1.21    0.87
   4   2  -8    1.48    0.64
  -4  -2   8    2.83    0.82
  -4   2   8    2.04    0.85
  -4   2   8   -0.45    0.34
   4  -2  -8    2.11    0.82
   4   2  -8    1.78    0.83
   4   2  -7  139.50    3.69
  -4  -2   7  139.46    3.68
  -4  -2   7  145.00    3.96
  -4   2   7  148.33    3.98
   4  -2  -7  135.43    3.99
   4   2  -7  131.11    3.96
  -4   2   7  143.79    3.56
  -4  -2   7  141.44    3.96
  -4   2   7  141.54    3.94
   4  -2  -7  139.97    4.09
  -4   2   6  262.24    8.13
  -4  -2   6  265.39    8.41
   4   2  -6  259.42    8.38
  -4   2   6  251.25    8.36
   4  -2  -6  245.97    8.37
  -4  -2   6  254.70    8.35
  -4   2   6  252.24    8.34
   4   2  -6  262.52    8.13
  -4  -2   6  252.66    8.11
  -4   2   6  252.05    8.35
  -4  -2   6  262.53    8.36
  -4  -2   6  251.51    8.30
   4  -2  -6  250.03    8.46
  -4   2   6  241.75    8.41
  -4   2   5    2.17    0.54
  -4   2   5    3.25    0.81
   4  -2  -5    1.49    0.70
  -4  -2   5    2.58    0.74
   4   2  -5    1.35    0.66
  -4  -2   5    1.98    0.40
  -4   2   5    2.11    0.78
  -4  -2   5    2.59    0.76
  -4   2   5    3.09    0.73
  -4  -2   5    1.95    0.68
  -4  -2   5    1.88    0.65
   4   2  -5    1.17    0.42
  -4   2   5    2.08    0.82
   4  -2  -5    0.31    0.71
  -4  -2   4   35.00    1.25
  -4   2   4   37.37    1.62
  -4  -2   4   38.49    1.61
  -4  -2   4   36.29    1.49
   4  -2  -4   38.47    1.72
  -4  -2   4   35.58    1.60
  -4   2   4   37.30    1.60
   4  -2  -4   37.57    1.60
   4   2  -4   35.11    1.57
  -4   2   4   35.62    1.61
  -4  -2   4   36.60    1.60
  -4   2   3  893.70   28.44
   4  -2  -3  909.98   28.49
   4  -2  -3  923.03   28.39
  -4  -2   3  894.07   28.38
   4   2  -3  885.05   28.39
  -4   2   3  918.04   28.38
  -4  -2   3  901.19   28.25
  -4  -2   3  899.58   28.36
   4  -2  -3  928.16   28.36
  -4  -2   3  866.45   28.40
  -4   2   3  925.30   28.38
  -4   2   3  907.16   28.40
   4   2  -3  913.94   28.37
  -4  -2   3  901.60   28.09
   4   2  -2   76.87    2.66
   4  -2  -2   66.72    2.60
  -4  -2   2   76.52    2.66
  -4   2   2   68.48    2.61
   4  -2  -2   68.43    2.59
   4   2  -2   76.34    2.63
  -4  -2   2   76.45    2.44
  -4   2   2   67.77    2.64
  -4  -2   2   76.18    2.64
  -4   2   2   68.53    2.60
  -4  -2   1 1598.13   49.54
  -4   2   1 1604.30   49.53
  -4   2   1 1604.53   49.60
  -4  -2   1 1595.16   49.32
   4  -2  -1 1563.83   49.56
   4   2  -1 1575.32   49.57
  -4   2   1 1598.64   49.56
  -4  -2   1 1605.42   49.57
  -4  -2   1 1573.06   49.24
  -4   2   1 1617.59   49.56
   4   2  -1 1600.61   49.54
   4  -2  -1 1563.70   49.52
   4  -2   0    1.72    0.68
   4   2   0    2.01    0.66
   4  -2   0    0.71    0.64
   4  -2   0    0.79    0.68
   4   2   0    0.27    0.67
  -4  -2   0    0.45    0.32
  -4   2   0    0.99    0.72
  -4   2   0    0.22    0.64
  -4  -2   0   -0.06    0.34
  -4   2   0    0.49    0.62
  -4  -2   0    0.49    0.60
  -4  -2  -1 1265.14   39.70
   4  -2   1 1301.55   39.95
   4   2   1 1281.27   39.95
  -4  -2  -1 1251.12   39.96
  -4   2  -1 1267.71   39.96
   4  -2   1 1322.39   39.99
   4   2   1 1295.42   39.99
   4   2   1 1266.95   39.64
   4  -2   1 1281.90   39.95
  -4  -2  -1 1268.71   39.79
  -4   2  -1 1302.44   39.91
   4  -2   1 1276.08   39.87
   4  -2   2   87.25    3.34
  -4  -2  -2   99.36    3.24
   4  -2   2   87.62    3.44
  -4  -2  -2   98.56    3.23
   4  -2   2   90.09    3.45
   4   2   2  102.01    3.50
   4   2   2  101.77    3.53
   4  -2   2   92.92    3.48
   4   2   2  105.17    3.11
  -4   2  -2   86.86    3.36
  -4   2  -2   85.73    3.43
  -4  -2  -2  101.01    3.49
   4  -2   3  457.05   14.37
  -4  -2  -3  454.14   14.15
   4  -2   3  452.08   14.35
   4   2   3  454.15   14.36
   4   2   3  453.94   14.17
  -4  -2  -3  440.46   14.09
   4  -2   3  435.52   14.22
   4   2   3  450.95   14.01
  -4   2  -3  450.24   14.36
  -4  -2  -3  438.26   14.35
  -4  -2  -4   37.96    1.57
   4  -2   4   33.56    1.76
   4   2   4   38.58    1.79
   4   2   4   38.48    1.59
   4   2   4   39.52    1.36
   4  -2   4   33.93    1.58
   4  -2   4   36.48    1.75
  -4  -2  -4   38.22    1.76
  -4   2  -4   34.26    1.71
   4  -2   5   35.71    1.78
   4   2   5   33.32    1.77
   4   2   5   30.26    1.57
  -4   2  -5   40.59    1.86
  -4  -2  -5   36.64    1.57
   4   2   5   34.67    1.40
   4  -2   5   35.91    1.59
  -4  -2  -5   35.38    1.75
   4   2   6  307.04    9.37
  -4   2  -6  260.22    9.43
  -4  -2  -6  308.57    9.32
   4   2   6  315.34    9.51
   4  -2   6  272.71    9.43
   4   2   6  288.91    9.14
   4  -2   6  259.55    9.26
   4  -2   7  786.12   24.62
  -4   2  -7  774.66   24.61
  -4  -2  -7  760.14   24.43
   4   2   7  770.81   24.59
   4  -2   7  763.46   24.59
   4  -2   7  776.66   24.41
   4   2   7  786.06   24.28
  -4   2  -8    2.59    1.29
   4   2   8    4.49    0.78
   4  -2   8    0.86    1.14
  -4  -2  -8    4.08    1.03
   4  -2   8    2.65    1.22
   4   2   8    6.44    1.27
   4   2   9   53.95    2.36
  -4   2  -9   46.41    2.39
   4   2   9   49.35    1.99
  -4  -2  -9   51.39    2.29
   4  -2   9   43.20    2.37
   4  -2   9   47.09    2.38
   4   2   9   51.01    2.44
   4   2  10   17.57    1.62
  -4   2 -10   21.55    1.76
   4   2  10   14.22    1.16
  -4  -2 -10   18.14    1.48
   4  -2  10   19.58    1.70
   4  -2  10   22.89    1.76
   4   2  10   18.74    1.69
   4   2  11  129.70    4.94
   4   2  11  131.33    4.55
   4  -2  11  130.39    5.05
  -4  -2 -11  129.91    4.81
   4   2  11  131.78    4.95
   4  -2  11  130.25    4.94
  -4   2 -11  133.36    5.18
  -4  -2 -12   14.65    1.56
   4  -2  12   11.05    1.88
  -4   2 -12   10.48    1.92
   4   2  12   12.75    1.67
  -4  -2 -12   13.54    1.79
  -4   2 -12    8.10    1.70
   4   2  12   12.53    1.23
   4  -2  13   20.02    2.16
  -4   2 -13   23.53    2.29
   4   2  13   21.67    2.11
   4   2  13   20.38    1.52
  -4  -2 -13   20.78    2.03
  -4   2 -13   18.55    2.05
   4   2  14    1.40    1.83
   4  -2  14    0.20    1.79
  -4   2 -14   -0.32    1.92
   4   2  14    0.48    1.24
  -4  -2 -14   -1.32    1.74
  -4   2 -14    0.10    1.78
  -4  -2 -15   30.83    2.60
  -4   2 -15   28.10    2.58
  -4   2 -15   31.31    2.56
   4   2  15   28.86    2.51
   4   2  15   32.04    1.96
   4  -2  15   29.02    2.65
  -4  -2 -16   21.25    2.47
  -4   2 -16   12.98    2.23
   4  -2  16   13.84    2.38
   4   2  16   19.79    2.48
   4   2  16   15.94    1.69
  -4   2 -16   14.65    2.49
  -4  -2 -17   22.18    2.79
  -4   2 -17   26.92    2.68
  -4   2 -17   23.18    2.78
   4   2  17   23.07    1.97
   4   2  17   23.53    2.65
   4  -2  17   22.93    2.81
  -4   2 -18   78.08    4.33
  -4  -2 -18   82.98    4.34
   4   2  18   83.63    3.62
  -4   2 -18   83.89    4.41
   4  -2  18   82.08    4.37
   4   2  18   82.05    4.34
   4   2  19  136.89    5.84
  -4   2 -19  143.70    5.94
   4   2  19  131.86    5.09
  -4   2 -19  132.30    5.89
  -4  -2 -19  115.76    5.75
   4  -2  19  128.94    5.84
   4  -2  20    4.85    3.02
   4   2  20    5.75    2.85
  -4  -2 -20    8.40    2.72
  -4   2 -20    1.71    2.66
   4   2  20    6.39    1.97
  -4   2 -20   11.76    2.87
   4  -2  21    4.36    3.30
   4   2  21   -0.28    2.76
  -4   2 -21   -1.35    3.00
  -4  -2 -21    1.05    3.00
   4   2  21    3.33    2.05
  -4   2 -21    2.11    2.90
   4  -2  22   28.12    3.71
   4   2  22   24.13    3.47
  -4   2 -22   25.41    3.46
  -4  -2 -22   23.18    3.41
  -4   2 -22   23.70    3.48
   4   2  22   25.15    2.53
  -4   2 -23  170.81    7.10
   4   2  23  168.83    7.21
   4  -2  23  149.63    7.10
  -4  -2 -23  162.94    6.66
  -4  -2 -23  155.70    7.15
  -4   2 -23  152.97    7.17
  -4  -2 -24   41.19    3.44
  -4   2 -24   31.28    3.88
   4  -2  24   33.33    4.27
   4   2  24   29.88    4.05
  -4  -2 -24   41.59    4.13
  -4   2 -24   39.15    4.02
  -4   2 -25    1.25    3.43
  -4  -2 -25    4.02    3.06
   4   2  25    1.99    3.61
   4  -2  25    4.62    3.76
  -4  -2 -25   -1.76    3.50
  -4   2 -25   -0.53    3.56
  -4   2 -26    3.96    3.58
  -4  -2 -26   -1.44    2.99
   4  -2  26   -3.16    3.61
  -4  -2 -26    1.45    3.84
  -4   2 -26   -2.55    3.91
  -4   2 -27   13.07    3.80
  -4  -2 -27   11.98    4.15
  -4   2 -27   11.44    4.22
   4  -2  27   15.59    4.22
  -4   2 -28   -0.16    3.73
  -4   2 -29    3.89    3.84
   4  -3 -31    3.80    4.16
  -4  -3  31    6.87    3.80
   4   3 -30    0.99    4.23
   4  -3 -30    8.37    4.19
  -4  -3  30    0.65    3.86
   4  -3 -29   -2.83    3.97
   4   3 -29    6.69    4.08
  -4  -3  29    3.30    3.62
   4  -3 -28   25.51    4.24
   4   3 -28   22.01    4.23
  -4  -3  28   19.00    3.62
   4  -3 -27  227.75    9.29
   4   3 -27  223.19    9.39
  -4  -3  27  231.01    8.95
   4  -3 -26  117.49    6.25
   4   3 -26  128.00    6.36
  -4  -3  26  129.21    5.96
   4  -3 -25    0.65    3.17
   4   3 -25    1.31    3.25
  -4  -3  25    4.59    3.02
   4  -3 -24    2.00    2.84
   4   3 -24    5.33    2.97
  -4  -3  24    2.58    2.85
   4  -3 -23  303.50   10.93
   4   3 -23  276.60   10.89
  -4  -3  23  306.64   10.68
   4  -3 -22  141.06    6.35
   4   3 -22  153.38    6.51
  -4  -3  22  154.33    6.17
   4  -3 -21  162.96    6.86
   4   3 -21  171.79    6.99
  -4  -3  21  175.39    6.68
   4  -3 -20    1.00    2.40
   4   3 -20   -0.51    2.44
  -4  -3  20    3.19    2.05
  -4  -3  19  388.98   13.22
   4  -3 -19  387.59   13.48
   4   3 -19  402.53   13.53
  -4  -3  18   88.35    4.06
   4  -3 -18   95.08    4.35
   4   3 -18   96.77    4.38
  -4  -3  18   89.94    3.79
  -4  -3  17  469.29   14.93
   4  -3 -17  444.49   15.12
   4   3 -17  440.71   15.12
  -4  -3  17  448.97   14.71
   4  -3 -16   70.69    3.48
   4   3 -16   68.37    3.43
  -4  -3  16   73.94    3.14
  -4  -3  16   72.17    3.27
   4   3 -16   69.82    3.16
  -4  -3  15   35.01    2.02
  -4  -3  15   30.73    2.04
   4  -3 -15   27.43    2.24
   4   3 -15   32.34    2.27
   4   3 -15   30.48    2.03
   4  -3 -14   35.45    2.25
   4   3 -14   37.41    2.34
  -4   3  14   37.08    2.35
  -4  -3  14   38.40    2.10
  -4   3  14   37.46    2.21
  -4  -3  14   43.13    2.22
  -4  -3  14   40.17    2.13
   4   3 -14   37.75    2.07
   4   3 -13  143.61    5.21
  -4  -3  13  146.74    5.26
   4  -3 -13  152.15    5.38
  -4   3  13  147.03    5.42
  -4   3  13  152.49    5.38
  -4  -3  13  153.51    5.36
   4  -3 -13  137.20    5.45
   4   3 -13  148.82    5.49
  -4  -3  13  150.47    5.32
  -4  -3  12    0.74    1.16
  -4   3  12    0.97    1.35
   4   3 -12    0.50    1.10
  -4  -3  12    0.54    1.07
   4  -3 -12    1.17    1.30
   4  -3 -12   -0.16    1.18
  -4   3  12    1.62    1.26
  -4  -3  12    0.60    1.16
   4  -3 -12    0.89    1.26
   4   3 -12    0.60    1.26
  -4   3  12    0.31    1.41
  -4  -3  11   10.49    1.31
  -4   3  11    5.94    1.28
  -4  -3  11    7.29    1.11
   4  -3 -11    4.74    1.27
  -4   3  11    6.52    1.27
  -4  -3  11    9.60    1.30
   4  -3 -11    3.73    1.25
   4  -3 -11    5.99    1.25
   4   3 -11    5.16    1.26
   4   3 -11    7.55    1.16
  -4   3  11    4.14    1.34
  -4  -3  10   96.62    3.65
  -4   3  10   92.37    3.52
  -4  -3  10   94.57    3.53
   4   3 -10   95.86    3.42
  -4  -3  10   86.81    3.39
   4  -3 -10   91.80    3.56
  -4  -3  10   92.23    3.49
   4  -3 -10   91.12    3.62
   4  -3 -10   92.62    3.69
  -4   3  10   95.26    3.68
  -4   3  10   97.42    3.71
   4  -3  -9  485.24   15.59
  -4  -3   9  483.35   15.29
  -4  -3   9  471.37   15.49
  -4   3   9  478.80   15.53
   4   3  -9  499.95   15.31
  -4   3   9  481.86   15.41
  -4  -3   9  477.55   15.40
  -4  -3   9  471.88   15.38
   4  -3  -9  467.98   15.47
   4   3  -8  425.39   13.36
  -4  -3   8  430.00   13.35
   4  -3  -8  429.72   13.55
   4   3  -8  420.92   13.54
  -4  -3   8  424.25   13.48
  -4   3   8  429.42   13.47
   4  -3  -8  417.17   13.67
  -4   3   8  425.30   13.49
  -4  -3   8  430.27   13.49
  -4   3   7  142.83    4.28
  -4   3   7  137.34    4.49
  -4  -3   7  118.46    4.45
  -4  -3   7  120.05    4.29
   4   3  -7  116.77    4.48
  -4   3   7  137.84    4.50
  -4  -3   7  122.93    4.46
   4  -3  -7  131.74    4.55
  -4  -3   7  112.80    4.48
  -4   3   7  135.09    4.53
   4  -3  -7  136.43    4.70
  -4  -3   6    6.66    0.70
   4  -3  -6    8.93    1.05
  -4   3   6    8.05    0.75
   4  -3  -6    7.29    1.03
  -4   3   6    6.75    0.94
  -4  -3   6    8.08    0.92
  -4   3   6    8.16    0.96
  -4  -3   6    7.00    0.94
  -4  -3   6    6.73    0.97
  -4   3   6    6.77    0.94
  -4  -3   5 1337.97   41.45
  -4   3   5 1321.19   41.62
  -4  -3   5 1310.98   41.61
   4  -3  -5 1319.85   41.81
  -4   3   5 1430.29   41.58
   4  -3  -5 1241.10   41.82
  -4  -3   5 1305.04   41.63
  -4   3   5 1323.92   41.62
  -4  -3   5 1354.12   41.67
  -4   3   5 1320.92   41.66
  -4  -3   4  187.88    6.12
  -4   3   4  191.78    6.32
  -4  -3   4  185.89    6.29
   4  -3  -4  194.69    6.32
   4   3  -4  188.59    6.33
  -4  -3   4  192.75    6.33
  -4   3   4  191.15    6.32
  -4   3   4  189.29    6.33
  -4  -3   4  191.66    6.35
  -4   3   4  201.58    6.33
   4  -3  -4  202.80    6.56
   4  -3  -4  174.04    6.49
   4  -3  -3  156.65    6.45
  -4   3   3  197.72    6.39
  -4   3   3  203.69    6.58
  -4  -3   3  185.84    6.13
  -4  -3   3  187.43    6.35
  -4   3   3  201.88    6.37
  -4   3   3  204.93    6.35
  -4  -3   3  189.69    6.31
  -4  -3   3  183.61    6.18
   4  -3  -3  200.63    6.32
   4   3  -3  179.41    6.30
   4   3  -3  185.39    6.34
   4  -3  -3  204.94    6.35
  -4   3   3  201.19    6.34
  -4  -3   3  188.33    6.33
   4  -3  -3  210.91    6.58
   4  -3  -2  184.00    6.13
  -4  -3   2  171.51    5.73
  -4   3   2  178.76    5.95
  -4  -3   2  175.52    5.95
   4  -3  -2  178.57    5.93
   4   3  -2  177.30    5.95
  -4   3   2  191.97    6.05
   4  -3  -2  185.25    5.93
   4   3  -2  178.93    5.93
  -4  -3   2  172.67    5.92
  -4   3   2  182.12    5.94
  -4   3   2  179.52    6.13
   4  -3  -1 2899.56   89.60
  -4  -3   1 2840.64   89.15
   4  -3  -1 2920.43   89.41
   4   3  -1 2879.22   89.42
  -4  -3   1 2824.46   89.38
  -4   3   1 2888.70   89.38
   4   3  -1 2841.31   89.38
   4  -3  -1 2869.75   89.37
   4  -3  -1 2880.24   89.48
  -4   3   1 2890.24   89.53
  -4   3   1 2945.30   89.56
  -4   3   1 2881.93   89.41
  -4  -3   1 2912.54   89.41
   4  -3   0   91.61    3.20
   4   3   0   84.59    3.17
  -4  -3   0   88.49    3.19
  -4   3   0   89.73    3.31
  -4   3   0   93.69    3.39
   4  -3   0   92.61    3.38
  -4  -3   0   85.24    3.17
  -4   3   0   86.83    3.17
   4  -3   0   85.09    3.15
   4   3   0   84.19    3.16
   4  -3   0   88.62    3.27
   4  -3   1  446.97   14.74
   4  -3   1  450.10   14.61
   4   3   1  455.03   14.56
   4  -3   1  440.88   14.55
   4  -3   1  454.58   14.58
   4   3   1  475.46   14.61
  -4   3  -1  434.91   14.54
  -4  -3  -1  453.88   14.57
  -4  -3  -1  474.20   14.39
  -4  -3  -1  462.88   14.54
  -4   3  -1  451.54   14.67
  -4   3  -1  471.17   14.78
   4  -3   2    3.26    0.92
  -4  -3  -2    1.97    0.76
   4   3   2    3.28    0.86
   4  -3   2    3.82    0.84
  -4  -3  -2    2.54    0.65
   4  -3   2    3.68    0.81
   4   3   2    2.48    0.82
  -4  -3  -2    2.12    0.79
  -4   3  -2    3.49    0.82
   4  -3   2    3.32    0.97
   4   3   2    2.92    0.45
  -4   3  -2    5.27    1.02
   4   3   3  226.09    7.77
   4  -3   3  235.56    7.77
  -4  -3  -3  244.56    7.62
  -4   3  -3  244.66    8.03
  -4  -3  -3  234.33    7.78
  -4   3  -3  227.91    7.75
  -4  -3  -3  230.88    7.65
   4  -3   3  247.30    7.80
   4  -3   3  229.21    7.80
   4   3   3  232.29    7.82
  -4   3  -4    0.81    1.03
   4   3   4    1.20    0.89
  -4   3  -4    0.74    0.87
  -4  -3  -4    1.70    0.88
   4  -3   4    1.46    0.94
  -4  -3  -4    2.25    0.74
   4  -3   4   -0.14    0.92
  -4  -3  -4    1.35    0.76
   4   3   5  865.79   26.30
   4  -3   5  834.51   26.39
  -4   3  -5  855.56   26.70
   4   3   5  817.49   26.41
   4  -3   5  821.43   26.41
  -4  -3  -5  825.51   26.28
   4   3   6    4.71    0.48
  -4  -3  -6    4.76    0.99
   4  -3   6    6.01    1.07
   4   3   6    5.94    0.90
  -4   3  -6    5.86    1.40
   4   3   6    7.85    1.21
   4  -3   6    4.65    1.16
   4  -3   7  217.66    7.17
   4   3   7  208.39    7.15
  -4  -3  -7  215.37    7.01
   4  -3   7  219.69    7.10
   4   3   7  205.24    6.94
  -4   3  -7  221.64    7.46
   4   3   7  201.81    6.70
   4  -3   8   22.50    1.60
   4   3   8   17.79    1.56
   4   3   8   20.39    1.36
   4  -3   8   24.39    1.57
  -4  -3  -8   19.88    1.45
   4   3   8   19.97    1.05
  -4  -3  -9  295.91    9.58
   4   3   9  290.36    9.29
   4  -3   9  284.12    9.61
   4   3   9  294.51    9.49
  -4   3  -9  272.94    9.76
   4  -3   9  293.76    9.71
   4   3   9  293.98    9.72
   4  -3  10    3.32    1.35
   4   3  10    1.27    1.37
   4   3  10    0.97    0.85
   4   3  10    2.32    1.11
  -4  -3 -10    1.31    1.23
  -4   3 -11   83.32    3.60
  -4  -3 -11   76.44    3.57
  -4  -3 -11   81.46    3.39
   4   3  11   79.31    3.23
   4   3  11   86.08    3.07
   4   3  12   22.85    1.53
   4   3  12   26.57    1.72
  -4   3 -12   28.61    2.49
  -4  -3 -12   19.92    2.05
   4   3  12   22.11    2.13
  -4   3 -13  187.63    7.31
  -4  -3 -13  206.90    7.37
   4   3  13  215.22    7.33
   4   3  13  201.43    6.93
  -4   3 -13  196.40    7.55
  -4  -3 -14   83.05    3.84
  -4   3 -14   71.31    3.76
  -4   3 -14   79.02    4.06
   4   3  14   82.98    3.78
   4   3  14   79.14    3.30
   4   3  15  306.38   10.41
  -4   3 -15  294.58   10.46
  -4  -3 -15  290.16   10.43
  -4   3 -15  310.58   10.70
   4   3  15  296.77    9.86
   4   3  15  293.75    9.96
   4   3  16   36.85    2.86
  -4  -3 -16   30.89    2.95
  -4   3 -16   40.90    2.95
   4   3  16   35.61    2.20
   4   3  16   35.48    2.31
   4   3  17  138.18    5.83
  -4   3 -17  134.85    5.99
  -4   3 -17  130.77    5.80
  -4  -3 -17  129.39    5.82
   4   3  17  145.50    5.30
   4   3  17  147.95    5.21
  -4  -3 -18   25.88    2.94
  -4   3 -18   23.34    2.98
   4   3  18   24.11    2.19
  -4   3 -18   23.54    2.99
  -4   3 -19   17.04    3.00
  -4  -3 -19   22.88    2.98
   4   3  19   22.23    2.29
  -4   3 -19   21.96    3.26
  -4   3 -20   85.12    4.78
   4   3  20   76.77    3.75
  -4   3 -20   81.44    4.53
  -4  -3 -20   80.77    4.58
  -4   3 -21   61.57    4.22
  -4  -3 -21   56.73    4.11
  -4   3 -21   56.34    4.18
   4   3  21   51.92    3.19
  -4  -3 -22    2.02    3.14
  -4   3 -22    2.81    3.17
   4   3  22    0.89    2.25
  -4   3 -22    0.16    3.29
  -4  -3 -23   24.69    3.62
  -4   3 -23   24.33    3.56
  -4   3 -23   26.44    3.80
  -4  -3 -24    2.52    3.54
  -4   3 -24    3.73    3.61
  -4   3 -24    2.15    3.48
  -4  -3 -25   70.34    4.15
  -4  -3 -25   65.75    4.99
  -4   3 -25   61.18    4.94
  -4   3 -25   63.94    4.90
  -4   3 -26    9.98    3.90
  -4  -3 -26    8.13    4.13
  -4   3 -26   12.44    3.92
  -4  -3 -27    8.92    4.02
  -4   3 -27   11.39    3.92
  -4   3 -27   11.67    4.09
  -4   3 -28    6.98    4.19
  -4   3 -29    6.12    4.24
  -4   4  30    8.33    4.38
   4  -4 -30    5.35    3.90
   4   4 -30    1.36    3.97
  -4  -4  30    2.92    3.71
   4  -4 -29   13.56    4.10
   4   4 -29    8.88    3.98
  -4  -4  29    6.79    3.64
   4  -4 -28   17.05    4.11
   4   4 -28   23.73    4.22
  -4  -4  28   19.75    3.70
   4  -4 -27    9.87    3.75
   4   4 -27    8.99    3.68
  -4  -4  27   15.43    3.55
   4  -4 -26    5.32    3.40
   4   4 -26   -1.69    3.24
  -4  -4  26   -2.15    3.24
   4  -4 -25    9.25    3.36
   4   4 -25   11.71    3.53
  -4  -4  25    5.79    3.15
   4  -4 -24   24.56    3.54
   4   4 -24   28.62    3.56
  -4  -4  24   27.75    3.37
   4  -4 -23  122.23    5.81
   4   4 -23  122.36    5.86
  -4  -4  23  122.71    5.57
   4  -4 -22   52.89    3.90
   4   4 -22   54.12    3.96
  -4  -4  22   60.12    3.65
   4  -4 -21   62.14    3.85
   4   4 -21   63.32    3.87
  -4  -4  21   54.60    3.57
   4  -4 -20  111.96    5.30
   4   4 -20  114.59    5.31
  -4  -4  20  129.12    5.18
   4  -4 -19  224.10    8.50
   4   4 -19  234.28    8.60
  -4  -4  19  232.65    8.36
   4  -4 -18  115.87    4.95
   4   4 -18  117.23    5.00
  -4  -4  18  106.37    4.69
   4  -4 -17  114.82    4.85
   4   4 -17  109.02    4.83
  -4  -4  17  110.67    4.57
   4  -4 -16  112.55    4.84
   4   4 -16  121.39    4.95
  -4  -4  16  122.66    4.73
   4   4 -15   23.37    2.16
   4  -4 -15   23.89    2.24
  -4  -4  15   23.33    1.96
   4   4 -15   23.12    1.91
  -4  -4  15   21.51    1.93
  -4   4  14   24.17    1.98
  -4  -4  14   32.39    2.00
  -4  -4  14   31.92    2.07
  -4  -4  14   28.77    1.99
   4   4 -14   28.43    1.99
   4  -4 -14   24.97    2.07
   4   4 -14   32.62    2.15
  -4  -4  13   18.61    1.63
   4  -4 -13   15.14    1.71
   4   4 -13   20.25    1.82
   4  -4 -13   14.30    1.83
  -4  -4  13   18.31    1.79
  -4   4  13   18.76    1.65
  -4  -4  13   19.56    1.71
   4   4 -13   16.72    1.65
  -4   4  12   58.95    2.82
   4   4 -12   56.19    2.64
  -4  -4  12   57.21    2.64
  -4   4  12   62.87    2.71
  -4  -4  12   57.23    2.63
   4  -4 -12   65.15    2.94
  -4  -4  12   59.38    2.86
  -4   4  12   68.99    3.25
   4  -4 -12   59.80    2.83
   4   4 -12   54.45    2.80
  -4   4  12   64.76    2.71
  -4  -4  12   54.68    2.63
  -4   4  11   95.05    3.77
  -4   4  11   95.24    4.09
   4   4 -11   91.99    3.54
  -4  -4  11   87.53    3.51
  -4   4  11   94.11    3.57
  -4  -4  11   95.16    3.57
   4  -4 -11   91.78    3.70
   4  -4 -11   90.72    3.66
   4   4 -11   93.17    3.69
  -4  -4  11   89.40    3.74
   4  -4 -11   88.58    3.79
  -4   4  11   88.62    3.54
  -4  -4  11   94.01    3.61
  -4   4  10   97.40    3.78
  -4  -4  10  107.45    3.84
[truncated: 815,071 more chars]
