# Supplementary material for: Crystal structure and Hirshfeld surface analysis of dimethyl 4′-bromo-3-oxo-5-(thio­phen-2-yl)-3,4,5,6-tetra­hydro-[1,1′-biphen­yl]-2,4-di­carboxyl­ate
Source: Acta Crystallogr E Crystallogr Commun. 2024 Apr 4;80(Pt 5):446–51. doi: 10.1107/S2056989024002858 (PMC11074581; doi:10.1107/S2056989024002858)
Supplement: Supplementary file 2 [file e-80-00446-Isup2.hkl]

data_I                                                                          
_shelx_title ' nx2007 in P2(1)/c'                                               
_shelx_refln_list_code          4                                               
_shelx_F_calc_maximum      282.48                                               
_exptl_crystal_F_000       912.00                                               
_reflns_d_resolution_high  0.6614                                               
                                                                                
loop_                                                                           
 _space_group_symop_operation_xyz                                               
 'x, y, z'                                                                      
 '-x, y+1/2, -z+1/2'                                                            
 '-x, -y, -z'                                                                   
 'x, -y-1/2, z-1/2'                                                             
                                                                                
_cell_length_a    11.4670                                                       
_cell_length_b     8.4852                                                       
_cell_length_c    20.4823                                                       
_cell_angle_alpha  90.000                                                       
_cell_angle_beta  105.135                                                       
_cell_angle_gamma  90.000                                                       
                                                                                
_shelx_F_squared_multiplier     1.000                                           
                                                                                
loop_                                                                           
 _refln_index_h                                                                 
 _refln_index_k                                                                 
 _refln_index_l                                                                 
 _refln_F_squared_calc                                                          
 _refln_F_squared_meas                                                          
 _refln_F_squared_sigma                                                         
 _refln_observed_status                                                         
   2   0   0       4612.17       4350.97        78.38 o                         
   3   0   0       2114.71       2346.15        37.24 o                         
   4   0   0       5128.99       4962.88        70.04 o                         
   5   0   0       1064.58       1286.65        19.35 o                         
   6   0   0      18183.82      20179.66       281.92 o                         
   7   0   0        293.28        209.36         4.81 o                         
   8   0   0       4421.73       4642.98        60.73 o                         
   9   0   0       9005.83       8831.25       124.11 o                         
  10   0   0       2613.90       2584.58        41.02 o                         
  11   0   0        117.21        132.51         9.05 o                         
  12   0   0       1068.30        959.74        17.68 o                         
  13   0   0         31.81         17.62         7.01 o                         
  14   0   0         24.03         20.83        10.89 o                         
  15   0   0         60.19         63.15        11.80 o                         
  16   0   0         17.85         25.36        16.34 o                         
   1   1   0       2118.19       2135.56        25.29 o                         
   2   1   0         56.78         58.76         5.48 o                         
   3   1   0        236.13        251.07         5.73 o                         
   4   1   0       9989.13      10021.86        94.19 o                         
   5   1   0       1697.53       1629.78        16.24 o                         
   6   1   0       2394.45       2130.63        29.64 o                         
   7   1   0       1208.15       1160.33        13.55 o                         
   8   1   0       2988.36       2868.69        33.16 o                         
   9   1   0         19.94         42.49         2.81 o                         
  10   1   0        779.16        640.24        10.64 o                         
  11   1   0        257.72        225.11        10.10 o                         
  12   1   0         11.81         15.55         5.27 o                         
  13   1   0       1536.83       1421.20        20.58 o                         
  14   1   0        166.60        138.28         7.49 o                         
  15   1   0        762.43        799.92        20.84 o                         
  16   1   0        487.98        513.79        21.58 o                         
   0   2   0      11487.67      11024.46       243.00 o                         
   1   2   0        277.44        330.20         3.68 o                         
   2   2   0      11822.58      12512.81       123.22 o                         
   3   2   0        783.30        838.48        10.27 o                         
   4   2   0         14.66          5.44         1.34 o                         
   5   2   0         30.43         21.80         1.61 o                         
   6   2   0        940.18       1097.45        15.68 o                         
   7   2   0        929.41        914.54        14.00 o                         
   8   2   0       1842.99       1865.75        22.36 o                         
   9   2   0         46.93         58.19         6.12 o                         
  10   2   0        184.99        197.71         5.69 o                         
  11   2   0        130.17        145.40         6.84 o                         
  12   2   0        127.45        113.37         6.98 o                         
  13   2   0        203.18        190.72         7.90 o                         
  14   2   0         51.59         59.41         7.60 o                         
  15   2   0         74.37         80.63        13.20 o                         
  16   2   0          5.81          9.79        11.74 o                         
   1   3   0       1264.48       1465.61        15.48 o                         
   2   3   0       1262.77       1139.71        18.36 o                         
   3   3   0       1062.42       1089.07        11.16 o                         
   4   3   0        758.06        740.68         8.18 o                         
   5   3   0          9.72         20.15         1.86 o                         
   6   3   0        236.13        247.08        11.95 o                         
   7   3   0       1091.28       1149.57        13.98 o                         
   8   3   0        560.68        568.13        10.53 o                         
   9   3   0          5.16          5.92         4.23 o                         
  10   3   0        191.96        177.24         5.72 o                         
  11   3   0          7.61         13.81         4.42 o                         
  12   3   0         88.18         85.41         9.66 o                         
  13   3   0         29.77         37.65         8.54 o                         
  14   3   0         68.27         81.31        13.75 o                         
  15   3   0          5.68         -1.05         9.81 o                         
  16   3   0         93.78        114.01        13.22 o                         
   0   4   0       7847.35       7471.50       165.73 o                         
   1   4   0       1729.09       1764.21        38.94 o                         
   2   4   0      11207.59      11395.90        98.49 o                         
   3   4   0        100.76         94.63         3.37 o                         
   4   4   0        253.11        213.37         4.68 o                         
   5   4   0       1070.20       1163.78        11.87 o                         
   6   4   0         69.06        100.10         4.00 o                         
   7   4   0       4160.34       4088.78        39.89 o                         
   8   4   0        228.89        243.36         7.46 o                         
   9   4   0        121.11        130.15         5.54 o                         
  10   4   0       1542.61       1510.73        18.78 o                         
  11   4   0       1442.45       1481.57        18.95 o                         
  12   4   0        659.64        735.48        13.59 o                         
  13   4   0          7.28          5.66         8.57 o                         
  14   4   0        207.31        191.10        10.49 o                         
  15   4   0         28.63         37.73         9.94 o                         
   1   5   0        105.59        131.22        10.18 o                         
   2   5   0       1090.62        976.69        12.16 o                         
   3   5   0       2483.42       2505.17        21.14 o                         
   4   5   0       3720.54       3483.33        32.29 o                         
   5   5   0       3457.94       3440.45        33.75 o                         
   6   5   0       2587.08       2519.60        25.24 o                         
   7   5   0       1011.70       1046.40        12.37 o                         
   8   5   0       1660.86       1615.87        18.00 o                         
   9   5   0         85.30        104.58         6.73 o                         
  10   5   0        328.32        329.61         9.57 o                         
  11   5   0       1132.65       1095.39        16.94 o                         
  12   5   0         19.84         19.90         8.15 o                         
  13   5   0        648.74        662.09        13.89 o                         
  14   5   0        243.24        216.17        10.82 o                         
  15   5   0        946.50        980.65        18.02 o                         
   0   6   0       7150.66       6969.24       127.79 o                         
   1   6   0       2206.18       2473.57        31.22 o                         
   2   6   0       1410.60       1207.70        20.44 o                         
   3   6   0        110.02        113.21         6.64 o                         
   4   6   0       1418.89       1423.09        20.61 o                         
   5   6   0       1095.20       1101.54        20.62 o                         
   6   6   0          7.18          7.53         3.66 o                         
   7   6   0        839.59        830.15        14.68 o                         
   8   6   0       2108.58       2097.67        24.40 o                         
   9   6   0       1225.69       1144.20        28.60 o                         
  10   6   0        571.03        603.61        12.47 o                         
  11   6   0        134.77        135.19         8.50 o                         
  12   6   0        325.33        322.41        10.64 o                         
  13   6   0          5.78          9.56         9.29 o                         
  14   6   0         12.78          8.43        10.15 o                         
   1   7   0        422.27        455.07        12.92 o                         
   2   7   0         56.97         84.19         6.22 o                         
   3   7   0        192.31        203.43        15.74 o                         
   4   7   0        233.58        235.90         5.94 o                         
   5   7   0       2702.16       2618.91        32.66 o                         
   6   7   0         76.44         70.86         4.81 o                         
   7   7   0         67.04         68.12         4.05 o                         
   8   7   0          6.46          3.33         5.59 o                         
   9   7   0        184.47        182.37        10.09 o                         
  10   7   0         72.15         75.65         8.29 o                         
  11   7   0       1009.70        971.91        17.86 o                         
  12   7   0         23.26         18.00         8.97 o                         
  13   7   0        467.31        456.20        12.63 o                         
  14   7   0         45.97         36.51        15.30 o                         
   0   8   0         75.73         69.67         9.99 o                         
   1   8   0        185.72        205.18         8.70 o                         
   2   8   0          2.05          3.43         6.50 o                         
   3   8   0        256.91        258.85        12.35 o                         
   4   8   0        394.80        393.32        12.39 o                         
   5   8   0         18.63         18.43         6.17 o                         
   6   8   0        213.13        203.97         9.88 o                         
   7   8   0        101.83         88.15         6.52 o                         
   8   8   0         66.68         67.11         7.25 o                         
   9   8   0         41.47         36.24         7.88 o                         
  10   8   0          1.21         10.04         8.08 o                         
  11   8   0         62.88         68.62         8.83 o                         
  12   8   0        152.39        143.87        10.32 o                         
  13   8   0        198.90        190.52        14.86 o                         
   1   9   0         22.13         30.57         8.08 o                         
   2   9   0        741.52        787.64        17.33 o                         
   3   9   0         88.96         72.89         9.07 o                         
   4   9   0       1714.95       1681.98        44.31 o                         
   5   9   0        167.37        202.85        18.14 o                         
   6   9   0        485.36        434.08        24.02 o                         
   7   9   0        180.03        159.55        19.91 o                         
   8   9   0        288.33        279.66        15.92 o                         
   9   9   0        237.61        201.28        16.03 o                         
  10   9   0          6.31         26.01        11.97 o                         
  11   9   0         17.94          0.50        17.65 o                         
   0  10   0         86.70        141.76        24.81 o                         
   1  10   0         35.20         42.05         9.15 o                         
   2  10   0       1881.60       1872.05        65.60 o                         
   3  10   0         37.73         25.01         9.77 o                         
   4  10   0         21.84         49.79        21.54 o                         
   5  10   0         52.10         83.21        40.43 o                         
   6  10   0         47.91         40.52        15.14 o                         
   7  10   0        271.78        212.44        48.78 o                         
   8  10   0        165.02        155.22        21.56 o                         
   9  10   0         32.21         49.28        17.92 o                         
  10  10   0         95.07         54.98        18.73 o                         
   1  11   0         99.21         84.23        11.14 o                         
   2  11   0        954.12        920.59        31.94 o                         
   3  11   0         31.65         25.84        17.72 o                         
   4  11   0        519.02        485.71        25.78 o                         
   5  11   0         33.98         29.83        16.80 o                         
   6  11   0        289.20        272.64        19.40 o                         
   7  11   0         92.70         97.32        22.54 o                         
   8  11   0          1.05        -17.01        22.89 o                         
   0  12   0       1111.19        986.03        46.68 o                         
   1  12   0        283.60        276.58        32.37 o                         
   2  12   0         48.68         37.18        16.75 o                         
   3  12   0         32.14         39.51        16.85 o                         
   4  12   0          3.30         -8.27        14.34 o                         
   5  12   0         12.00         17.24        18.07 o                         
 -16   1   1        186.19        208.75        12.62 o                         
 -15   1   1        240.82        249.09        15.42 o                         
 -14   1   1        266.33        288.50        14.84 o                         
 -13   1   1         29.21         27.50         7.47 o                         
 -12   1   1        516.20        538.89        10.43 o                         
 -11   1   1       3640.80       3237.72        62.06 o                         
 -10   1   1         14.91         25.98         3.70 o                         
  -9   1   1        232.73        212.49        14.19 o                         
  -8   1   1        655.92        568.04         7.13 o                         
  -7   1   1        277.21        267.84         4.43 o                         
  -6   1   1       4665.63       5091.39        27.73 o                         
  -5   1   1        680.17        655.07        12.66 o                         
  -4   1   1       3408.33       3158.65        33.33 o                         
  -3   1   1       5606.06       5937.26        65.64 o                         
  -2   1   1      13818.66      14060.58       178.61 o                         
  -1   1   1       3263.44       3188.06        35.22 o                         
   0   1   1         29.81         28.07         2.12 o                         
   1   1   1         27.24         40.96         2.02 o                         
   2   1   1       3294.43       3537.34        45.34 o                         
   3   1   1        101.86        121.10         2.21 o                         
   4   1   1        171.69        156.07         5.71 o                         
   5   1   1       1298.76       1251.37        13.90 o                         
   6   1   1       3895.79       3892.42        47.60 o                         
   7   1   1        785.63        749.01        18.62 o                         
   8   1   1        867.78        803.40        24.67 o                         
   9   1   1        665.07        694.19        22.49 o                         
  10   1   1        254.34        229.96         7.46 o                         
  11   1   1         10.94         16.45         4.59 o                         
  12   1   1        318.01        309.18         7.11 o                         
  13   1   1          0.62          2.09         6.44 o                         
  14   1   1          3.93          7.85         7.02 o                         
  15   1   1         97.00        114.52        12.02 o                         
  16   1   1         25.05         54.09        27.09 o                         
 -16   2   1         75.80         69.19        12.31 o                         
 -15   2   1         41.61         40.97         9.37 o                         
 -14   2   1         17.44         17.43         7.41 o                         
 -13   2   1         31.30         30.87         6.84 o                         
 -12   2   1        755.70        720.51        12.53 o                         
 -11   2   1         64.59         77.46         4.30 o                         
 -10   2   1        789.85        742.51         9.93 o                         
  -9   2   1        788.31        778.55         9.29 o                         
  -8   2   1       3124.38       3049.84        28.83 o                         
  -7   2   1       6360.90       6099.20        55.83 o                         
  -6   2   1       2580.84       2672.43        26.13 o                         
  -5   2   1        731.96        642.83         6.93 o                         
  -4   2   1      12336.13      13365.21       120.00 o                         
  -3   2   1       2109.96       2399.48        21.44 o                         
  -2   2   1        212.37        287.55         9.88 o                         
  -1   2   1       5067.54       5013.77        55.24 o                         
   0   2   1      17643.81      16965.62       263.75 o                         
   1   2   1        201.39        186.15         6.39 o                         
   2   2   1      79797.51      81558.66       761.67 o                         
   3   2   1         64.22         94.85        10.25 o                         
   4   2   1      10727.22      10763.36        96.68 o                         
   5   2   1       4845.54       5281.96        50.00 o                         
   6   2   1       2244.52       2034.59        20.19 o                         
   7   2   1         98.43        130.06         3.33 o                         
   8   2   1         63.97         99.77         4.81 o                         
   9   2   1       1043.89        956.40        13.26 o                         
  10   2   1        788.59        748.20        12.63 o                         
  11   2   1       2081.00       2171.82        26.78 o                         
  12   2   1       1818.98       1699.46        22.12 o                         
  13   2   1        697.33        722.04        12.25 o                         
  14   2   1        534.29        550.86        14.95 o                         
  15   2   1         18.36         19.49        11.22 o                         
  16   2   1         72.42         80.43        12.47 o                         
 -16   3   1         90.71        119.53        12.93 o                         
 -15   3   1         57.12         74.61         9.89 o                         
 -14   3   1        514.26        521.93        13.08 o                         
 -13   3   1       1819.49       1829.76        27.38 o                         
 -12   3   1       1050.72        997.33        16.29 o                         
 -11   3   1       2546.10       2385.81        27.73 o                         
 -10   3   1        396.90        463.35         8.23 o                         
  -9   3   1       3595.25       3440.81        40.44 o                         
  -8   3   1       2222.08       2118.19        22.85 o                         
  -7   3   1        116.01        105.49         5.28 o                         
  -6   3   1       1586.37       1489.97        16.68 o                         
  -5   3   1       1057.71       1083.26        16.18 o                         
  -4   3   1      23790.67      24205.30       208.23 o                         
  -3   3   1      10426.50      11105.83       100.20 o                         
  -2   3   1       2076.89       1886.84        15.62 o                         
  -1   3   1       5359.40       5717.78        59.60 o                         
   0   3   1       3763.63       3582.47        65.79 o                         
   1   3   1         61.40         90.07         5.05 o                         
   2   3   1        184.44        221.77         4.85 o                         
   3   3   1        113.03        120.39         4.61 o                         
   4   3   1       3717.83       3831.16        35.37 o                         
   5   3   1       4586.89       4627.53        44.37 o                         
   6   3   1       4745.12       4451.44        47.46 o                         
   7   3   1        706.07        726.07         8.66 o                         
   8   3   1       2343.28       2288.69        25.83 o                         
   9   3   1       1153.72       1158.19        14.33 o                         
  10   3   1        796.44        751.46        11.25 o                         
  11   3   1         54.17         42.53         6.20 o                         
  12   3   1         35.85         49.56         8.73 o                         
  13   3   1        283.81        267.11        10.28 o                         
  14   3   1         26.70         39.58         9.52 o                         
  15   3   1        467.91        477.48        13.31 o                         
  16   3   1         67.87         60.13        12.76 o                         
 -16   4   1        354.50        365.85        17.62 o                         
 -15   4   1         29.76         28.73         9.72 o                         
 -14   4   1          5.01         21.17        11.34 o                         
 -13   4   1        259.02        217.66         9.58 o                         
 -12   4   1        150.29        155.36         8.42 o                         
 -11   4   1          1.01          6.82         5.29 o                         
 -10   4   1        169.83        179.68         6.02 o                         
  -9   4   1         46.66         56.82         4.83 o                         
  -8   4   1        495.81        435.61         7.18 o                         
  -7   4   1       2014.42       2023.54        22.75 o                         
  -6   4   1       3216.94       3171.39        30.91 o                         
  -5   4   1       1213.54       1169.13        22.91 o                         
  -4   4   1        181.26        218.53         8.79 o                         
  -3   4   1          1.62         22.65         1.71 o                         
  -2   4   1       3638.80       4109.66        44.89 o                         
  -1   4   1        280.48        394.06         8.59 o                         
   0   4   1       1652.40       1496.45        25.49 o                         
   1   4   1       7907.40       8459.37        72.24 o                         
   2   4   1       7224.77       7263.15        65.49 o                         
   3   4   1        459.95        469.67         6.05 o                         
   4   4   1      12478.86      12804.18       120.72 o                         
   5   4   1        397.25        435.99         6.04 o                         
   6   4   1       2103.96       1980.96        20.09 o                         
   7   4   1       1053.42        992.44        17.56 o                         
   8   4   1        331.46        329.83         8.72 o                         
   9   4   1        558.41        525.20        11.28 o                         
  10   4   1       1065.01        999.16        14.74 o                         
  11   4   1        651.74        607.69        11.60 o                         
  12   4   1        755.11        735.29        13.63 o                         
  13   4   1        217.19        225.23         9.87 o                         
  14   4   1         22.41         19.19         9.51 o                         
  15   4   1        116.74        113.33        10.53 o                         
 -15   5   1          3.10         22.84        10.19 o                         
 -14   5   1         46.29         66.06         9.82 o                         
 -13   5   1          5.64         10.84         8.72 o                         
 -12   5   1         48.18         54.87         8.23 o                         
 -11   5   1        244.05        222.52         8.01 o                         
 -10   5   1        142.06        157.61         6.32 o                         
  -9   5   1        336.44        346.03        15.28 o                         
  -8   5   1          3.80          6.86         2.74 o                         
  -7   5   1         29.33         31.37         3.72 o                         
  -6   5   1         35.93         31.98         3.31 o                         
  -5   5   1       1725.52       1679.32        14.51 o                         
  -4   5   1          4.49          7.13         2.10 o                         
  -3   5   1       2303.74       2637.28        24.56 o                         
  -2   5   1         72.72         79.19         2.05 o                         
  -1   5   1        219.02        220.63         7.15 o                         
   0   5   1        234.91        242.37         7.33 o                         
   1   5   1         65.06         87.68         7.13 o                         
   2   5   1        683.87        696.30        13.74 o                         
   3   5   1         80.44        101.33         6.55 o                         
   4   5   1        864.48        893.76         8.72 o                         
   5   5   1        648.88        697.96        10.51 o                         
   6   5   1         30.24         34.03         3.55 o                         
   7   5   1          9.72         19.02         3.76 o                         
   8   5   1         21.91         25.77         4.53 o                         
   9   5   1          0.76          4.32         4.99 o                         
  10   5   1        189.78        167.02         7.00 o                         
  11   5   1        567.05        584.86        12.77 o                         
  12   5   1         41.49         46.08         8.47 o                         
  13   5   1         35.01         19.29         9.67 o                         
  14   5   1        141.43        147.69        10.49 o                         
  15   5   1        186.83        189.25        11.45 o                         
 -14   6   1         28.64         36.32        10.03 o                         
 -13   6   1         26.25         28.88         9.35 o                         
 -12   6   1        793.38        812.72        14.94 o                         
 -11   6   1         11.31         15.79         8.10 o                         
 -10   6   1        971.50       1016.45        14.58 o                         
  -9   6   1       1065.64       1061.31        20.49 o                         
  -8   6   1        608.57        603.69         7.72 o                         
  -7   6   1        180.97        182.84         4.24 o                         
  -6   6   1          4.35         11.88         3.36 o                         
  -5   6   1        795.47        763.47        13.01 o                         
  -4   6   1        424.32        410.97         6.27 o                         
  -3   6   1        251.14        255.14         4.79 o                         
  -2   6   1        231.13        261.46         8.17 o                         
  -1   6   1        516.97        554.60         9.00 o                         
   0   6   1       1632.97       1636.26        25.36 o                         
   1   6   1          7.81         15.70         3.90 o                         
   2   6   1        174.75        133.17         5.13 o                         
   3   6   1       1208.53       1268.15        12.51 o                         
   4   6   1       1076.11       1021.88        16.27 o                         
   5   6   1         79.46         93.64         4.01 o                         
   6   6   1        863.04        859.10        11.28 o                         
   7   6   1        499.82        565.63         7.97 o                         
   8   6   1         36.57         47.26         4.84 o                         
   9   6   1         50.08         47.74         6.51 o                         
  10   6   1          1.04         -0.13         7.98 o                         
  11   6   1          6.98          3.46         8.02 o                         
  12   6   1        165.23        199.91         9.96 o                         
  13   6   1        321.61        351.97        11.60 o                         
  14   6   1        258.97        290.60        12.52 o                         
 -14   7   1        403.15        398.72        12.71 o                         
 -13   7   1        187.14        210.83        10.69 o                         
 -12   7   1        107.42        109.46        12.08 o                         
 -11   7   1       1024.31       1050.99        17.98 o                         
 -10   7   1          3.67          1.15         8.60 o                         
  -9   7   1        312.73        310.02        12.43 o                         
  -8   7   1        171.31        168.10         5.55 o                         
  -7   7   1         34.68         30.66         4.12 o                         
  -6   7   1       1292.81       1308.99        16.09 o                         
  -5   7   1        484.56        537.36         9.05 o                         
  -4   7   1        663.79        598.28        24.81 o                         
  -3   7   1       1750.14       1761.44        30.75 o                         
  -2   7   1       5087.00       5137.81        82.54 o                         
  -1   7   1         93.27        100.75        15.77 o                         
   0   7   1       1664.30       1698.35        29.62 o                         
   1   7   1        271.34        234.53        10.96 o                         
   2   7   1        447.17        433.33        16.29 o                         
   3   7   1        143.60        137.52         4.94 o                         
   4   7   1       1145.39       1071.15        14.22 o                         
   5   7   1         82.35         74.97         4.42 o                         
   6   7   1       3145.02       3123.33        32.37 o                         
   7   7   1        703.83        711.56         9.16 o                         
   8   7   1       1180.79       1188.18        19.56 o                         
   9   7   1        659.73        694.97        13.25 o                         
  10   7   1        499.02        459.68        11.60 o                         
  11   7   1        172.01        196.01        10.03 o                         
  12   7   1         23.04         30.43         9.15 o                         
  13   7   1         17.97         14.67         9.80 o                         
 -13   8   1        122.95         86.54        12.98 o                         
 -12   8   1          0.18         -0.72         9.54 o                         
 -11   8   1         74.64        101.17         8.92 o                         
 -10   8   1        486.74        547.48        14.45 o                         
  -9   8   1        269.27        270.01         8.63 o                         
  -8   8   1        531.23        522.21        10.25 o                         
  -7   8   1       1052.68       1018.56        19.01 o                         
  -6   8   1       1895.88       1851.29        33.87 o                         
  -5   8   1        833.99        775.75        15.35 o                         
  -4   8   1        275.36        274.06        10.69 o                         
  -3   8   1        324.44        331.24        23.27 o                         
  -2   8   1         96.83        119.86         8.83 o                         
  -1   8   1        125.81        158.57        25.13 o                         
   0   8   1       1191.37       1074.03        20.87 o                         
   1   8   1       1359.44       1422.49        26.06 o                         
   2   8   1       2061.64       2036.15        35.17 o                         
   3   8   1         93.40        113.90         8.85 o                         
   4   8   1       2562.62       2017.10        41.13 o                         
   5   8   1        167.40        152.21         7.03 o                         
   6   8   1        928.81        941.58        16.48 o                         
   7   8   1        383.06        331.96        13.70 o                         
   8   8   1         46.67         27.73         8.12 o                         
   9   8   1         67.87         62.87         9.94 o                         
  10   8   1        389.94        372.79        13.65 o                         
  11   8   1        324.01        315.45        13.82 o                         
  12   8   1        389.44        368.36        22.82 o                         
 -12   9   1         19.36          3.32        16.31 o                         
 -11   9   1        514.05        462.49        22.82 o                         
 -10   9   1         10.30         19.24        15.06 o                         
  -9   9   1       1174.36       1100.06        26.89 o                         
  -8   9   1        322.06        319.80        16.20 o                         
  -7   9   1        326.03        337.06        20.16 o                         
  -6   9   1          1.78        -14.91        16.85 o                         
  -5   9   1          1.46         22.31        15.44 o                         
  -4   9   1        192.53        228.28        17.20 o                         
  -3   9   1        344.58        334.53        15.48 o                         
  -2   9   1        626.65        650.50        15.36 o                         
  -1   9   1         36.81         39.50         8.14 o                         
   0   9   1         58.87         66.16         8.50 o                         
   1   9   1        167.91        162.77        19.01 o                         
   2   9   1         29.03         47.85         9.27 o                         
   3   9   1         11.09         26.06        15.13 o                         
   4   9   1        880.47        838.84        20.55 o                         
   5   9   1         27.78         13.26        15.81 o                         
   6   9   1        285.74        261.05        11.11 o                         
   7   9   1        665.22        607.05        22.42 o                         
   8   9   1        146.33        140.65        10.99 o                         
   9   9   1         33.99         47.72        10.98 o                         
  10   9   1         68.82         93.76        13.61 o                         
  11   9   1         24.35         24.66        18.74 o                         
 -10  10   1        105.90        138.46        19.32 o                         
  -9  10   1          5.27        -12.88        17.32 o                         
  -8  10   1         46.16         43.20        17.02 o                         
  -7  10   1         10.38         25.62        19.43 o                         
  -6  10   1        303.43        268.87        15.71 o                         
  -5  10   1         48.46         63.93        20.65 o                         
  -4  10   1         37.28         14.03        16.79 o                         
  -3  10   1         14.88         26.21        11.00 o                         
  -2  10   1         27.74         38.12         9.00 o                         
  -1  10   1        449.32        454.42        25.15 o                         
   0  10   1       1058.68       1001.31        21.21 o                         
   1  10   1         25.45         32.83         9.18 o                         
   2  10   1        194.44        183.18        21.86 o                         
   3  10   1         74.28         84.49        10.31 o                         
   4  10   1         14.17         10.15        13.87 o                         
   5  10   1          0.58         20.15        14.26 o                         
   6  10   1        124.41        143.34        16.65 o                         
   7  10   1         76.96         99.43        21.37 o                         
   8  10   1        221.80        199.02        19.08 o                         
   9  10   1         76.11         76.35        18.28 o                         
  10  10   1         27.38          9.55        16.63 o                         
  -8  11   1         10.93         54.82        18.78 o                         
  -7  11   1        460.96        506.97        46.64 o                         
  -6  11   1          2.50         10.82        25.69 o                         
  -5  11   1         72.62         81.46        24.73 o                         
  -4  11   1        141.39        176.09        20.82 o                         
  -3  11   1         14.16         11.88        27.41 o                         
  -2  11   1         82.84        108.47        17.84 o                         
  -1  11   1         36.70         23.70        10.27 o                         
   0  11   1        612.05        592.55        16.51 o                         
   1  11   1         29.86         29.38        11.80 o                         
   2  11   1        125.92        102.43        18.51 o                         
   3  11   1         48.43         62.93        15.06 o                         
   4  11   1          5.88         33.31        15.99 o                         
   5  11   1          4.70         29.13        15.94 o                         
   6  11   1         12.48         -0.94        17.26 o                         
   7  11   1          4.03        -10.67        22.01 o                         
   8  11   1        176.66        150.12        24.92 o                         
  -6  12   1         27.94         23.23        19.11 o                         
  -5  12   1         43.89         52.59        18.03 o                         
  -4  12   1          0.25        -15.56        14.26 o                         
  -3  12   1          0.04         12.35        15.73 o                         
  -2  12   1          5.47         -6.03        15.44 o                         
  -1  12   1         54.61         70.34        15.16 o                         
   0  12   1        362.25        360.34        22.88 o                         
   1  12   1          1.90         -0.59        15.32 o                         
   2  12   1         93.73        116.74        16.89 o                         
   3  12   1          4.27         10.41        16.72 o                         
   4  12   1        274.85        285.58        20.38 o                         
   5  12   1         16.52         22.38        18.13 o                         
 -16   0   2         81.02        110.35        16.54 o                         
 -15   0   2       1006.80       1019.78        28.33 o                         
 -14   0   2        391.91        392.08        14.46 o                         
 -13   0   2        857.09        834.05        15.01 o                         
 -12   0   2        824.12        758.97        19.69 o                         
 -11   0   2        204.87        262.06         6.80 o                         
 -10   0   2       2283.13       2278.30        29.17 o                         
  -9   0   2        242.19        217.64         5.87 o                         
  -8   0   2        858.23        818.53        11.32 o                         
  -7   0   2       3776.67       3710.77        48.65 o                         
  -6   0   2       8298.29       8312.70       106.39 o                         
  -5   0   2      25229.34      25900.59       329.12 o                         
  -4   0   2       2539.88       2601.18        37.22 o                         
  -3   0   2       4165.99       4050.37        63.64 o                         
  -2   0   2       2363.67       2662.80        37.52 o                         
  -1   0   2          4.84          4.53         1.22 o                         
   1   0   2         34.13         59.13         5.16 o                         
   2   0   2      18532.79      18063.52       397.27 o                         
   3   0   2       4475.01       4915.78        77.02 o                         
   4   0   2       5815.30       5490.83        77.42 o                         
   5   0   2       8357.30       8903.73       124.67 o                         
   6   0   2      11730.85      11564.88       181.63 o                         
   7   0   2       1030.67       1171.55        18.85 o                         
   8   0   2        171.72        155.98         6.58 o                         
   9   0   2        160.26        155.95         8.45 o                         
  10   0   2       1860.39       1923.73        40.13 o                         
  11   0   2        337.62        387.30        14.92 o                         
  12   0   2        448.07        384.41        15.99 o                         
  13   0   2       1239.94       1216.12        25.47 o                         
  14   0   2        340.74        347.94        14.51 o                         
  15   0   2        290.20        327.25        14.70 o                         
  16   0   2        146.87        141.20        21.99 o                         
 -16   1   2        103.83        100.83        11.54 o                         
 -15   1   2          6.71          1.32        10.44 o                         
 -14   1   2        302.98        324.22        12.42 o                         
 -13   1   2         27.94         29.80         6.41 o                         
 -12   1   2        114.31        148.40         5.29 o                         
 -11   1   2       1347.42       1206.83        20.18 o                         
 -10   1   2       2312.49       2295.00        25.84 o                         
  -9   1   2       3669.08       3492.05        34.02 o                         
  -8   1   2        741.61        761.32        13.95 o                         
  -7   1   2       4007.72       3946.49        36.58 o                         
  -6   1   2       3787.26       3974.00        22.37 o                         
  -5   1   2       8482.69       9304.38       103.20 o                         
  -4   1   2       2566.66       2567.84        27.48 o                         
  -3   1   2        454.68        463.25         5.84 o                         
  -2   1   2      28759.49      29527.73       346.19 o                         
  -1   1   2      10561.37      11233.66       156.12 o                         
   0   1   2        867.94        868.99        12.58 o                         
   1   1   2      33327.23      33915.22       469.34 o                         
   2   1   2       3457.66       3457.83        38.43 o                         
   3   1   2        683.13        693.97         8.78 o                         
   4   1   2          5.24         22.67         1.57 o                         
   5   1   2          6.71         25.57         1.87 o                         
   6   1   2        404.89        423.19        11.95 o                         
   7   1   2       2710.93       2855.82        33.19 o                         
   8   1   2       2705.28       2471.21        36.93 o                         
   9   1   2       1941.11       2005.43        30.93 o                         
  10   1   2       2794.68       2621.35        36.32 o                         
  11   1   2        248.79        245.32         8.59 o                         
  12   1   2        214.52        248.01        10.57 o                         
  13   1   2         22.33         14.42         5.29 o                         
  14   1   2         46.93         64.99         7.36 o                         
  15   1   2         81.99         75.12        11.04 o                         
  16   1   2         68.40         54.82        16.96 o                         
 -16   2   2          3.06         19.80        11.61 o                         
 -15   2   2        168.27        186.17        10.38 o                         
 -14   2   2        215.04        213.67         8.61 o                         
 -13   2   2         96.48         93.33         7.79 o                         
 -12   2   2         23.38         21.84         4.54 o                         
 -11   2   2         11.52         22.32         5.01 o                         
 -10   2   2         34.12         36.63         4.11 o                         
  -9   2   2        297.79        312.93         7.39 o                         
  -8   2   2         96.04         93.11         3.81 o                         
  -7   2   2       1087.99       1175.56        12.57 o                         
  -6   2   2         11.03         14.90         2.32 o                         
  -5   2   2       4332.27       4460.57        39.50 o                         
  -4   2   2        521.46        608.64        11.87 o                         
  -3   2   2        542.66        654.89        19.18 o                         
  -2   2   2       3355.78       3577.65        31.18 o                         
  -1   2   2       1692.52       1636.79        23.39 o                         
   0   2   2      25926.05      27359.45       319.85 o                         
   1   2   2      18865.79      20168.28       221.09 o                         
   2   2   2       1443.53       1495.05        21.41 o                         
   3   2   2        140.12        157.53         5.56 o                         
   4   2   2        821.89        801.85        16.33 o                         
   5   2   2        575.60        693.40        14.94 o                         
   6   2   2       2411.60       2427.69        23.03 o                         
   7   2   2       1285.37       1353.92        14.13 o                         
   8   2   2       1055.15        987.34        12.32 o                         
   9   2   2         87.74         93.01         5.38 o                         
  10   2   2        558.90        505.51        10.06 o                         
  11   2   2        279.30        300.16         9.78 o                         
  12   2   2         19.41         20.86         5.85 o                         
  13   2   2        377.52        357.81        11.30 o                         
  14   2   2        259.62        239.01        11.44 o                         
  15   2   2          3.60          1.15        11.21 o                         
  16   2   2          8.90         17.66        12.19 o                         
 -16   3   2        153.86        197.20        16.79 o                         
 -15   3   2         44.42         66.70         9.93 o                         
 -14   3   2        263.75        275.55        10.71 o                         
 -13   3   2        435.11        423.40        10.16 o                         
 -12   3   2        159.91        180.33         8.34 o                         
 -11   3   2         11.70         14.43         5.15 o                         
 -10   3   2         54.05         94.08         6.08 o                         
  -9   3   2        818.05        781.80        19.96 o                         
  -8   3   2        163.07        168.03         6.52 o                         
  -7   3   2         18.27         26.70         3.07 o                         
  -6   3   2          0.41          0.21         2.59 o                         
  -5   3   2         52.80         51.45         2.19 o                         
  -4   3   2       1404.81       1509.00        14.44 o                         
  -3   3   2         93.44        112.49         1.96 o                         
  -2   3   2          5.35         11.96         1.70 o                         
  -1   3   2       1094.43       1023.70        10.18 o                         
   0   3   2       3207.82       2983.09        35.37 o                         
   1   3   2        258.40        348.17        11.04 o                         
   2   3   2       3460.25       3450.91        34.29 o                         
   3   3   2       2859.15       2993.34        27.65 o                         
   4   3   2         24.54         26.79         1.83 o                         
   5   3   2        224.08        215.63         6.22 o                         
   6   3   2         24.77         21.45         2.65 o                         
   7   3   2        736.49        777.62        16.58 o                         
   8   3   2        933.50        950.03        24.14 o                         
   9   3   2        333.01        333.16         9.92 o                         
  10   3   2        196.28        175.26        11.42 o                         
  11   3   2         60.21         62.40         6.18 o                         
  12   3   2        317.23        307.18         9.04 o                         
  13   3   2        277.68        292.79        10.64 o                         
  14   3   2          7.87         12.29         9.51 o                         
  15   3   2          2.93          6.04        10.07 o                         
 -16   4   2        182.91        180.15        12.78 o                         
 -15   4   2        378.27        402.79        12.15 o                         
 -14   4   2         68.90         87.05         9.22 o                         
 -13   4   2        535.60        543.94        11.17 o                         
 -12   4   2         12.30          9.08         6.75 o                         
 -11   4   2         45.03         38.43         6.26 o                         
 -10   4   2        729.03        737.43        11.52 o                         
  -9   4   2         10.29         18.54         3.95 o                         
  -8   4   2       1699.37       1639.75        18.16 o                         
  -7   4   2       2607.99       2584.60        28.54 o                         
  -6   4   2       3437.07       3475.94        33.60 o                         
  -5   4   2       3575.59       3445.16        29.57 o                         
  -4   4   2       2476.90       2583.15        20.80 o                         
  -3   4   2         59.69         40.73         1.88 o                         
  -2   4   2        266.89        272.46         3.68 o                         
  -1   4   2       1981.87       1944.09        19.69 o                         
   0   4   2         39.05         39.30         4.08 o                         
   1   4   2       1328.43       1358.78        14.54 o                         
   2   4   2      10853.66      11406.79       118.60 o                         
   3   4   2        147.38        260.80         4.04 o                         
   4   4   2       4256.62       4206.65        40.46 o                         
   5   4   2       1838.20       1918.20        19.50 o                         
   6   4   2       3017.24       2815.35        27.97 o                         
   7   4   2        159.60        186.30         6.47 o                         
   8   4   2       1223.83       1172.05        14.65 o                         
   9   4   2        206.03        206.20         5.35 o                         
  10   4   2         50.68         52.59         7.00 o                         
  11   4   2         60.38         74.22         8.02 o                         
  12   4   2         89.30        104.75         9.07 o                         
  13   4   2         89.79        114.48         9.27 o                         
  14   4   2        130.74        141.38        10.29 o                         
  15   4   2        155.22        175.25        11.02 o                         
 -15   5   2          0.13          8.42        10.14 o                         
 -14   5   2        171.57        205.28        10.56 o                         
 -13   5   2        125.02        115.76         9.19 o                         
 -12   5   2        874.79        857.40        13.93 o                         
 -11   5   2        699.58        740.42        12.38 o                         
 -10   5   2       1925.75       1881.58        22.82 o                         
  -9   5   2       3088.53       2971.83        35.74 o                         
  -8   5   2        233.38        304.94         5.94 o                         
  -7   5   2       1236.58       1213.16        12.95 o                         
  -6   5   2        509.01        494.09        12.70 o                         
  -5   5   2       2360.61       2322.61        28.89 o                         
  -4   5   2       2180.26       2023.98        18.94 o                         
  -3   5   2       1178.50       1235.21        13.40 o                         
  -2   5   2       9134.81       9207.61        56.86 o                         
  -1   5   2       1210.42       1144.02        26.26 o                         
   0   5   2       9339.26       9414.23       132.48 o                         
   1   5   2        891.68        746.95        12.59 o                         
   2   5   2       8006.05       8046.61        82.33 o                         
   3   5   2        177.77        203.03         4.03 o                         
   4   5   2        572.25        555.74        11.63 o                         
   5   5   2         96.58        112.33         4.68 o                         
   6   5   2       3139.10       3070.46        30.52 o                         
   7   5   2         25.94         25.32         4.74 o                         
   8   5   2       4241.17       4034.12        50.13 o                         
   9   5   2        640.10        653.68        10.15 o                         
  10   5   2       1798.72       1853.81        24.07 o                         
  11   5   2        941.85        951.45        16.73 o                         
  12   5   2        229.41        236.38        10.53 o                         
  13   5   2        166.85        152.72        10.00 o                         
  14   5   2         53.38         71.70         9.97 o                         
  15   5   2         72.49         67.40        10.90 o                         
 -15   6   2        433.45        443.89        13.37 o                         
 -14   6   2         79.69         90.60        10.29 o                         
 -13   6   2        701.19        696.53        14.22 o                         
 -12   6   2        110.55        111.03         8.79 o                         
 -11   6   2        320.66        316.07         9.51 o                         
 -10   6   2          0.42         10.94         6.79 o                         
  -9   6   2         47.45         63.83         6.18 o                         
  -8   6   2         77.14         98.27         4.26 o                         
  -7   6   2         75.06        102.21         4.00 o                         
  -6   6   2       2714.00       2582.55        24.41 o                         
  -5   6   2       2786.51       2688.77        25.63 o                         
  -4   6   2       1025.15       1002.14        10.60 o                         
  -3   6   2       1724.96       1620.86        19.01 o                         
  -2   6   2       1039.29       1168.41        28.15 o                         
  -1   6   2          4.23         35.31         4.60 o                         
   0   6   2         53.90         75.62         7.93 o                         
   1   6   2        741.02        759.36        26.45 o                         
   2   6   2        556.86        452.24         7.73 o                         
   3   6   2       2232.25       2252.30        23.61 o                         
   4   6   2       6663.24       6607.95        78.87 o                         
   5   6   2        717.58        703.41         9.52 o                         
   6   6   2       8694.75       8323.54        79.61 o                         
   7   6   2         14.24         16.84         4.05 o                         
   8   6   2        134.67        148.24         5.66 o                         
   9   6   2        405.74        402.43        12.94 o                         
  10   6   2         75.69         70.20         8.54 o                         
  11   6   2         17.82         14.93         8.59 o                         
  12   6   2        748.68        707.48        14.17 o                         
  13   6   2        768.80        811.44        15.76 o                         
  14   6   2        199.65        197.37        11.46 o                         
 -14   7   2          2.57          7.28        10.29 o                         
 -13   7   2         82.97         89.23         9.79 o                         
 -12   7   2          1.07          5.61         9.24 o                         
 -11   7   2         50.87         52.69         8.74 o                         
 -10   7   2        561.01        543.18        10.84 o                         
  -9   7   2        692.12        698.28        15.32 o                         
  -8   7   2         72.31         62.24         6.10 o                         
  -7   7   2        602.82        611.06        11.22 o                         
  -6   7   2          3.84          9.63         3.03 o                         
  -5   7   2        281.37        277.55         7.06 o                         
  -4   7   2        411.32        394.36        10.21 o                         
  -3   7   2        149.04        159.69         7.62 o                         
  -2   7   2        963.10        971.11        18.18 o                         
  -1   7   2         33.00         30.72         5.92 o                         
   0   7   2       1513.71       1635.14        28.75 o                         
   1   7   2          9.76         24.69         8.41 o                         
   2   7   2         85.84        101.46        16.83 o                         
   3   7   2         37.67         39.27         2.54 o                         
   4   7   2        255.63        238.11         8.01 o                         
   5   7   2          7.20         16.71         4.57 o                         
   6   7   2        597.45        573.81         9.96 o                         
   7   7   2         59.86         73.57         5.51 o                         
   8   7   2        579.11        523.29        14.55 o                         
   9   7   2         55.97         55.62         7.60 o                         
  10   7   2        238.15        216.96        10.78 o                         
  11   7   2          8.72         -0.73         8.93 o                         
  12   7   2         56.34         50.37         9.41 o                         
  13   7   2        136.14        138.14        11.65 o                         
 -13   8   2         10.43          7.94        12.51 o                         
 -12   8   2         41.75         40.27         9.64 o                         
 -11   8   2          9.05          6.72         8.42 o                         
 -10   8   2        632.40        647.98        13.21 o                         
  -9   8   2        132.21        148.86         9.09 o                         
  -8   8   2        517.11        524.64        11.47 o                         
  -7   8   2         42.92         47.32         6.43 o                         
  -6   8   2        217.08        199.33        12.69 o                         
  -5   8   2        246.37        240.47         7.84 o                         
  -4   8   2        503.71        467.47        11.69 o                         
  -3   8   2        356.27        390.30        10.86 o                         
  -2   8   2         17.79         20.30         6.62 o                         
  -1   8   2          0.35         -2.75         6.77 o                         
   0   8   2        457.10        421.44        20.77 o                         
   1   8   2         45.90         69.51         8.00 o                         
   2   8   2        549.64        576.93        18.28 o                         
   3   8   2        259.04        262.57        20.74 o                         
   4   8   2         15.52         20.69         2.67 o                         
   5   8   2          8.13          4.72         3.45 o                         
   6   8   2        174.93        160.03         7.23 o                         
   7   8   2        258.70        252.00        10.34 o                         
   8   8   2        243.66        244.95        10.89 o                         
   9   8   2         61.77         48.67        10.06 o                         
  10   8   2        286.88        245.60        15.30 o                         
  11   8   2         82.95         99.87        12.09 o                         
  12   8   2         19.26         30.51        14.53 o                         
 -12   9   2        373.72        407.54        19.89 o                         
 -11   9   2         69.68         57.76        17.91 o                         
 -10   9   2         72.16         84.98        15.61 o                         
  -9   9   2         96.84         93.47        14.45 o                         
  -8   9   2          3.63         -4.13        18.73 o                         
  -7   9   2         73.27         68.49        18.41 o                         
  -6   9   2         14.69         21.34        11.61 o                         
  -5   9   2         85.91         88.12         8.63 o                         
  -4   9   2        400.18        400.23        14.05 o                         
  -3   9   2         85.92         88.12         8.20 o                         
  -2   9   2        128.86        143.60         9.02 o                         
  -1   9   2        378.00        405.99        12.36 o                         
   0   9   2        719.28        712.91        16.38 o                         
   1   9   2          7.12         10.59         7.88 o                         
   2   9   2       1481.21       1519.22        32.72 o                         
   3   9   2         43.62         52.16        10.66 o                         
   4   9   2        203.02        222.21        14.68 o                         
   5   9   2         64.12         91.62        14.31 o                         
   6   9   2         25.20         33.39         8.67 o                         
   7   9   2          9.74          9.02         9.80 o                         
   8   9   2        328.78        300.14        12.86 o                         
   9   9   2         15.97          1.19        11.60 o                         
  10   9   2        367.84        384.09        17.07 o                         
  11   9   2        161.36        168.46        19.84 o                         
 -10  10   2         12.65         22.72        18.63 o                         
  -9  10   2          1.63          9.66        17.73 o                         
  -8  10   2        688.26        737.54        25.98 o                         
  -7  10   2         20.76          5.98        22.08 o                         
  -6  10   2        612.31        582.25        24.04 o                         
  -5  10   2        322.68        307.56        16.38 o                         
  -4  10   2        285.38        319.79        20.49 o                         
  -3  10   2        696.78        664.25        17.81 o                         
  -2  10   2         17.11         25.55         9.22 o                         
  -1  10   2        620.64        642.69        16.33 o                         
   0  10   2         56.78         83.21         9.80 o                         
   1  10   2        235.46        226.72        12.58 o                         
   2  10   2        179.70        156.29        10.71 o                         
   3  10   2        223.87        220.54        15.82 o                         
   4  10   2        725.25        692.36        28.38 o                         
   5  10   2        148.83        143.82        16.05 o                         
   6  10   2        824.71        846.61        26.70 o                         
   7  10   2          4.52         18.95        29.13 o                         
   8  10   2        667.07        654.42        26.94 o                         
   9  10   2         36.74         66.92        16.24 o                         
  10  10   2         14.63         22.32        16.60 o                         
  -8  11   2         34.85         47.80        18.90 o                         
  -7  11   2        321.92        302.70        25.38 o                         
  -6  11   2        110.62        171.04        43.45 o                         
  -5  11   2        283.65        323.15        23.32 o                         
  -4  11   2        249.67        294.07        17.16 o                         
  -3  11   2         51.05         51.88        14.56 o                         
  -2  11   2        127.03        141.06        10.24 o                         
  -1  11   2         99.75         80.80         9.82 o                         
   0  11   2        206.06        217.43        12.48 o                         
   1  11   2          3.86         -4.76        10.58 o                         
   2  11   2         37.83         50.46        15.08 o                         
   3  11   2         10.16         26.99        15.57 o                         
   4  11   2        108.11        112.45        17.02 o                         
   5  11   2        148.50        161.51        18.31 o                         
   6  11   2         74.54         54.07        17.71 o                         
   7  11   2         22.50         17.87        22.23 o                         
   8  11   2         88.69        105.07        33.25 o                         
  -6  12   2         59.64         65.40        19.05 o                         
  -5  12   2         68.46         75.46        22.08 o                         
  -4  12   2          1.40         -8.08        16.07 o                         
  -3  12   2        126.82         74.49        15.87 o                         
  -2  12   2         15.92         31.53        15.24 o                         
  -1  12   2         61.03         57.66        18.24 o                         
   0  12   2         97.12         84.14        15.36 o                         
   1  12   2        114.70        128.74        16.05 o                         
   2  12   2        156.37        154.02        17.34 o                         
   3  12   2        237.88        173.53        18.29 o                         
   4  12   2          1.40         14.26        17.51 o                         
   5  12   2         34.59         19.59        18.81 o                         
 -17   1   3        238.83        239.62        17.47 o                         
 -16   1   3          3.51         -2.71        12.80 o                         
 -15   1   3        139.96        154.55        11.44 o                         
 -14   1   3         20.95         21.67         7.39 o                         
 -13   1   3         19.15         21.04         5.43 o                         
 -12   1   3        397.00        428.76         8.95 o                         
 -11   1   3        508.93        457.77         7.73 o                         
 -10   1   3        429.74        445.90         7.29 o                         
  -9   1   3       1154.82       1081.20        13.75 o                         
  -8   1   3       2175.27       2308.85        25.18 o                         
  -7   1   3        850.37        810.13        25.43 o                         
  -6   1   3         46.60         84.00         5.44 o                         
  -5   1   3       7574.94       7793.70        86.56 o                         
  -4   1   3        271.48        262.63         3.61 o                         
  -3   1   3        915.26       1035.36        13.05 o                         
  -2   1   3       5497.36       5820.70        73.78 o                         
  -1   1   3       2161.95       2367.19        33.48 o                         
   0   1   3        826.17        779.75        11.47 o                         
   1   1   3       9849.65      10409.80       157.99 o                         
   2   1   3        177.95        106.17         4.84 o                         
   3   1   3        580.98        542.54        13.91 o                         
   4   1   3       9423.97       9695.72       100.68 o                         
   5   1   3        719.01        762.11        14.12 o                         
   6   1   3        108.82         97.83         3.26 o                         
   7   1   3        557.04        555.06        12.74 o                         
   8   1   3        657.02        717.58        12.86 o                         
   9   1   3         36.25         52.46         4.88 o                         
  10   1   3       1087.06       1052.76        29.56 o                         
  11   1   3        421.06        412.23        22.28 o                         
  12   1   3        885.19        838.88        21.26 o                         
  13   1   3         61.18         51.97         8.64 o                         
  14   1   3        334.70        339.45         9.81 o                         
  15   1   3        157.09        169.16        11.90 o                         
  16   1   3         13.78         31.67        20.54 o                         
 -16   2   3        140.95        159.30        12.64 o                         
 -15   2   3       1096.50       1122.15        21.64 o                         
 -14   2   3         92.08         95.75         8.10 o                         
 -13   2   3       1332.37       1348.76        16.40 o                         
 -12   2   3        984.85        952.75        13.52 o                         
 -11   2   3       2063.69       2190.93        24.17 o                         
 -10   2   3        169.39        175.52         6.06 o                         
  -9   2   3       1634.02       1718.15        20.22 o                         
  -8   2   3        169.72        146.88         3.59 o                         
  -7   2   3        114.41        129.62         3.39 o                         
  -6   2   3       4995.16       4737.63        47.68 o                         
  -5   2   3       4028.22       4179.19        42.15 o                         
  -4   2   3       7331.91       7599.20        63.64 o                         
  -3   2   3      29459.23      29832.67       279.27 o                         
  -2   2   3      14073.30      14592.48       125.85 o                         
  -1   2   3       9061.53       9010.87        93.47 o                         
   0   2   3       1269.63       1151.44        13.28 o                         
   1   2   3      14372.50      14407.40       167.88 o                         
   2   2   3       1194.49       1197.13        14.02 o                         
   3   2   3       5004.45       5206.45        57.76 o                         
   4   2   3       4006.87       3767.94        37.81 o                         
   5   2   3       2196.21       2369.70        23.16 o                         
   6   2   3       4849.73       4680.07        47.27 o                         
   7   2   3       7874.85       7734.66        73.96 o                         
   8   2   3       4298.45       4080.26        44.07 o                         
   9   2   3         71.53         67.78         4.51 o                         
  10   2   3        737.42        763.21        12.92 o                         
  11   2   3         12.62         18.53         6.29 o                         
  12   2   3        213.00        219.60         7.41 o                         
  13   2   3        285.95        259.22        13.71 o                         
  14   2   3        314.06        318.22         9.81 o                         
  15   2   3        144.89        167.94        13.34 o                         
  16   2   3         13.72         27.94        12.33 o                         
 -16   3   3        412.04        414.13        15.11 o                         
 -15   3   3        664.28        618.07        14.31 o                         
 -14   3   3         40.20         65.28         7.79 o                         
 -13   3   3        154.15        133.55         7.77 o                         
 -12   3   3          1.46          9.21         5.71 o                         
 -11   3   3         10.36         14.87         5.19 o                         
 -10   3   3       2515.76       2479.75        28.36 o                         
  -9   3   3       2995.04       2831.09        33.81 o                         
  -8   3   3       3753.13       3716.15        35.13 o                         
  -7   3   3       3355.25       3211.94        30.37 o                         
  -6   3   3       1889.71       2127.15        20.45 o                         
  -5   3   3       1143.80        955.27        10.82 o                         
  -4   3   3       1481.14       1623.47        22.97 o                         
  -3   3   3      10404.08      11303.60       101.91 o                         
  -2   3   3       5945.63       6093.50        57.40 o                         
  -1   3   3        556.01        626.47         7.26 o                         
   0   3   3       9752.99       9989.28       110.23 o                         
   1   3   3        263.56        247.03         3.09 o                         
   2   3   3      14864.14      14485.21       171.64 o                         
   3   3   3       4207.71       4623.42        46.27 o                         
   4   3   3       2220.83       1976.92        20.65 o                         
   5   3   3        374.54        398.48         9.05 o                         
   6   3   3       1818.60       1833.23        19.58 o                         
   7   3   3        126.09        110.13         3.15 o                         
   8   3   3        217.42        213.78         6.39 o                         
   9   3   3        323.31        341.81         9.55 o                         
  10   3   3       2212.60       2122.97        31.16 o                         
  11   3   3       1099.67       1017.07        17.12 o                         
  12   3   3       1079.93       1075.43        15.38 o                         
  13   3   3        285.99        273.98        11.58 o                         
  14   3   3        628.75        665.68        15.00 o                         
  15   3   3        102.64        113.47        12.61 o                         
 -16   4   3         39.53         53.00        11.91 o                         
 -15   4   3         86.51         91.62         9.87 o                         
 -14   4   3         26.59          8.83         7.92 o                         
 -13   4   3        741.35        724.25        12.75 o                         
 -12   4   3        164.36        140.92         7.57 o                         
 -11   4   3       2442.33       2402.62        25.10 o                         
 -10   4   3        115.69        123.30         7.62 o                         
  -9   4   3        149.98        189.07         5.80 o                         
  -8   4   3         12.24         16.27         3.32 o                         
  -7   4   3       1438.79       1401.71        13.80 o                         
  -6   4   3        961.94        960.11         9.33 o                         
  -5   4   3       1772.24       1800.42        15.25 o                         
  -4   4   3       1887.21       1966.96        18.79 o                         
  -3   4   3       7327.87       7406.60        70.26 o                         
  -2   4   3        575.10        608.13         6.63 o                         
  -1   4   3       3748.75       3724.54        32.75 o                         
   0   4   3        520.97        550.57         7.52 o                         
   1   4   3         46.75         42.58         2.45 o                         
   2   4   3        146.89        181.54         8.73 o                         
   3   4   3       4430.58       4906.24        52.00 o                         
   4   4   3        750.12        659.68         9.75 o                         
   5   4   3         57.82         80.20         5.57 o                         
   6   4   3       9857.69       9726.16        88.45 o                         
   7   4   3        130.87        142.68         5.00 o                         
   8   4   3        884.30        867.79        11.73 o                         
   9   4   3        121.75        141.01         5.82 o                         
  10   4   3         58.49         67.63         5.44 o                         
  11   4   3         15.77         21.94         7.88 o                         
  12   4   3        441.19        448.71        12.15 o                         
  13   4   3         70.83         53.91         9.66 o                         
  14   4   3        111.38        118.55        10.16 o                         
  15   4   3        384.19        385.03        12.69 o                         
 -15   5   3        133.04        140.26        10.63 o                         
 -14   5   3        155.25        145.74        10.00 o                         
 -13   5   3        150.62        151.08         8.54 o                         
 -12   5   3          6.99         13.00         7.25 o                         
 -11   5   3        409.33        402.12         8.56 o                         
 -10   5   3        246.43        255.91         7.38 o                         
  -9   5   3         14.27         10.11         3.99 o                         
  -8   5   3        506.99        531.38        13.27 o                         
  -7   5   3          1.82         17.76         2.38 o                         
  -6   5   3         13.27         24.07         2.66 o                         
  -5   5   3        141.90        153.21         6.22 o                         
  -4   5   3       1144.19       1261.48        11.91 o                         
  -3   5   3        240.05        228.17         6.27 o                         
  -2   5   3       1849.19       1968.43        16.01 o                         
  -1   5   3       1028.50       1111.77        17.31 o                         
   0   5   3          5.41         15.16         2.63 o                         
   1   5   3        419.54        428.04         8.56 o                         
   2   5   3       1776.43       1953.02        17.96 o                         
   3   5   3         34.47         55.92         2.35 o                         
   4   5   3        287.74        261.95         5.34 o                         
   5   5   3         14.61         25.40         3.50 o                         
   6   5   3        435.61        455.28         6.72 o                         
   7   5   3         19.30         30.61         4.05 o                         
   8   5   3        345.13        335.24        10.45 o                         
   9   5   3        228.84        241.03         7.67 o                         
  10   5   3         83.81         71.98         7.81 o                         
  11   5   3         60.12         65.83         8.67 o                         
  12   5   3         50.75         51.85         9.40 o                         
  13   5   3          0.50          2.38         9.43 o                         
  14   5   3         55.97         67.82        10.27 o                         
 -15   6   3         38.84         35.34        10.56 o                         
 -14   6   3        164.20        165.29        10.52 o                         
 -13   6   3        291.37        284.24        10.73 o                         
 -12   6   3          5.09         20.64         7.84 o                         
 -11   6   3         17.84         26.32         7.55 o                         
 -10   6   3         13.20         15.49         6.80 o                         
  -9   6   3         57.77         53.18         6.70 o                         
  -8   6   3        449.71        471.59         6.91 o                         
  -7   6   3        192.69        216.60         4.39 o                         
  -6   6   3        265.89        247.56         4.55 o                         
  -5   6   3        418.54        380.96         6.55 o                         
  -4   6   3       2217.00       2243.49        24.79 o                         
  -3   6   3        223.29        209.90         4.72 o                         
  -2   6   3        541.43        541.54         8.82 o                         
  -1   6   3       1005.55        963.70        18.63 o                         
   0   6   3        587.04        558.63        14.65 o                         
   1   6   3        340.23        365.88         8.00 o                         
   2   6   3         29.68         32.37         1.97 o                         
   3   6   3        197.00        220.98         4.93 o                         
   4   6   3        584.29        633.21        15.86 o                         
   5   6   3        415.47        422.26         7.43 o                         
   6   6   3         83.01         98.34         4.49 o                         
   7   6   3        181.56        185.83         5.15 o                         
   8   6   3       1482.77       1455.89        20.25 o                         
   9   6   3        322.75        343.50         9.89 o                         
  10   6   3        585.83        618.73        15.52 o                         
  11   6   3         28.52         28.84         8.82 o                         
  12   6   3        370.57        372.28        12.25 o                         
  13   6   3          4.44         23.60         9.73 o                         
  14   6   3         10.18         20.01        11.33 o                         
 -14   7   3        143.67        133.76        10.66 o                         
 -13   7   3          1.00         -5.70         9.48 o                         
 -12   7   3        276.03        291.53        11.08 o                         
 -11   7   3        562.38        579.53        14.72 o                         
 -10   7   3        643.97        675.09        11.89 o                         
  -9   7   3        360.84        374.48         9.69 o                         
  -8   7   3       2640.06       2631.75        26.95 o                         
  -7   7   3        940.12        841.57        17.74 o                         
  -6   7   3         92.34         99.96         3.82 o                         
  -5   7   3       1426.65       1409.89        17.66 o                         
  -4   7   3         16.67         21.08         2.74 o                         
  -3   7   3         34.66         26.36         3.34 o                         
  -2   7   3       2294.66       2234.80        34.39 o                         
  -1   7   3        121.37        135.61         6.94 o                         
   0   7   3       1841.59       1910.28        33.40 o                         
   1   7   3        425.34        419.55        14.43 o                         
   2   7   3       3387.16       3364.43       113.77 o                         
   3   7   3        271.86        243.40         3.98 o                         
   4   7   3       3777.93       3661.43        39.53 o                         
   5   7   3         13.55         25.67         4.60 o                         
   6   7   3        161.74        185.08         6.19 o                         
   7   7   3         90.09         93.31         5.87 o                         
   8   7   3        130.57        122.19         9.52 o                         
   9   7   3          6.65          9.98         9.61 o                         
  10   7   3        330.93        301.68        14.03 o                         
  11   7   3        122.86        121.94        12.10 o                         
  12   7   3        678.35        724.39        17.50 o                         
  13   7   3        265.11        245.12        13.68 o                         
 -13   8   3        866.76        867.64        28.35 o                         
 -12   8   3         67.49         78.27        10.92 o                         
 -11   8   3        243.78        217.90        11.51 o                         
 -10   8   3        187.05        170.23        18.97 o                         
  -9   8   3        229.06        229.73        10.11 o                         
  -8   8   3         66.44         71.00         8.30 o                         
  -7   8   3          4.10          6.65         6.01 o                         
  -6   8   3        436.77        474.51        14.55 o                         
  -5   8   3         19.44         22.65         3.60 o                         
  -4   8   3       3331.34       3340.59        55.25 o                         
  -3   8   3        303.19        302.86         9.84 o                         
  -2   8   3         57.27         75.60         6.91 o                         
  -1   8   3       2918.59       2966.68        67.50 o                         
   0   8   3       1218.10       1224.26        41.96 o                         
   1   8   3          7.05         29.43         9.21 o                         
   2   8   3        281.84        273.83        24.81 o                         
   3   8   3          6.07         14.31         6.58 o                         
   4   8   3        111.90        106.54         3.99 o                         
   5   8   3        536.11        541.75        11.49 o                         
   6   8   3       2676.73       2509.57        34.83 o                         
   7   8   3         15.43         11.49         8.17 o                         
   8   8   3       2378.19       2422.61        39.02 o                         
   9   8   3         60.02         39.15        10.08 o                         
  10   8   3        123.96        134.95        11.66 o                         
  11   8   3         18.88         32.29        12.03 o                         
  12   8   3          9.46         26.46        15.14 o                         
 -12   9   3        137.55        126.76        16.57 o                         
 -11   9   3        157.73        137.45        18.27 o                         
 -10   9   3        200.31        223.20        12.65 o                         
  -9   9   3        137.75        121.96        12.87 o                         
  -8   9   3        555.88        540.38        26.55 o                         
  -7   9   3        424.42        417.14        16.28 o                         
  -6   9   3        113.34        112.85        12.36 o                         
  -5   9   3        608.33        572.61        19.39 o                         
  -4   9   3          2.53          8.22         6.68 o                         
  -3   9   3        421.98        473.83        15.12 o                         
  -2   9   3        310.18        340.36        12.09 o                         
  -1   9   3        208.67        161.82         9.51 o                         
   0   9   3        498.53        472.57        13.15 o                         
   1   9   3         17.13         11.70         8.14 o                         
   2   9   3       1417.80       1335.09        29.45 o                         
   3   9   3        109.64         99.42         8.72 o                         
   4   9   3        247.96        307.13        19.55 o                         
   5   9   3        423.24        356.04        31.67 o                         
   6   9   3         91.86        103.72         8.33 o                         
   7   9   3         98.90        110.82         9.63 o                         
   8   9   3        179.07        143.54        11.58 o                         
   9   9   3        179.29        170.41        15.30 o                         
  10   9   3        465.55        451.97        22.72 o                         
  11   9   3         25.63         16.62        18.82 o                         
 -10  10   3         27.14         30.75        20.29 o                         
  -9  10   3          3.79         12.96        16.99 o                         
  -8  10   3        143.23        109.67        21.43 o                         
  -7  10   3         72.63         76.81        19.78 o                         
  -6  10   3        170.85        161.12        17.36 o                         
  -5  10   3         16.09         -3.56        12.80 o                         
  -4  10   3         10.90         17.00        10.92 o                         
  -3  10   3         18.36         33.67         8.34 o                         
  -2  10   3         70.97         80.40         9.14 o                         
  -1  10   3          9.38         14.30         8.64 o                         
   0  10   3         30.92         28.01         9.62 o                         
   1  10   3         19.59         26.41         9.32 o                         
   2  10   3          8.42          5.20         9.12 o                         
   3  10   3          4.41         24.25        14.17 o                         
   4  10   3         68.52         54.99        14.78 o                         
   5  10   3        148.02        118.62        16.18 o                         
   6  10   3         28.52          8.27        16.54 o                         
   7  10   3        234.85        177.74        41.85 o                         
   8  10   3          0.08         22.35        17.11 o                         
   9  10   3        237.20        219.63        18.01 o                         
  -8  11   3          7.53         10.55        18.53 o                         
  -7  11   3         46.44         77.50        22.80 o                         
  -6  11   3         30.43         36.28        21.45 o                         
  -5  11   3          6.67          0.50        14.57 o                         
  -4  11   3         35.64         27.13        14.28 o                         
  -3  11   3         43.67         66.75        14.43 o                         
  -2  11   3         78.48         94.56         9.98 o                         
  -1  11   3         30.30         17.66        10.51 o                         
   0  11   3        185.50        193.50        12.23 o                         
   1  11   3         71.53         40.45        14.16 o                         
   2  11   3         84.93         89.21        15.32 o                         
   3  11   3        165.04        211.02        17.43 o                         
   4  11   3         55.91         69.03        16.74 o                         
   5  11   3         69.78         93.73        17.20 o                         
   6  11   3         88.49         99.29        29.95 o                         
   7  11   3         52.11         91.49        22.70 o                         
   8  11   3          1.14        -20.27        22.91 o                         
  -6  12   3        714.15        699.68        32.33 o                         
  -5  12   3          2.59        -13.58        21.00 o                         
  -4  12   3        132.81        137.72        16.85 o                         
  -3  12   3          6.94         -5.49        15.66 o                         
  -2  12   3         22.43         48.10        17.89 o                         
  -1  12   3        419.90        461.80        23.94 o                         
   0  12   3         86.16         91.73        23.42 o                         
   1  12   3        231.67        243.22        18.09 o                         
   2  12   3          7.39        -14.07        16.57 o                         
   3  12   3          7.24         -1.84        17.11 o                         
   4  12   3         65.55         85.19        18.65 o                         
   5  12   3          1.22         22.05        18.58 o                         
 -17   0   4         34.47         39.05        16.54 o                         
 -16   0   4         35.21         16.67        17.07 o                         
 -15   0   4        183.63        170.12        16.29 o                         
 -14   0   4          4.50          2.11         8.36 o                         
 -13   0   4       1115.61       1101.72        22.72 o                         
 -12   0   4        358.54        301.76         7.53 o                         
 -11   0   4       1877.38       1949.40        30.02 o                         
 -10   0   4       2519.59       2426.18        33.40 o                         
  -9   0   4       2350.90       2304.82        31.34 o                         
  -8   0   4         24.74         28.80         3.51 o                         
  -7   0   4      10536.73      11061.21       155.51 o                         
  -6   0   4       1106.83       1494.01        20.72 o                         
  -5   0   4        329.49        306.04         5.65 o                         
  -4   0   4      11046.73      10622.74       148.36 o                         
  -3   0   4        719.19        855.07        12.79 o                         
  -2   0   4      10500.69      10771.30       236.23 o                         
  -1   0   4      14813.85      15322.13       273.14 o                         
   0   0   4      35112.67      35345.94       775.09 o                         
   1   0   4      27074.61      27573.29       855.64 o                         
   2   0   4       4663.09       4876.71       108.44 o                         
   3   0   4      10565.80      10508.42       189.34 o                         
   4   0   4          1.87         18.58         3.44 o                         
   5   0   4          3.42         20.34         5.95 o                         
   6   0   4       2214.18       2317.72        31.35 o                         
   7   0   4       3515.00       3656.68        48.62 o                         
   8   0   4       6430.21       6363.96       118.42 o                         
   9   0   4       2305.68       2098.15        42.71 o                         
  10   0   4       6454.44       6517.72       105.63 o                         
  11   0   4         23.16         37.27         8.11 o                         
  12   0   4       1161.24       1211.47        24.61 o                         
  13   0   4         34.00         49.72         9.87 o                         
  14   0   4         54.22         34.07        14.93 o                         
  15   0   4        201.66        186.40        13.71 o                         
  16   0   4        118.55        104.83        24.30 o                         
 -17   1   4         30.07         -0.91        19.87 o                         
 -16   1   4        174.24        202.67        14.55 o                         
 -15   1   4       1483.39       1562.06        31.78 o                         
 -14   1   4        743.06        675.54        13.86 o                         
 -13   1   4        741.47        731.02        12.90 o                         
 -12   1   4         12.67         21.74         5.58 o                         
 -11   1   4        241.43        210.31         6.04 o                         
 -10   1   4          1.58         10.61         4.21 o                         
  -9   1   4       1365.90       1335.40        17.02 o                         
  -8   1   4       3082.35       3115.87        34.24 o                         
  -7   1   4       6814.13       6880.22        69.03 o                         
  -6   1   4       6228.64       6485.27        48.38 o                         
  -5   1   4       2306.12       2286.61        23.57 o                         
  -4   1   4       5903.71       6171.64        60.71 o                         
  -3   1   4       5042.19       5113.35        50.78 o                         
  -2   1   4        839.07        853.06        13.24 o                         
  -1   1   4       7850.07       8197.39       114.30 o                         
   0   1   4       7117.74       7061.16       110.19 o                         
   1   1   4       6559.98       6507.48       143.82 o                         
   2   1   4      14435.78      14152.50       197.01 o                         
   3   1   4       8605.76       8996.11       106.41 o                         
   4   1   4       6811.53       6676.32        79.19 o                         
   5   1   4        144.97        211.76         6.12 o                         
   6   1   4       3106.18       3027.51        37.16 o                         
   7   1   4        272.29        262.88         5.80 o                         
   8   1   4        290.01        287.14         6.32 o                         
   9   1   4         31.50         42.65         5.07 o                         
  10   1   4        164.81        137.18        10.24 o                         
  11   1   4         97.27         90.71         7.84 o                         
  12   1   4        852.84        835.91        21.69 o                         
  13   1   4         44.02         42.81         9.55 o                         
  14   1   4        304.09        293.98         9.68 o                         
  15   1   4        178.69        154.71        20.12 o                         
 -16   2   4        143.71        170.49        14.28 o                         
 -15   2   4        249.21        238.08        12.28 o                         
 -14   2   4         21.38         17.79         6.43 o                         
 -13   2   4         35.95         43.73         6.51 o                         
 -12   2   4         49.74         55.97         5.28 o                         
 -11   2   4        286.52        276.92         7.22 o                         
 -10   2   4        256.37        269.72        14.45 o                         
  -9   2   4       1735.83       1759.24        29.99 o                         
  -8   2   4          8.27         27.20         2.81 o                         
  -7   2   4        266.17        269.34         4.02 o                         
  -6   2   4        161.88        197.69         3.54 o                         
  -5   2   4       2589.04       2825.66        25.39 o                         
  -4   2   4        328.70        307.19         3.94 o                         
  -3   2   4         65.77         73.17         1.96 o                         
  -2   2   4       2961.45       3090.67        27.13 o                         
  -1   2   4       7784.64       8107.27        80.14 o                         
   0   2   4       3269.04       3521.43        37.10 o                         
   1   2   4        236.42        198.85         7.31 o                         
   2   2   4       2269.69       2362.95        28.60 o                         
   3   2   4         97.49         97.76         2.62 o                         
   4   2   4        290.58        311.19         5.76 o                         
   5   2   4         66.10         73.59         2.69 o                         
   6   2   4        467.48        487.71         8.49 o                         
   7   2   4        212.14        233.05        12.66 o                         
   8   2   4       7218.64       7086.43        75.69 o                         
   9   2   4         15.23         23.68         4.04 o                         
  10   2   4          4.31          8.44         4.90 o                         
  11   2   4         68.50         67.26         6.91 o                         
  12   2   4          4.27          5.59         7.23 o                         
  13   2   4          2.44         -5.53         6.78 o                         
  14   2   4        176.73        184.66        11.27 o                         
  15   2   4          7.73          8.87        13.81 o                         
 -16   3   4         25.94         17.40        12.26 o                         
 -15   3   4         24.39         35.26         9.48 o                         
 -14   3   4         11.65         13.46         7.59 o                         
 -13   3   4          0.35         19.49         7.23 o                         
 -12   3   4         30.72         40.25         6.58 o                         
 -11   3   4        439.98        397.61         8.15 o                         
 -10   3   4         65.41         41.84         5.11 o                         
  -9   3   4        110.08         94.02         5.03 o                         
  -8   3   4       1331.71       1361.60        13.62 o                         
  -7   3   4        978.89        987.55        10.54 o                         
  -6   3   4         29.80         58.66         4.46 o                         
  -5   3   4        567.08        560.05         7.30 o                         
  -4   3   4       1640.27       1605.65        15.36 o                         
  -3   3   4       4316.47       4470.50        44.52 o                         
  -2   3   4       1366.95       1564.11        14.81 o                         
  -1   3   4         79.36        116.23         2.12 o                         
   0   3   4       1324.82       1569.94        18.26 o                         
   1   3   4       3900.58       4253.70        40.61 o                         
   2   3   4          7.97         13.00         1.87 o                         
   3   3   4       2138.94       2375.50        31.19 o                         
   4   3   4         12.69         10.18         2.57 o                         
   5   3   4        680.26        615.42         7.76 o                         
   6   3   4       2239.75       2215.58        29.07 o                         
   7   3   4        114.97        112.45         3.57 o                         
   8   3   4       1002.17        953.64        13.02 o                         
   9   3   4        143.81        129.69         7.43 o                         
  10   3   4         29.30         39.80         4.79 o                         
  11   3   4         59.71         54.83         7.00 o                         
  12   3   4          1.62         13.96         7.20 o                         
  13   3   4          2.13          1.09        10.00 o                         
  14   3   4         79.44        102.49        11.21 o                         
  15   3   4          2.19          8.15        12.11 o                         
 -16   4   4          1.38         16.13        11.42 o                         
 -15   4   4        854.19        871.08        16.17 o                         
 -14   4   4         29.70         34.65         8.03 o                         
 -13   4   4        349.54        357.80         9.66 o                         
 -12   4   4        513.14        526.43        13.74 o                         
 -11   4   4       2334.57       2318.49        27.54 o                         
 -10   4   4        372.39        364.40         8.71 o                         
  -9   4   4        610.55        681.88        14.27 o                         
  -8   4   4         58.04         63.30         3.39 o                         
  -7   4   4        688.37        657.86         7.31 o                         
  -6   4   4        185.25        178.71         3.63 o                         
  -5   4   4        156.45        161.17         5.37 o                         
  -4   4   4       1637.68       1637.94        18.94 o                         
  -3   4   4         73.72         66.31         2.19 o                         
  -2   4   4       3176.67       3004.37        27.69 o                         
  -1   4   4       3993.22       4198.19        42.07 o                         
   0   4   4       5051.21       4874.45        54.65 o                         
   1   4   4       3407.81       3392.06        31.39 o                         
   2   4   4         18.03         37.46         2.92 o                         
   3   4   4       4430.15       4564.84        51.18 o                         
   4   4   4        111.53        129.82         3.21 o                         
   5   4   4          1.90         11.93         2.64 o                         
   6   4   4         18.69         20.99         2.85 o                         
   7   4   4       1928.26       1924.79        19.08 o                         
   8   4   4        959.45        930.11        14.44 o                         
   9   4   4       1141.52       1120.61        17.16 o                         
  10   4   4       1173.68       1199.07        18.89 o                         
  11   4   4        121.85        127.24         8.88 o                         
  12   4   4       2046.35       2091.55        29.99 o                         
  13   4   4         29.18         44.15         9.80 o                         
  14   4   4        189.76        218.73        11.10 o                         
  15   4   4          0.76         -4.84        10.52 o                         
 -15   5   4        954.81        995.42        17.69 o                         
 -14   5   4        550.02        504.33        11.77 o                         
 -13   5   4        279.02        281.46        12.80 o                         
 -12   5   4        102.74         96.08         7.77 o                         
 -11   5   4          1.29          0.58         6.00 o                         
 -10   5   4         49.62         39.88         4.88 o                         
  -9   5   4        484.20        523.87         9.21 o                         
  -8   5   4       2496.11       2695.39        28.43 o                         
  -7   5   4       1945.73       1826.52        17.36 o                         
  -6   5   4       3782.51       3872.68        36.09 o                         
  -5   5   4       3966.77       3911.10        34.76 o                         
  -4   5   4       3491.36       3524.02        34.22 o                         
  -3   5   4       3632.46       3566.62        32.97 o                         
  -2   5   4        386.84        485.91         9.55 o                         
  -1   5   4       1595.40       1658.13        25.77 o                         
   0   5   4       3210.36       3197.90        29.43 o                         
   1   5   4        144.73        167.68         7.29 o                         
   2   5   4       2655.77       2409.78        23.68 o                         
   3   5   4       2764.31       2850.45        23.79 o                         
   4   5   4       6086.70       5835.88        65.75 o                         
   5   5   4       2685.88       2728.65        32.09 o                         
   6   5   4        525.75        509.58         7.75 o                         
   7   5   4        147.49        150.67         5.49 o                         
   8   5   4       1490.17       1517.36        19.64 o                         
   9   5   4         10.19          8.74         5.58 o                         
  10   5   4          1.16          0.17         7.80 o                         
  11   5   4        507.64        481.65        12.29 o                         
  12   5   4         66.46         68.41         9.75 o                         
  13   5   4        351.41        320.66        12.38 o                         
  14   5   4        411.20        406.34        12.86 o                         
 -15   6   4        101.93        105.81        10.79 o                         
 -14   6   4         26.68         34.87         9.76 o                         
 -13   6   4        640.94        690.34        13.54 o                         
 -12   6   4         32.16         41.47         7.82 o                         
 -11   6   4       1476.79       1485.32        20.81 o                         
 -10   6   4         91.60         90.53         7.59 o                         
  -9   6   4       2172.04       2065.90        34.29 o                         
  -8   6   4        777.05        763.82         9.58 o                         
  -7   6   4        665.82        718.90        11.41 o                         
  -6   6   4        126.53        127.14         6.29 o                         
  -5   6   4       1021.78       1021.08        16.88 o                         
  -4   6   4       1384.62       1381.75        25.34 o                         
  -3   6   4        610.75        586.49         6.87 o                         
  -2   6   4       3432.93       3403.80        32.74 o                         
  -1   6   4       1285.23       1284.04        22.24 o                         
   0   6   4        886.55        757.70        24.40 o                         
   1   6   4       7913.44       8055.60        69.30 o                         
   2   6   4        542.49        528.56         6.01 o                         
   3   6   4         74.70        107.08         8.09 o                         
   4   6   4        122.58        112.30         4.36 o                         
   5   6   4         21.62         33.00         4.31 o                         
   6   6   4        984.99        956.73        13.64 o                         
   7   6   4       1032.15       1006.39        14.12 o                         
   8   6   4       2574.57       2530.02        33.02 o                         
   9   6   4        348.96        313.76        11.23 o                         
  10   6   4        868.58        917.27        21.20 o                         
  11   6   4         42.14         40.20         9.96 o                         
  12   6   4         67.98         91.86        11.25 o                         
  13   6   4          6.01         -0.24        12.81 o                         
  14   6   4         26.00         27.73        12.70 o                         
 -14   7   4        211.07        191.98        10.91 o                         
 -13   7   4         27.01         24.40         9.41 o                         
 -12   7   4        203.05        177.90         9.51 o                         
 -11   7   4        265.50        254.44         9.85 o                         
 -10   7   4         63.94         65.93         7.92 o                         
  -9   7   4          9.12         -3.06         6.83 o                         
  -8   7   4         11.75         15.79         3.33 o                         
  -7   7   4         24.14         35.55         3.95 o                         
  -6   7   4        376.27        402.46         7.42 o                         
  -5   7   4        205.86        200.19         6.71 o                         
  -4   7   4         15.74         17.84         2.85 o                         
  -3   7   4        599.56        594.10         9.91 o                         
  -2   7   4          9.54          6.20         6.89 o                         
  -1   7   4         18.55         33.14         8.31 o                         
   0   7   4        694.57        676.94        12.23 o                         
   1   7   4         90.08        136.42         9.51 o                         
   2   7   4         77.94         67.59         5.33 o                         
   3   7   4        355.69        337.92         5.03 o                         
   4   7   4        274.12        265.04         5.34 o                         
   5   7   4        186.28        167.18         5.70 o                         
   6   7   4          1.41         -0.37         5.15 o                         
   7   7   4         88.14         93.38         7.61 o                         
   8   7   4          2.54         -0.86         8.86 o                         
   9   7   4        171.96        152.26        11.82 o                         
  10   7   4          6.47          6.81        11.31 o                         
  11   7   4        388.88        334.20        14.09 o                         
  12   7   4        131.37        133.65        13.20 o                         
  13   7   4         57.92         65.08        12.71 o                         
 -13   8   4        175.56        189.73        13.74 o                         
 -12   8   4        137.85        177.66        11.82 o                         
 -11   8   4         71.41         54.48        13.25 o                         
 -10   8   4        108.70        101.18        15.59 o                         
  -9   8   4          0.18          5.90         8.51 o                         
  -8   8   4         12.73         10.10         6.18 o                         
  -7   8   4         85.30         97.07         7.34 o                         
  -6   8   4        169.67        163.38         5.27 o                         
  -5   8   4        199.96        212.05         6.04 o                         
  -4   8   4        204.70        208.46        11.20 o                         
  -3   8   4         77.71         92.34         6.78 o                         
  -2   8   4         24.44         37.68         6.97 o                         
  -1   8   4        280.14        303.63        11.96 o                         
   0   8   4        164.13        214.80        10.52 o                         
   1   8   4         42.49         54.42         8.28 o                         
   2   8   4         83.98        100.13         8.58 o                         
   3   8   4         34.35         38.18         3.48 o                         
   4   8   4        278.70        264.88         4.68 o                         
   5   8   4        458.23        443.30        10.04 o                         
   6   8   4        272.27        250.32         7.77 o                         
   7   8   4        433.55        388.25        11.93 o                         
   8   8   4        164.90        182.30        11.42 o                         
   9   8   4          0.99         10.29        10.26 o                         
  10   8   4        306.60        330.46        13.93 o                         
  11   8   4        333.34        314.83        15.80 o                         
  12   8   4         15.45         12.85        13.55 o                         
 -12   9   4         11.49         17.58        15.80 o                         
 -11   9   4         17.16         23.90        16.96 o                         
 -10   9   4        223.66        221.36        12.44 o                         
  -9   9   4        215.74        204.94        13.78 o                         
  -8   9   4        190.58        246.48        28.85 o                         
  -7   9   4        160.55        172.02        12.82 o                         
  -6   9   4        540.54        553.12        16.61 o                         
  -5   9   4        265.55        290.58        10.43 o                         
  -4   9   4        119.96        135.24         8.08 o                         
  -3   9   4        666.22        669.72        17.06 o                         
  -2   9   4         60.60         79.09         7.81 o                         
  -1   9   4        408.84        403.83        11.98 o                         
   0   9   4        932.91        907.83        22.34 o                         
   1   9   4          5.51         26.44         9.17 o                         
   2   9   4        666.42        701.81        18.77 o                         
   3   9   4         26.22         19.14         7.32 o                         
   4   9   4       1014.58       1019.33        33.54 o                         
   5   9   4        501.01        456.47        18.23 o                         
   6   9   4        497.59        483.60        16.60 o                         
   7   9   4        236.20        225.73        10.67 o                         
   8   9   4        102.42        102.34         9.87 o                         
   9   9   4         94.63         77.88        13.02 o                         
  10   9   4         46.63         45.41        18.70 o                         
  11   9   4          8.69        -20.54        18.95 o                         
 -10  10   4         42.91         62.39        18.64 o                         
  -9  10   4        204.65        232.74        24.72 o                         
  -8  10   4         84.61         41.82        21.79 o                         
  -7  10   4        126.77        144.71        21.56 o                         
  -6  10   4        329.12        348.19        18.88 o                         
  -5  10   4        126.98        138.60        14.24 o                         
  -4  10   4        990.29        946.16        18.30 o                         
  -3  10   4          6.85          9.87         8.40 o                         
  -2  10   4       1038.45       1008.64        19.40 o                         
  -1  10   4         56.14         62.25         9.96 o                         
   0  10   4        160.94        180.09        11.08 o                         
   1  10   4        590.41        679.57        20.73 o                         
   2  10   4         40.19         53.54         9.34 o                         
   3  10   4        113.68        127.14        15.12 o                         
   4  10   4        119.97        121.27        15.75 o                         
   5  10   4         81.39         71.96        15.78 o                         
   6  10   4        165.70        174.29        17.61 o                         
   7  10   4          5.22          9.97        19.98 o                         
   8  10   4        682.51        662.29        22.87 o                         
   9  10   4         18.84         14.08        16.61 o                         
  -8  11   4         60.79         67.86        30.73 o                         
  -7  11   4        210.42        157.78        30.27 o                         
  -6  11   4          4.35         21.29        20.96 o                         
  -5  11   4        352.29        334.61        18.07 o                         
  -4  11   4        210.94        179.19        15.82 o                         
  -3  11   4        178.35        168.04        15.25 o                         
  -2  11   4          1.56        -12.84        10.62 o                         
  -1  11   4        170.94        157.45        13.13 o                         
   0  11   4         10.64         29.84        10.74 o                         
   1  11   4         63.82         58.55        18.13 o                         
   2  11   4        245.77        287.64        17.73 o                         
   3  11   4          6.25         12.91        15.34 o                         
   4  11   4        881.64        921.57        28.17 o                         
   5  11   4         49.60         29.20        16.92 o                         
   6  11   4        287.26        269.21        20.30 o                         
   7  11   4        122.27        117.38        23.90 o                         
  -6  12   4         44.08         14.01        22.61 o                         
  -5  12   4         16.58          9.66        34.21 o                         
  -4  12   4          0.62          2.75        18.66 o                         
  -3  12   4         13.10          4.17        23.80 o                         
  -2  12   4         52.85         45.10        18.35 o                         
  -1  12   4         47.13         60.45        18.62 o                         
   0  12   4        266.73        278.84        17.60 o                         
   1  12   4          0.46          4.79        15.96 o                         
   2  12   4         61.67         91.38        17.19 o                         
   3  12   4          2.25          8.64        17.29 o                         
   4  12   4         43.66         45.76        18.32 o                         
 -17   1   5          3.15          6.91        15.23 o                         
 -16   1   5          9.84          4.63        13.12 o                         
 -15   1   5        308.24        344.58        15.20 o                         
 -14   1   5        273.19        285.38         8.91 o                         
 -13   1   5        572.07        554.54        12.93 o                         
 -12   1   5         72.74         94.28         6.01 o                         
 -11   1   5        774.49        796.67        18.64 o                         
 -10   1   5        165.77        177.59        10.02 o                         
  -9   1   5         87.44        109.03         5.71 o                         
  -8   1   5          7.77          6.57         3.33 o                         
  -7   1   5        254.10        246.21         4.61 o                         
  -6   1   5       1109.25       1039.31        14.17 o                         
  -5   1   5       8734.00       9250.91        91.37 o                         
  -4   1   5       1448.90       1448.63        15.86 o                         
  -3   1   5       1038.71        913.54        10.88 o                         
  -2   1   5      12172.05      12768.41       177.57 o                         
  -1   1   5       6895.39       7357.89       102.81 o                         
   0   1   5         39.79         30.81         3.96 o                         
   1   1   5        179.79        299.04         7.06 o                         
   2   1   5        378.69        488.59         9.14 o                         
   3   1   5         38.17         32.81         2.57 o                         
   4   1   5       8043.77       8585.46       101.14 o                         
   5   1   5       1206.85       1213.99        17.13 o                         
   6   1   5       1381.53       1268.69        30.58 o                         
   7   1   5        237.04        232.59         7.46 o                         
   8   1   5       3092.93       3036.67        77.67 o                         
   9   1   5         84.19         87.41         5.74 o                         
  10   1   5        225.49        224.63         8.74 o                         
  11   1   5         13.53         40.80         9.33 o                         
  12   1   5         55.55         59.17         7.16 o                         
  13   1   5         24.39         16.62         7.32 o                         
  14   1   5         21.08         29.91         8.60 o                         
  15   1   5         11.36         43.44        13.64 o                         
 -17   2   5        137.40        140.26        14.65 o                         
 -16   2   5        198.84        193.25        15.09 o                         
 -15   2   5          4.99          5.12        10.69 o                         
 -14   2   5        139.01        140.40         9.68 o                         
 -13   2   5        321.46        330.07         8.29 o                         
 -12   2   5        496.93        508.50         8.84 o                         
 -11   2   5        518.37        531.20         8.64 o                         
 -10   2   5       1484.25       1440.79        17.82 o                         
  -9   2   5       5336.39       5275.09        56.81 o                         
  -8   2   5       2359.23       2343.61        20.44 o                         
  -7   2   5       2995.23       2927.93        26.72 o                         
  -6   2   5        846.43        765.03        10.79 o                         
  -5   2   5       3265.40       3291.98        31.88 o                         
  -4   2   5          8.06         16.86         1.39 o                         
  -3   2   5          2.67         34.47         1.80 o                         
  -2   2   5       6312.16       6100.33        67.94 o                         
  -1   2   5        792.61        930.74        14.78 o                         
   0   2   5      20430.71      20753.65       203.85 o                         
   1   2   5       1990.58       1854.46        22.75 o                         
   2   2   5      15580.66      15733.38       219.19 o                         
   3   2   5       6914.39       6676.64        79.16 o                         
   4   2   5        325.32        296.55         6.08 o                         
   5   2   5       2159.83       2240.16        24.52 o                         
   6   2   5        916.76        951.41        10.12 o                         
   7   2   5        186.29        181.68         4.42 o                         
   8   2   5        479.81        496.77        15.80 o                         
   9   2   5       1186.09       1107.99        16.74 o                         
  10   2   5       1711.84       1721.61        23.87 o                         
  11   2   5         34.74         23.75         6.68 o                         
  12   2   5       2757.75       2813.54        40.08 o                         
  13   2   5         58.55         55.83         7.15 o                         
  14   2   5        921.28       1005.14        19.99 o                         
  15   2   5          2.50         -6.25        12.02 o                         
 -16   3   5         25.73         23.98        13.61 o                         
 -15   3   5         57.65         72.57         9.50 o                         
 -14   3   5        342.97        321.97        11.73 o                         
 -13   3   5       3584.31       3531.60        42.72 o                         
 -12   3   5        705.57        704.04        12.40 o                         
 -11   3   5       1602.23       1557.66        19.49 o                         
 -10   3   5        372.55        423.60         8.59 o                         
  -9   3   5       1023.43       1046.55        17.89 o                         
  -8   3   5         10.35         14.69         3.24 o                         
  -7   3   5       2134.82       2139.69        20.82 o                         
  -6   3   5        845.98        902.06        10.96 o                         
  -5   3   5       3110.43       2970.83        26.68 o                         
  -4   3   5      10912.38      11151.04       110.57 o                         
  -3   3   5      17216.94      18170.51       157.05 o                         
  -2   3   5      10177.46      10301.56        89.31 o                         
  -1   3   5       2871.08       2709.49        27.44 o                         
   0   3   5       1049.13       1168.05        18.63 o                         
   1   3   5       1602.02       1569.50        17.16 o                         
   2   3   5       1531.75       1654.62        28.46 o                         
   3   3   5        461.18        430.44         7.27 o                         
   4   3   5       7067.87       7027.90        90.54 o                         
   5   3   5       6522.84       6478.02        72.84 o                         
   6   3   5       4634.14       4531.01        43.05 o                         
   7   3   5       1233.63       1182.60        14.33 o                         
   8   3   5        705.19        691.53        12.22 o                         
   9   3   5        254.99        283.50         6.65 o                         
  10   3   5        511.14        483.17         9.03 o                         
  11   3   5         89.42         84.37         6.62 o                         
  12   3   5         48.59         60.97         5.87 o                         
  13   3   5        400.91        404.16        13.33 o                         
  14   3   5         94.34         82.36        11.12 o                         
  15   3   5        216.66        208.57        13.78 o                         
 -16   4   5         20.87         15.93        11.46 o                         
 -15   4   5        299.49        296.71        13.99 o                         
 -14   4   5         17.32         23.69         7.91 o                         
 -13   4   5         61.93         45.48         7.53 o                         
 -12   4   5        152.05        149.97         7.50 o                         
 -11   4   5        889.22        911.70        14.50 o                         
 -10   4   5        115.30         91.74         5.52 o                         
  -9   4   5        957.85        871.24        12.74 o                         
  -8   4   5        567.84        540.85         7.28 o                         
  -7   4   5       1892.02       1867.77        18.51 o                         
  -6   4   5       1733.06       1755.24        20.94 o                         
  -5   4   5        121.08        121.11         7.01 o                         
  -4   4   5        231.80        279.16         8.98 o                         
  -3   4   5       4233.92       4400.38        44.92 o                         
  -2   4   5        443.41        412.80        13.38 o                         
  -1   4   5         14.18         19.09         2.34 o                         
   0   4   5       3963.21       3838.93        43.27 o                         
   1   4   5       2314.61       2554.16        22.37 o                         
   2   4   5       4846.69       4945.73        47.50 o                         
   3   4   5       1857.74       1858.23        22.02 o                         
   4   4   5        328.57        335.08         6.29 o                         
   5   4   5         14.76         18.93         3.44 o                         
   6   4   5        513.08        479.35         7.27 o                         
   7   4   5        109.17        107.75         4.83 o                         
   8   4   5       1871.95       1878.07        23.87 o                         
   9   4   5        576.90        542.12        11.77 o                         
  10   4   5       1554.74       1514.95        22.55 o                         
  11   4   5        230.91        227.76        13.00 o                         
  12   4   5        733.93        696.82        14.94 o                         
  13   4   5          8.10          5.04         9.89 o                         
  14   4   5         41.44         55.38        10.94 o                         
 -15   5   5        133.59        116.54        10.42 o                         
 -14   5   5        403.31        387.48        10.96 o                         
 -13   5   5        225.37        200.79        14.59 o                         
 -12   5   5         41.30         39.49         7.31 o                         
 -11   5   5        186.28        173.91         8.94 o                         
 -10   5   5        902.31        929.93        14.18 o                         
  -9   5   5        659.53        638.55        12.25 o                         
  -8   5   5        196.10        154.56         4.45 o                         
  -7   5   5          1.57          3.00         2.79 o                         
  -6   5   5        491.15        500.95         7.06 o                         
  -5   5   5        623.24        704.68         8.09 o                         
  -4   5   5        730.54        826.44         9.84 o                         
  -3   5   5         98.54         95.33         2.84 o                         
  -2   5   5          0.36         12.97         1.86 o                         
  -1   5   5        112.97        172.28         3.06 o                         
   0   5   5       1350.38       1451.96        16.33 o                         
   1   5   5        501.90        550.31         6.62 o                         
   2   5   5         51.49         67.05         4.15 o                         
   3   5   5         29.27         68.32         5.46 o                         
   4   5   5       2266.86       2410.91        26.89 o                         
   5   5   5        233.29        203.67         7.50 o                         
   6   5   5       1537.13       1523.73        17.92 o                         
   7   5   5         33.65         41.05         4.06 o                         
   8   5   5         84.16         81.37         5.75 o                         
   9   5   5        108.05        106.57         7.80 o                         
  10   5   5        504.47        495.80        11.92 o                         
  11   5   5        210.07        227.16        11.19 o                         
  12   5   5         51.97         72.81        10.93 o                         
  13   5   5        310.78        316.36        13.59 o                         
  14   5   5          2.58          4.85        18.60 o                         
 -15   6   5         23.13         24.64        10.28 o                         
 -14   6   5         79.29         56.93         9.13 o                         
 -13   6   5         62.95         86.52         8.71 o                         
 -12   6   5        310.32        311.45        10.05 o                         
 -11   6   5        806.73        850.14        15.28 o                         
 -10   6   5        303.98        315.17         8.88 o                         
  -9   6   5       1436.33       1456.80        19.18 o                         
  -8   6   5        200.07        184.34         4.18 o                         
  -7   6   5       1381.63       1439.90        15.52 o                         
  -6   6   5          2.65          7.59         3.43 o                         
  -5   6   5          9.18         13.93         3.18 o                         
  -4   6   5          0.13          9.55         2.62 o                         
  -3   6   5        437.59        435.12         4.95 o                         
  -2   6   5       2257.08       2237.66        18.16 o                         
  -1   6   5         33.51         30.94         3.44 o                         
   0   6   5        837.66        833.32        11.85 o                         
   1   6   5        476.30        440.87         8.11 o                         
   2   6   5       1487.53       1407.49        14.08 o                         
   3   6   5        148.70        156.34         4.11 o                         
   4   6   5          9.18         10.90         3.76 o                         
   5   6   5       1378.41       1405.06        17.94 o                         
   6   6   5         47.71         46.91         4.76 o                         
   7   6   5        227.66        221.00         7.30 o                         
   8   6   5         52.86         42.25         9.72 o                         
   9   6   5          0.19         15.87        10.42 o                         
  10   6   5          3.93         15.24        10.30 o                         
  11   6   5         36.86         37.32        11.63 o                         
  12   6   5         46.33         54.46        12.32 o                         
  13   6   5        154.04        185.21        15.67 o                         
 -14   7   5        106.74        103.51        11.22 o                         
 -13   7   5        499.60        533.53        14.23 o                         
 -12   7   5         21.63         14.41         9.31 o                         
 -11   7   5        622.87        632.21        14.97 o                         
 -10   7   5         24.44         37.52         9.52 o                         
  -9   7   5          6.10          7.06         8.46 o                         
  -8   7   5         15.80         30.62         4.88 o                         
  -7   7   5        185.78        177.24         6.06 o                         
  -6   7   5       1070.49       1122.76        16.22 o                         
  -5   7   5        516.53        527.19         7.79 o                         
  -4   7   5        979.35        991.92        12.78 o                         
  -3   7   5       1484.50       1417.32        16.32 o                         
  -2   7   5        870.89        851.53        19.47 o                         
  -1   7   5       3702.79       3675.84        54.26 o                         
   0   7   5         87.89         98.93         7.22 o                         
   1   7   5       2381.17       2228.57        60.92 o                         
   2   7   5        587.33        575.71         8.97 o                         
   3   7   5         64.34         70.20         3.42 o                         
   4   7   5        850.94        773.29        10.41 o                         
   5   7   5        759.95        755.84        13.06 o                         
   6   7   5        832.03        816.12        13.14 o                         
   7   7   5       1391.99       1420.58        25.09 o                         
   8   7   5        702.82        745.86        21.60 o                         
   9   7   5        654.05        699.22        25.62 o                         
  10   7   5        578.11        599.20        18.18 o                         
  11   7   5         27.99         28.54        11.81 o                         
  12   7   5         16.11         13.99        13.03 o                         
  13   7   5         30.58         19.32        12.58 o                         
 -13   8   5        191.16        186.05        13.57 o                         
 -12   8   5          7.98         19.89        10.15 o                         
 -11   8   5        899.91        971.15        20.72 o                         
 -10   8   5         35.76         41.68        12.51 o                         
  -9   8   5       1479.06       1586.98        25.55 o                         
  -8   8   5        120.35        111.79         7.20 o                         
  -7   8   5       1864.17       1825.89        24.62 o                         
  -6   8   5        287.12        258.90         6.78 o                         
  -5   8   5       1134.34       1132.82        16.61 o                         
  -4   8   5        173.52        160.20         6.13 o                         
  -3   8   5        226.38        234.05        15.14 o                         
  -2   8   5       1106.00       1139.12        20.43 o                         
  -1   8   5         34.96         36.60         7.93 o                         
   0   8   5       2339.62       2319.24        40.72 o                         
   1   8   5       1006.87        989.27        22.99 o                         
   2   8   5        905.22        829.90        20.15 o                         
   3   8   5        839.52        758.53        24.39 o                         
   4   8   5        312.48        303.93         6.32 o                         
   5   8   5        412.99        423.81        19.04 o                         
   6   8   5        251.92        227.61         7.83 o                         
   7   8   5         53.05         58.59         8.92 o                         
   8   8   5        594.23        584.48        17.78 o                         
   9   8   5        113.11         97.51        11.09 o                         
  10   8   5        446.93        461.53        16.91 o                         
  11   8   5        279.50        274.19        15.66 o                         
  12   8   5        174.18        174.11        19.66 o                         
 -12   9   5         93.94         72.68        19.55 o                         
 -11   9   5        298.07        280.97        19.42 o                         
 -10   9   5          7.53          5.79        12.49 o                         
  -9   9   5        410.06        414.51        15.52 o                         
  -8   9   5         29.02         58.96        10.08 o                         
  -7   9   5        145.11        148.32         8.87 o                         
  -6   9   5         54.83         48.01         9.03 o                         
  -5   9   5          9.66          5.37         6.45 o                         
  -4   9   5         57.73         64.26         8.41 o                         
  -3   9   5       2158.11       2192.58        32.07 o                         
  -2   9   5         71.25         76.54         9.54 o                         
  -1   9   5          5.99         16.16        13.59 o                         
   0   9   5        145.88        150.54        14.53 o                         
   1   9   5        641.61        724.59        24.22 o                         
   2   9   5        260.08        230.88        11.19 o                         
   3   9   5         98.95         89.04        16.22 o                         
   4   9   5        180.01        225.21        18.61 o                         
   5   9   5        238.53        186.52        24.72 o                         
   6   9   5        573.54        588.04        18.79 o                         
   7   9   5         38.88         43.84         9.39 o                         
   8   9   5         58.65         59.76         9.93 o                         
   9   9   5          8.36          3.17        14.39 o                         
  10   9   5         30.04         31.54        19.07 o                         
 -10  10   5         26.13         38.84        23.19 o                         
  -9  10   5          0.52         21.96        25.02 o                         
  -8  10   5          0.30         29.12        20.70 o                         
  -7  10   5        245.86        216.80        22.25 o                         
  -6  10   5          4.63         28.93        13.18 o                         
  -5  10   5         45.80         42.74        21.25 o                         
  -4  10   5         49.97         51.36         8.35 o                         
  -3  10   5         16.93         23.98         8.59 o                         
  -2  10   5         15.97         13.93         9.43 o                         
  -1  10   5        131.50        135.82        10.62 o                         
   0  10   5        157.57        169.79        11.07 o                         
   1  10   5         62.68         50.66        10.67 o                         
   2  10   5        118.44        134.29        17.54 o                         
   3  10   5         26.52         59.91        37.74 o                         
   4  10   5        111.79        104.33        19.13 o                         
   5  10   5          1.16        -13.51        19.68 o                         
   6  10   5         88.56         81.00        22.75 o                         
   7  10   5         87.41         62.97        30.65 o                         
   8  10   5         19.00          2.19        16.02 o                         
   9  10   5        190.60        173.28        17.99 o                         
  -8  11   5        132.98        130.68        24.21 o                         
  -7  11   5        119.35         88.06        22.05 o                         
  -6  11   5          2.21          5.53        20.25 o                         
  -5  11   5         43.60         27.87        14.52 o                         
  -4  11   5         75.27        114.67        14.78 o                         
  -3  11   5         14.64         29.45        12.58 o                         
  -2  11   5          1.91         -3.08        10.96 o                         
  -1  11   5         33.10         47.29        11.01 o                         
   0  11   5        256.77        259.93        18.99 o                         
   1  11   5         57.07         51.36        14.74 o                         
   2  11   5        151.49        153.86        23.72 o                         
   3  11   5         73.05         79.85        18.52 o                         
   4  11   5          0.02         13.31        16.46 o                         
   5  11   5          2.39          4.75        17.52 o                         
   6  11   5         56.07         92.57        18.48 o                         
   7  11   5         73.64         76.17        26.74 o                         
  -5  12   5         63.36         64.73        28.80 o                         
  -4  12   5        143.96        146.74        22.04 o                         
  -3  12   5        113.49        112.38        28.25 o                         
  -2  12   5        324.97        330.47        32.83 o                         
  -1  12   5          1.98         19.24        18.85 o                         
   0  12   5        115.11        100.73        16.05 o                         
   1  12   5        106.97        110.84        16.72 o                         
   2  12   5         78.63         95.31        22.56 o                         
   3  12   5         92.84        103.81        21.36 o                         
   4  12   5         29.98         65.23        23.20 o                         
 -17   0   6       1268.13       1308.09        34.53 o                         
 -16   0   6        867.28        814.42        25.96 o                         
 -15   0   6         56.43         61.26        14.99 o                         
 -14   0   6       1046.51       1082.33        30.43 o                         
 -13   0   6        548.40        516.32        14.80 o                         
 -12   0   6        161.08        152.12         4.79 o                         
 -11   0   6        120.49        107.05         5.34 o                         
 -10   0   6        140.47        129.62         4.68 o                         
  -9   0   6        635.28        556.84         9.62 o                         
  -8   0   6       2599.25       2610.94        30.74 o                         
  -7   0   6      12665.48      12944.81       175.98 o                         
  -6   0   6       4995.41       4955.99        64.15 o                         
  -5   0   6      11147.59      10659.84       136.42 o                         
  -4   0   6       4380.05       4720.50        74.69 o                         
  -3   0   6        504.96        466.95         8.64 o                         
  -2   0   6       2785.24       2860.45        45.23 o                         
  -1   0   6      10421.71      10388.76       186.09 o                         
   0   0   6       7941.91       8073.43       178.40 o                         
   1   0   6       3039.30       3048.25        97.14 o                         
   2   0   6      19535.65      20823.92       458.12 o                         
   3   0   6       1176.64       1178.08        30.06 o                         
   4   0   6      11178.24      10412.19       188.61 o                         
   5   0   6       5052.25       5006.45        92.18 o                         
   6   0   6        921.01        867.93        16.56 o                         
   7   0   6       1201.32       1154.09        21.50 o                         
   8   0   6       1884.37       1770.30        27.85 o                         
   9   0   6        498.93        512.25        17.98 o                         
  10   0   6        418.54        405.30        12.34 o                         
  11   0   6        269.47        267.04        11.27 o                         
  12   0   6        959.92        981.25        24.54 o                         
  13   0   6         59.38         58.81        10.64 o                         
  14   0   6       1135.70       1157.40        30.75 o                         
  15   0   6         22.46         -6.13        21.43 o                         
 -17   1   6          9.43          1.10        15.64 o                         
 -16   1   6         88.97        121.12        14.07 o                         
 -15   1   6         30.22         33.76         9.66 o                         
 -14   1   6          6.56         11.26         5.87 o                         
 -13   1   6        644.21        626.91        13.84 o                         
 -12   1   6        908.19        891.87        17.95 o                         
 -11   1   6       2258.25       2195.50        43.46 o                         
 -10   1   6        399.65        372.69         9.46 o                         
  -9   1   6       5884.43       5876.23        71.37 o                         
  -8   1   6        404.78        418.21         7.13 o                         
  -7   1   6        472.19        469.14        15.99 o                         
  -6   1   6        481.65        469.20         8.34 o                         
  -5   1   6          8.87         34.34         2.95 o                         
  -4   1   6         22.69         25.72         1.92 o                         
  -3   1   6      10691.04      10676.54       110.96 o                         
  -2   1   6      18078.31      18682.17       236.53 o                         
  -1   1   6      14229.52      14272.71       198.70 o                         
   0   1   6       1981.80       2051.39        51.47 o                         
   1   1   6       1520.01       1597.05        30.25 o                         
   2   1   6        817.71        721.29        12.93 o                         
   3   1   6       6772.69       6931.30       108.92 o                         
   4   1   6       1800.71       1839.86        22.91 o                         
   5   1   6         47.22         68.71         5.67 o                         
   6   1   6       3952.54       3869.88        48.67 o                         
   7   1   6        530.81        563.21        10.66 o                         
   8   1   6       2724.80       2612.42        36.03 o                         
   9   1   6       1795.09       1920.69        28.18 o                         
  10   1   6        321.99        309.98        11.21 o                         
  11   1   6        475.69        494.79        11.18 o                         
  12   1   6        194.96        206.92         9.17 o                         
  13   1   6          0.18         -5.50         7.77 o                         
  14   1   6         22.13         11.42        10.16 o                         
  15   1   6        133.66        117.50        14.18 o                         
 -17   2   6        241.58        256.34        15.98 o                         
 -16   2   6         16.49         55.44        22.41 o                         
 -15   2   6        306.32        286.34        14.62 o                         
 -14   2   6        136.71        147.07        17.27 o                         
 -13   2   6        330.37        293.30         8.60 o                         
 -12   2   6         27.48         18.60         6.20 o                         
 -11   2   6        649.73        594.05        10.50 o                         
 -10   2   6       1282.15       1221.61        16.73 o                         
  -9   2   6        939.23        947.82        15.96 o                         
  -8   2   6        102.16        105.85         4.07 o                         
  -7   2   6         42.00         41.58         3.08 o                         
  -6   2   6        666.43        727.50         6.94 o                         
  -5   2   6       1629.41       1816.55        16.71 o                         
  -4   2   6       1956.02       2139.49        18.66 o                         
  -3   2   6       1459.84       1656.41        17.14 o                         
  -2   2   6        253.15        265.26         6.20 o                         
  -1   2   6       2665.45       2760.46        27.88 o                         
   0   2   6         40.33         54.65         5.24 o                         
   1   2   6        784.56        924.97        13.96 o                         
   2   2   6          7.71         31.03         2.62 o                         
   3   2   6        991.46       1119.38        15.76 o                         
   4   2   6       2344.13       2426.74        67.87 o                         
   5   2   6         91.14        106.87         5.79 o                         
   6   2   6          8.66         16.68         2.87 o                         
   7   2   6         34.97         30.02         3.97 o                         
   8   2   6        826.32        780.14        11.58 o                         
   9   2   6        160.42        178.08         6.22 o                         
  10   2   6         87.33         95.94         5.80 o                         
  11   2   6         99.03        109.21         8.44 o                         
  12   2   6         41.96         38.14         7.76 o                         
  13   2   6        146.47        141.56        10.18 o                         
  14   2   6        334.14        339.91        13.59 o                         
  15   2   6        101.98        110.14        14.36 o                         
 -16   3   6        144.32        160.08        14.53 o                         
 -15   3   6          2.71         11.98         8.75 o                         
 -14   3   6        716.06        757.75        13.86 o                         
 -13   3   6        296.02        296.53         9.81 o                         
 -12   3   6         35.01         33.29         6.77 o                         
 -11   3   6        414.64        408.97         9.30 o                         
 -10   3   6          1.43         -4.55         5.15 o                         
  -9   3   6        111.17        117.18         5.73 o                         
  -8   3   6        318.26        307.77         9.59 o                         
  -7   3   6          2.14          8.95         3.07 o                         
  -6   3   6        189.28        216.60         3.40 o                         
  -5   3   6        537.11        583.61         6.87 o                         
  -4   3   6         72.54         62.71         2.38 o                         
  -3   3   6        200.91        180.62         3.57 o                         
  -2   3   6       1047.75       1002.41        10.93 o                         
  -1   3   6        292.67        402.10         6.07 o                         
   0   3   6        217.92        199.27         4.38 o                         
   1   3   6        144.72         83.49         5.56 o                         
   2   3   6       2109.02       2265.41        30.11 o                         
   3   3   6         35.70         42.19         2.67 o                         
   4   3   6         56.83         45.65         2.99 o                         
   5   3   6       1234.65       1239.53        16.51 o                         
   6   3   6        158.35        182.15         7.67 o                         
   7   3   6        802.30        766.59        13.28 o                         
   8   3   6       1276.85       1232.54        21.39 o                         
   9   3   6         28.04         46.00         5.25 o                         
  10   3   6        361.31        368.78        19.96 o                         
  11   3   6        352.66        351.15         9.27 o                         
  12   3   6         89.10         75.13         9.91 o                         
  13   3   6        634.56        585.35        15.40 o                         
  14   3   6         66.78         69.66        11.59 o                         
  15   3   6         96.88         79.33        18.71 o                         
 -16   4   6        280.82        310.60        14.41 o                         
 -15   4   6         51.89         42.28         8.58 o                         
 -14   4   6        173.46        189.63         8.90 o                         
 -13   4   6        322.70        350.10         9.60 o                         
 -12   4   6         38.27         35.44         6.82 o                         
 -11   4   6         55.00         51.53         6.76 o                         
 -10   4   6       1244.81       1238.64        17.06 o                         
  -9   4   6        444.64        513.30         9.12 o                         
  -8   4   6        149.56        130.40         4.17 o                         
  -7   4   6       4534.34       4502.40        41.99 o                         
  -6   4   6       1766.37       1717.49        19.50 o                         
  -5   4   6       8253.66       8114.12        73.99 o                         
  -4   4   6       1130.96       1055.10        11.24 o                         
  -3   4   6        901.92        772.36         7.54 o                         
  -2   4   6        669.92        789.46         8.52 o                         
  -1   4   6         52.64         47.27         2.94 o                         
   0   4   6       1677.87       1644.31        20.69 o                         
   1   4   6         84.98        112.62         4.36 o                         
   2   4   6      11704.05      12169.23       119.89 o                         
   3   4   6        211.92        179.44         3.93 o                         
   4   4   6       6210.44       6364.82        82.35 o                         
   5   4   6       2134.48       2071.67        29.97 o                         
   6   4   6       1204.61       1217.26        16.00 o                         
   7   4   6        492.99        536.98         9.30 o                         
   8   4   6         93.77        100.12         5.31 o                         
   9   4   6        718.45        705.94        12.02 o                         
  10   4   6        138.84        140.89        13.27 o                         
  11   4   6        146.37        139.88         9.37 o                         
  12   4   6        508.84        541.67        14.62 o                         
  13   4   6          7.01         -5.15        10.89 o                         
  14   4   6        458.65        498.80        17.39 o                         
 -15   5   6          2.54          3.13         8.92 o                         
 -14   5   6        230.92        240.69         9.67 o                         
 -13   5   6       1183.02       1282.66        18.27 o                         
 -12   5   6        235.37        229.99         8.47 o                         
 -11   5   6       2599.54       2594.40        34.63 o                         
 -10   5   6        452.34        469.86         9.30 o                         
  -9   5   6       4352.00       4168.89        45.94 o                         
  -8   5   6         40.38         61.36         3.89 o                         
  -7   5   6        311.51        320.41         6.75 o                         
  -6   5   6        352.09        348.01         9.83 o                         
  -5   5   6         25.05         40.83         2.92 o                         
  -4   5   6       1304.55       1247.23        23.86 o                         
  -3   5   6       1648.44       1694.62        16.08 o                         
  -2   5   6       5671.73       5682.00        54.07 o                         
  -1   5   6       6810.27       6730.86        75.43 o                         
   0   5   6       1756.32       1762.03        19.64 o                         
   1   5   6       2957.54       2855.28        26.75 o                         
   2   5   6         42.72         54.06         2.65 o                         
   3   5   6       3697.04       3628.56        37.06 o                         
   4   5   6        603.48        608.04         9.72 o                         
   5   5   6        180.58        177.88         5.15 o                         
   6   5   6       2330.14       2228.39        25.50 o                         
   7   5   6        451.26        443.35         9.23 o                         
   8   5   6       1602.59       1542.54        19.91 o                         
   9   5   6       1056.11       1069.36        20.93 o                         
  10   5   6       1205.18       1216.79        23.70 o                         
  11   5   6        243.31        252.10        12.99 o                         
  12   5   6        202.80        223.60        13.55 o                         
  13   5   6         26.93         27.65        12.70 o                         
  14   5   6        110.47        122.48        14.39 o                         
 -15   6   6        832.06        808.04        16.18 o                         
 -14   6   6         34.63         23.98         8.89 o                         
 -13   6   6        655.41        628.14        12.65 o                         
 -12   6   6        114.46        111.83         8.50 o                         
 -11   6   6          7.40         12.08         7.86 o                         
 -10   6   6         53.78         57.76         7.03 o                         
  -9   6   6        761.10        762.22        15.37 o                         
  -8   6   6         20.80         28.66         3.69 o                         
  -7   6   6       3049.52       3169.56        30.18 o                         
  -6   6   6       1489.22       1458.09        16.17 o                         
  -5   6   6       1377.16       1374.36        16.05 o                         
  -4   6   6        260.88        271.44         8.83 o                         
  -3   6   6       1644.79       1624.29        29.01 o                         
  -2   6   6         33.02         53.61         3.94 o                         
  -1   6   6         46.66         42.36         5.69 o                         
   0   6   6        270.79        270.77        10.90 o                         
   1   6   6         42.28         50.23         4.66 o                         
   2   6   6       4314.93       4216.51        45.25 o                         
   3   6   6       1145.15       1095.09        12.23 o                         
   4   6   6       3580.85       3558.55        36.99 o                         
   5   6   6        107.69        101.44         5.74 o                         
   6   6   6       1170.61       1135.24        15.72 o                         
   7   6   6        715.78        743.76        18.30 o                         
   8   6   6         15.37         16.82         9.54 o                         
   9   6   6         66.60         64.06         9.94 o                         
  10   6   6        821.57        798.21        25.69 o                         
  11   6   6          8.45        -12.88        11.60 o                         
  12   6   6        470.76        475.82        23.11 o                         
  13   6   6        470.03        436.55        16.98 o                         
 -14   7   6        176.86        170.71        12.88 o                         
 -13   7   6          8.00          8.47        10.68 o                         
 -12   7   6         91.97        103.61        10.87 o                         
 -11   7   6        443.72        451.64        13.05 o                         
 -10   7   6          4.66         14.34         9.41 o                         
  -9   7   6       1301.21       1290.97        23.37 o                         
  -8   7   6        149.73        145.76         9.27 o                         
  -7   7   6        920.22        894.02        12.08 o                         
  -6   7   6          1.35          8.80         3.63 o                         
  -5   7   6        112.77        106.65         4.51 o                         
  -4   7   6         11.52         23.04         2.92 o                         
  -3   7   6        505.91        537.76         6.68 o                         
  -2   7   6        871.90        855.92        10.25 o                         
  -1   7   6       1033.44        898.91        26.47 o                         
   0   7   6        142.02        169.57         2.82 o                         
   1   7   6         73.17         68.22         3.18 o                         
   2   7   6        234.89        238.13         5.66 o                         
   3   7   6        412.68        431.76         7.73 o                         
   4   7   6        298.93        285.77         6.70 o                         
   5   7   6        186.51        162.00         7.54 o                         
   6   7   6       2094.32       2043.49        29.57 o                         
   7   7   6         90.70         76.82        13.68 o                         
   8   7   6         72.29         84.62        10.15 o                         
   9   7   6        120.81        134.05        19.26 o                         
  10   7   6         59.41         55.38        12.50 o                         
  11   7   6          7.49         20.18        11.93 o                         
  12   7   6        177.28        157.03        15.27 o                         
 -13   8   6         50.40         36.89        11.94 o                         
 -12   8   6         30.03         43.14        10.14 o                         
 -11   8   6         79.70         89.05        11.03 o                         
 -10   8   6         86.35         87.46        10.35 o                         
  -9   8   6        472.21        473.01        22.57 o                         
  -8   8   6          4.45         13.74         9.93 o                         
  -7   8   6         89.88         77.14         6.40 o                         
  -6   8   6        243.88        250.60         6.00 o                         
  -5   8   6          0.34          7.50         3.63 o                         
  -4   8   6         17.22         26.92         3.70 o                         
  -3   8   6        466.63        470.45        15.63 o                         
  -2   8   6         27.45         27.63         9.82 o                         
  -1   8   6         11.74         17.96         7.97 o                         
   0   8   6        172.88        194.54        13.50 o                         
   1   8   6          2.34          8.50         7.59 o                         
   2   8   6          1.70          7.68         2.23 o                         
   3   8   6         84.50        106.23         5.02 o                         
   4   8   6          0.82          4.22         4.27 o                         
   5   8   6        370.74        346.40        12.47 o                         
   6   8   6        102.98        125.89         7.16 o                         
   7   8   6        410.17        385.05        15.57 o                         
   8   8   6          6.86         14.88         9.94 o                         
   9   8   6         42.58         50.66        11.17 o                         
  10   8   6        161.24        137.54        13.60 o                         
  11   8   6         11.38         40.77        17.05 o                         
 -12   9   6         74.91         95.61        19.51 o                         
 -11   9   6        461.83        444.78        47.77 o                         
 -10   9   6          9.77         -9.30        12.58 o                         
  -9   9   6         31.26         34.84        11.50 o                         
  -8   9   6          9.67          5.69         9.81 o                         
  -7   9   6          7.59         13.57         7.48 o                         
  -6   9   6         52.79         50.95         5.75 o                         
  -5   9   6        201.29        204.21         8.73 o                         
  -4   9   6        263.16        264.19         9.58 o                         
  -3   9   6        478.66        503.11        12.80 o                         
  -2   9   6        105.09        131.20        13.79 o                         
  -1   9   6         95.06        134.91        12.23 o                         
   0   9   6         64.16         44.81        10.21 o                         
   1   9   6       1192.67       1281.23        28.75 o                         
   2   9   6         12.87          9.67         9.30 o                         
   3   9   6        164.52        227.01        26.49 o                         
   4   9   6         22.21         21.42         5.57 o                         
   5   9   6         12.75         16.70         7.29 o                         
   6   9   6          2.77          8.27         8.30 o                         
   7   9   6        206.19        184.72        11.56 o                         
   8   9   6         32.92         17.61        10.06 o                         
   9   9   6        190.40        210.48        15.34 o                         
  10   9   6        619.13        675.01        31.02 o                         
 -10  10   6          1.12        -26.05        22.23 o                         
  -9  10   6        301.48        353.69        33.42 o                         
  -8  10   6         36.65         38.55        21.12 o                         
  -7  10   6        336.18        369.55        20.43 o                         
  -6  10   6        117.22        121.30        12.70 o                         
  -5  10   6        849.83        892.81        27.58 o                         
  -4  10   6         43.43         52.08         9.25 o                         
  -3  10   6        721.33        768.68        23.22 o                         
  -2  10   6         61.41         55.98        10.31 o                         
  -1  10   6         85.23         78.52        10.30 o                         
   0  10   6         86.44         78.07        11.65 o                         
   1  10   6          9.02         18.30        10.45 o                         
   2  10   6        700.45        678.11        27.21 o                         
   3  10   6        270.61        274.34        38.58 o                         
   4  10   6        289.37        287.83        59.40 o                         
   5  10   6        251.08        293.61        23.41 o                         
   6  10   6        411.85        384.51        49.91 o                         
   7  10   6        174.86        160.78        32.49 o                         
   8  10   6         37.67         52.12        19.07 o                         
   9  10   6         29.46         62.75        20.28 o                         
  -8  11   6         10.39          6.19        22.40 o                         
  -7  11   6        114.37        149.91        23.97 o                         
  -6  11   6          0.18          3.80        19.98 o                         
  -5  11   6        123.33        104.90        18.68 o                         
  -4  11   6         12.49         22.35        16.60 o                         
  -3  11   6         13.61          0.89        10.41 o                         
  -2  11   6        237.87        208.96        14.64 o                         
  -1  11   6        434.35        464.92        18.53 o                         
   0  11   6         87.08         87.33        23.71 o                         
   1  11   6         13.22         32.86        15.09 o                         
   2  11   6          8.20         28.60        18.50 o                         
   3  11   6        162.47        205.96        18.03 o                         
   4  11   6        180.40        195.51        18.97 o                         
   5  11   6          4.03        -17.00        17.75 o                         
   6  11   6        167.30        165.61        19.88 o                         
   7  11   6         33.08          7.36        23.86 o                         
  -5  12   6         32.84         72.54        28.80 o                         
  -4  12   6          1.69          3.63        36.14 o                         
  -3  12   6         50.00         37.61        18.14 o                         
  -2  12   6          2.97         -9.32        27.96 o                         
  -1  12   6          4.31         19.22        14.61 o                         
   0  12   6         40.06         31.30        16.01 o                         
   1  12   6        124.80        116.56        17.15 o                         
   2  12   6        480.32        467.89        22.10 o                         
   3  12   6          5.52         20.97        24.94 o                         
   4  12   6         15.39          8.75        19.54 o                         
 -17   1   7        152.89        167.41        16.87 o                         
 -16   1   7         17.60         22.88        16.73 o                         
 -15   1   7          1.30          1.11         8.19 o                         
 -14   1   7          0.48          4.05         6.57 o                         
 -13   1   7         54.91         50.43         5.45 o                         
 -12   1   7        231.19        242.85         8.08 o                         
 -11   1   7        963.30        907.02        16.88 o                         
 -10   1   7        611.03        618.31        13.00 o                         
  -9   1   7       3616.03       3593.05        48.36 o                         
  -8   1   7        451.90        441.52        11.38 o                         
  -7   1   7       4529.01       4583.63        45.94 o                         
  -6   1   7         59.47         75.94        11.73 o                         
  -5   1   7        687.97        583.39        20.68 o                         
  -4   1   7         75.99         84.70         2.42 o                         
  -3   1   7         13.95         24.41         2.18 o                         
  -2   1   7        499.52        472.42         7.95 o                         
  -1   1   7       7267.54       7352.51       103.14 o                         
   0   1   7      14853.83      15335.43       238.92 o                         
   1   1   7        924.41        821.09        18.52 o                         
   2   1   7        437.81        409.56        23.95 o                         
   3   1   7        555.14        470.56        24.16 o                         
   4   1   7       1509.11       1436.98        28.45 o                         
   5   1   7       3003.26       2917.45        45.12 o                         
   6   1   7       2087.19       2034.86        28.71 o                         
   7   1   7        386.72        379.71         7.29 o                         
   8   1   7        965.73        887.58        19.41 o                         
   9   1   7         79.15         80.83         5.73 o                         
  10   1   7       1077.56       1060.39        22.41 o                         
  11   1   7        242.90        254.36        15.34 o                         
  12   1   7         40.01         42.53         7.84 o                         
  13   1   7        439.96        459.55        12.78 o                         
  14   1   7         66.31         54.76        13.70 o                         
  15   1   7        109.46         91.00        20.69 o                         
 -17   2   7        239.19        259.26        16.00 o                         
 -16   2   7        270.78        268.37        14.97 o                         
 -15   2   7        505.59        521.05        14.38 o                         
 -14   2   7        660.53        630.66        13.09 o                         
 -13   2   7       1126.86       1099.23        17.79 o                         
 -12   2   7        856.34        807.75        14.23 o                         
 -11   2   7       1152.95       1214.49        17.11 o                         
 -10   2   7        332.30        331.21         9.33 o                         
  -9   2   7        647.10        636.74        10.95 o                         
  -8   2   7         27.21         29.72         3.43 o                         
  -7   2   7       2472.12       2409.11        23.13 o                         
  -6   2   7         66.41         67.49         2.50 o                         
  -5   2   7      14993.57      15190.75       158.00 o                         
  -4   2   7       1225.79       1181.71        10.28 o                         
  -3   2   7      19023.33      19106.66       224.95 o                         
  -2   2   7       1672.06       1690.85        18.58 o                         
  -1   2   7        797.81        601.96        16.21 o                         
   0   2   7       5981.53       6367.06        70.74 o                         
   1   2   7       5224.37       5144.54       100.43 o                         
   2   2   7       2244.01       2188.34        29.26 o                         
   3   2   7       1046.07       1121.02        15.95 o                         
   4   2   7       6434.51       6499.51        77.76 o                         
   5   2   7       1065.21       1159.59        16.89 o                         
   6   2   7       4542.31       4295.75        52.12 o                         
   7   2   7       4421.86       4427.19        47.70 o                         
   8   2   7       1909.80       1864.79        24.16 o                         
   9   2   7        487.70        470.90         9.05 o                         
  10   2   7        330.42        342.25         8.32 o                         
  11   2   7          8.37          7.77         6.26 o                         
  12   2   7         27.17         24.83         7.82 o                         
  13   2   7        199.04        209.45        11.55 o                         
  14   2   7        594.66        585.91        23.99 o                         
  15   2   7         75.83        101.29        18.65 o                         
 -16   3   7        407.72        456.06        17.37 o                         
 -15   3   7         76.26         75.97         9.45 o                         
 -14   3   7        160.74        165.11        10.48 o                         
 -13   3   7         56.38         71.19         7.60 o                         
 -12   3   7        257.73        265.56         8.59 o                         
 -11   3   7        825.95        916.16        14.12 o                         
 -10   3   7       1000.03        992.07        14.53 o                         
  -9   3   7       4187.11       4057.92        50.55 o                         
  -8   3   7       2495.17       2534.74        25.82 o                         
  -7   3   7      10540.17      10450.38        87.94 o                         
  -6   3   7        127.77        129.68         3.41 o                         
  -5   3   7       3279.14       3131.08        35.23 o                         
  -4   3   7       1072.25       1083.93        24.42 o                         
  -3   3   7        326.85        376.87        13.66 o                         
  -2   3   7       1879.35       1730.59        17.24 o                         
  -1   3   7       6318.34       6039.84        57.45 o                         
   0   3   7      11980.45      12517.04       130.53 o                         
   1   3   7       6494.28       6394.23        90.08 o                         
   2   3   7        814.44        770.03        10.00 o                         
   3   3   7       4388.97       4146.43        59.00 o                         
   4   3   7       1702.62       1785.96        22.62 o                         
   5   3   7       1436.28       1342.00        17.67 o                         
   6   3   7       3640.77       3537.45        40.72 o                         
   7   3   7       1172.72       1117.60        15.67 o                         
   8   3   7       1156.27       1067.85        15.77 o                         
   9   3   7        183.44        181.55         6.09 o                         
  10   3   7       2420.32       2265.05        30.27 o                         
  11   3   7        495.15        472.91        11.39 o                         
  12   3   7        212.70        241.35        16.69 o                         
  13   3   7        269.27        310.23        15.76 o                         
  14   3   7         25.52         39.03        14.16 o                         
 -16   4   7          0.53         -1.98        12.31 o                         
 -15   4   7        833.89        866.67        16.53 o                         
 -14   4   7        102.41        121.09         8.42 o                         
 -13   4   7       1482.76       1450.88        19.61 o                         
 -12   4   7        875.02        813.90        14.90 o                         
 -11   4   7        566.24        560.51        11.09 o                         
 -10   4   7        390.87        393.67         9.13 o                         
  -9   4   7        240.30        206.72         6.27 o                         
  -8   4   7       1740.30       1781.10        17.44 o                         
  -7   4   7        719.36        724.15         8.17 o                         
  -6   4   7        323.49        324.18         5.01 o                         
  -5   4   7       3700.19       3620.43        39.05 o                         
  -4   4   7       1969.66       2229.31        21.25 o                         
  -3   4   7       4010.38       4104.23        39.65 o                         
  -2   4   7        212.03        227.24         3.80 o                         
  -1   4   7       1785.23       1678.43        18.70 o                         
   0   4   7        821.19        924.54        13.46 o                         
   1   4   7        369.99        561.98        12.78 o                         
   2   4   7         92.44        104.92         8.32 o                         
   3   4   7        709.47        789.17        14.34 o                         
   4   4   7       1690.91       1619.65        26.35 o                         
   5   4   7       2091.87       2176.15        33.26 o                         
   6   4   7       3181.55       3145.19        58.88 o                         
   7   4   7         37.05         44.45         8.20 o                         
   8   4   7        629.13        610.04        11.25 o                         
   9   4   7         48.46         42.96         9.15 o                         
  10   4   7         16.47         20.20         9.76 o                         
  11   4   7        299.03        330.01        13.50 o                         
  12   4   7         36.82         51.39        11.96 o                         
  13   4   7        104.65         95.14        12.89 o                         
  14   4   7        370.66        348.93        16.05 o                         
 -15   5   7        165.98        192.26        10.03 o                         
 -14   5   7        563.10        574.92        19.65 o                         
 -13   5   7        199.91        184.59         8.77 o                         
 -12   5   7          4.69         17.65         7.82 o                         
 -11   5   7        167.45        158.57         9.03 o                         
 -10   5   7        119.96        131.50         6.38 o                         
  -9   5   7         31.84         22.18         5.61 o                         
  -8   5   7        667.52        632.95        10.77 o                         
  -7   5   7          2.27         12.19         3.27 o                         
  -6   5   7       1505.48       1444.25        29.28 o                         
  -5   5   7        899.31        900.95        18.45 o                         
  -4   5   7        676.34        734.06         8.61 o                         
  -3   5   7        327.39        342.95         7.45 o                         
  -2   5   7        259.74        307.24         7.00 o                         
  -1   5   7         18.13         24.30         2.96 o                         
   0   5   7         97.13         97.43         3.58 o                         
   1   5   7        231.34        231.70         4.12 o                         
   2   5   7         70.87         66.75         3.07 o                         
   3   5   7        113.43        106.56         4.18 o                         
   4   5   7         82.82         85.04         4.77 o                         
   5   5   7        157.28        157.52         5.04 o                         
   6   5   7        154.97        139.08         5.40 o                         
   7   5   7         87.42         92.66         5.61 o                         
   8   5   7        237.42        221.49         9.99 o                         
   9   5   7        159.77        152.73        12.47 o                         
  10   5   7         68.52         70.81        10.82 o                         
  11   5   7          4.18         20.15        11.43 o                         
  12   5   7          0.19         -8.81        12.33 o                         
  13   5   7          2.42          8.51        13.20 o                         
 -15   6   7        128.04        136.45        16.82 o                         
 -14   6   7        316.28        315.84        11.96 o                         
 -13   6   7          3.43         10.69         9.61 o                         
 -12   6   7          6.10         -3.01        10.22 o                         
 -11   6   7          3.88          9.66         9.36 o                         
 -10   6   7          2.54         -6.37         8.19 o                         
  -9   6   7         70.93         79.82         8.30 o                         
  -8   6   7       1367.96       1342.64        16.29 o                         
  -7   6   7        179.69        218.73         4.79 o                         
  -6   6   7         40.59         29.32         5.09 o                         
  -5   6   7        450.02        442.28         7.36 o                         
  -4   6   7        158.32        160.02         4.29 o                         
  -3   6   7        955.66        954.69        11.01 o                         
  -2   6   7        264.16        249.04         4.33 o                         
  -1   6   7        683.38        659.79        11.89 o                         
   0   6   7        133.95        167.74         4.10 o                         
   1   6   7        264.14        236.02         4.72 o                         
   2   6   7          3.96         12.19         3.63 o                         
   3   6   7        199.04        195.96         5.84 o                         
   4   6   7        494.33        505.63        11.28 o                         
   5   6   7         66.06         71.22         5.02 o                         
   6   6   7       1127.04       1150.27        20.50 o                         
   7   6   7        795.30        816.02        16.43 o                         
   8   6   7        728.86        740.90        18.73 o                         
   9   6   7        480.50        489.87        14.74 o                         
  10   6   7         50.40         46.76        11.16 o                         
  11   6   7        512.17        527.18        16.68 o                         
  12   6   7         14.53         -3.80        12.99 o                         
  13   6   7         13.72         23.23        13.81 o                         
 -14   7   7         69.95         78.15        12.15 o                         
 -13   7   7         51.72         65.73        10.94 o                         
 -12   7   7        112.75        136.27        11.00 o                         
 -11   7   7        917.25        974.83        24.25 o                         
 -10   7   7        316.62        355.92        12.46 o                         
  -9   7   7       1470.78       1437.29        25.27 o                         
  -8   7   7        842.27        878.51        13.19 o                         
  -7   7   7       1835.44       1807.11        19.17 o                         
  -6   7   7         35.92         52.24         4.09 o                         
  -5   7   7        336.63        315.44         9.26 o                         
  -4   7   7          0.70          4.43         3.01 o                         
  -3   7   7         80.02         82.07         3.08 o                         
  -2   7   7       2147.85       2077.00        26.19 o                         
  -1   7   7       2219.42       2194.08        20.69 o                         
   0   7   7        509.87        462.48        11.19 o                         
   1   7   7       1424.29       1429.79        18.62 o                         
   2   7   7       1819.35       1713.61        20.87 o                         
   3   7   7       1460.44       1436.18        17.05 o                         
   4   7   7         11.45         14.42         4.53 o                         
   5   7   7        628.13        629.15        10.24 o                         
   6   7   7        174.00        184.83        10.63 o                         
   7   7   7        168.02        169.45        10.40 o                         
   8   7   7        406.14        414.91        14.98 o                         
   9   7   7          9.46          6.89        11.66 o                         
  10   7   7        210.01        231.08        13.34 o                         
  11   7   7        231.02        244.53        14.73 o                         
  12   7   7        773.21        794.96        20.88 o                         
 -13   8   7        487.83        538.17        16.34 o                         
 -12   8   7        204.93        210.30        12.00 o                         
 -11   8   7        132.71        143.00        11.50 o                         
 -10   8   7        285.47        276.55        14.04 o                         
  -9   8   7        142.18        155.30        10.37 o                         
  -8   8   7          0.23          5.18         6.71 o                         
  -7   8   7          4.08         20.10        11.83 o                         
  -6   8   7        292.93        284.86         7.14 o                         
  -5   8   7       3320.80       3291.86        40.72 o                         
  -4   8   7        237.97        230.10         5.86 o                         
  -3   8   7        658.52        671.67        12.46 o                         
  -2   8   7        127.20        158.34        11.98 o                         
  -1   8   7       1728.51       1844.95        61.46 o                         
   0   8   7        104.58         84.04        11.29 o                         
   1   8   7         82.31         74.76         3.60 o                         
   2   8   7         14.30         29.07         3.24 o                         
   3   8   7         85.31         94.48         5.24 o                         
   4   8   7       2301.81       2125.64        27.96 o                         
   5   8   7         38.69         45.37         5.65 o                         
   6   8   7       1908.08       1807.78        27.17 o                         
   7   8   7         18.77         19.03         7.33 o                         
   8   8   7        904.90        914.91        16.18 o                         
   9   8   7        248.15        262.48        13.33 o                         
  10   8   7          9.81         15.25        12.85 o                         
  11   8   7          0.56          7.27        15.44 o                         
 -12   9   7         90.29         84.57        16.77 o                         
 -11   9   7          3.01         11.65        21.94 o                         
 -10   9   7         61.53         70.22        13.00 o                         
  -9   9   7        496.49        490.76        16.63 o                         
  -8   9   7         22.86          6.66        12.79 o                         
  -7   9   7        818.16        771.41        19.83 o                         
  -6   9   7        110.60        108.89         6.71 o                         
  -5   9   7         70.77         64.40         7.58 o                         
  -4   9   7         13.30         30.05         8.00 o                         
  -3   9   7        151.66        166.99        11.08 o                         
  -2   9   7        128.33        123.82        12.70 o                         
  -1   9   7        189.06        207.14        11.34 o                         
   0   9   7       1098.89       1012.16        21.99 o                         
   1   9   7          7.20          7.81         9.27 o                         
   2   9   7        431.87        375.22        22.56 o                         
   3   9   7        322.01        229.27        31.53 o                         
   4   9   7         35.82         41.07         8.38 o                         
   5   9   7         59.50         61.41        12.08 o                         
   6   9   7        360.92        315.96        12.88 o                         
   7   9   7         23.96         11.19        10.99 o                         
   8   9   7        577.41        530.14        17.29 o                         
   9   9   7         49.47         50.70        18.62 o                         
  10   9   7        296.85        286.33        22.09 o                         
 -10  10   7          6.46         -1.62        19.09 o                         
  -9  10   7        338.23        308.55        21.50 o                         
  -8  10   7          4.91        -12.02        17.92 o                         
  -7  10   7         22.82         12.39        16.61 o                         
  -6  10   7         42.14         48.78        13.75 o                         
  -5  10   7         96.33        102.52        11.92 o                         
  -4  10   7         12.17         15.89         9.04 o                         
  -3  10   7        122.24        101.04        11.98 o                         
  -2  10   7          0.17         -8.47        11.53 o                         
  -1  10   7         61.90         67.56        11.80 o                         
   0  10   7         13.99          4.43        10.84 o                         
   1  10   7         29.41         18.56        10.50 o                         
   2  10   7         56.06         27.89        32.16 o                         
   3  10   7          6.41          2.54        17.28 o                         
   4  10   7        126.53        100.79        19.46 o                         
   5  10   7         13.65         12.12        19.99 o                         
   6  10   7         62.62         44.43        20.44 o                         
   7  10   7          4.37          9.32        28.88 o                         
   8  10   7         10.23         20.32        19.58 o                         
  -8  11   7         23.17         52.47        31.90 o                         
  -7  11   7         69.32        118.72        30.14 o                         
  -6  11   7          0.70         -3.69        27.79 o                         
  -5  11   7          9.40         -6.52        16.51 o                         
  -4  11   7          4.19        -11.97        16.93 o                         
  -3  11   7        402.44        408.46        14.59 o                         
  -2  11   7         40.33         49.60        11.21 o                         
  -1  11   7        122.83        145.72        12.23 o                         
   0  11   7         32.06         31.47        14.72 o                         
   1  11   7        104.93        111.87        29.01 o                         
   2  11   7        109.84        111.86        20.05 o                         
   3  11   7         68.60         78.46        21.04 o                         
   4  11   7        121.14        129.64        35.72 o                         
   5  11   7          3.49         -1.59        21.88 o                         
   6  11   7        108.52        114.51        35.22 o                         
  -5  12   7         74.84        139.46        30.23 o                         
  -4  12   7          2.45         12.93        17.92 o                         
  -3  12   7        347.59        389.15        33.16 o                         
  -2  12   7          2.54         35.93        28.55 o                         
  -1  12   7        247.88        268.21        21.82 o                         
   0  12   7         14.96         -8.55        16.04 o                         
   1  12   7         45.45         26.40        17.09 o                         
   2  12   7        124.06        108.63        17.64 o                         
   3  12   7         20.76         29.60        18.13 o                         
 -17   0   8          1.09         35.19        17.17 o                         
 -16   0   8         44.35         43.25        16.30 o                         
 -15   0   8        246.71        268.63        13.55 o                         
 -14   0   8        151.39        158.98        11.60 o                         
 -13   0   8        422.17        411.15        17.44 o                         
 -12   0   8       2030.13       1839.20        82.80 o                         
 -11   0   8       9514.24       9118.64       127.07 o                         
 -10   0   8        104.09         63.16         6.05 o                         
  -9   0   8       4148.47       3928.17        57.42 o                         
  -8   0   8        607.68        623.45        11.00 o                         
  -7   0   8       3888.94       3984.70        45.37 o                         
  -6   0   8         68.92         75.87         4.80 o                         
  -5   0   8       7758.81       8188.22       128.65 o                         
  -4   0   8        789.07       1028.24        20.62 o                         
  -3   0   8      37867.67      39378.05       605.59 o                         
  -2   0   8        111.06         90.51         3.27 o                         
  -1   0   8      18980.27      19413.24       347.54 o                         
   0   0   8       3076.42       3155.61        76.19 o                         
   1   0   8       9036.21       8799.51       275.89 o                         
   2   0   8         22.95         31.99         6.59 o                         
   3   0   8       4946.43       4946.41       111.46 o                         
   4   0   8         49.86         98.59         7.41 o                         
   5   0   8        658.05        788.50        17.60 o                         
   6   0   8       4474.14       4106.58        93.68 o                         
   7   0   8       2353.24       2310.97        44.85 o                         
   8   0   8        947.23        966.42        22.20 o                         
   9   0   8       2523.26       2509.80        38.74 o                         
  10   0   8       1733.56       1758.53        32.74 o                         
  11   0   8         72.09         69.68         9.80 o                         
  12   0   8        456.93        466.04        16.93 o                         
  13   0   8        160.33        188.63        13.92 o                         
  14   0   8         36.49         23.47        17.97 o                         
 -17   1   8         83.08         89.75        15.96 o                         
 -16   1   8        562.75        561.91        22.49 o                         
 -15   1   8        562.47        575.79        27.36 o                         
 -14   1   8        437.09        383.73        15.93 o                         
 -13   1   8         90.85        101.98         9.15 o                         
 -12   1   8        314.23        319.82         9.80 o                         
 -11   1   8          0.62          3.78         6.00 o                         
 -10   1   8        370.72        332.28         8.15 o                         
  -9   1   8        266.64        227.58         6.50 o                         
  -8   1   8       3080.92       3133.75        34.08 o                         
  -7   1   8      12018.83      12077.30       114.02 o                         
  -6   1   8       2315.09       2468.36        26.90 o                         
  -5   1   8       5782.46       5569.74        55.34 o                         
  -4   1   8         59.56         55.72         4.29 o                         
  -3   1   8      14541.27      14866.97       175.40 o                         
  -2   1   8       1030.23       1096.77        15.21 o                         
  -1   1   8         26.40         36.56         2.45 o                         
   0   1   8       2602.70       2553.46        36.91 o                         
   1   1   8       3102.01       3135.60        50.39 o                         
   2   1   8      12838.70      13367.76       203.30 o                         
   3   1   8       1337.87       1170.20        30.19 o                         
   4   1   8       3180.11       3255.03        52.88 o                         
   5   1   8       2042.16       1810.34        24.59 o                         
   6   1   8        795.01        825.42        13.85 o                         
   7   1   8        352.71        298.00         7.94 o                         
   8   1   8       1245.94       1221.01        18.66 o                         
   9   1   8       1950.25       1941.79        25.99 o                         
  10   1   8       2209.03       2219.82        29.56 o                         
  11   1   8         31.83         25.19         7.94 o                         
  12   1   8        993.89        998.78        19.20 o                         
  13   1   8         18.77         19.69         9.10 o                         
  14   1   8         16.42         24.78        13.86 o                         
 -17   2   8        100.30         88.09        14.76 o                         
 -16   2   8          2.60         10.14        13.29 o                         
 -15   2   8          0.04         10.57        12.10 o                         
 -14   2   8          5.38         15.88         7.76 o                         
 -13   2   8         93.17        106.05         7.78 o                         
 -12   2   8         23.53         22.98         6.91 o                         
 -11   2   8        873.52        866.30        16.01 o                         
 -10   2   8         16.70         27.90         7.17 o                         
  -9   2   8        372.98        357.29        14.72 o                         
  -8   2   8        184.88        229.69         7.23 o                         
  -7   2   8        608.34        619.06         7.96 o                         
  -6   2   8        133.12        131.28         3.10 o                         
  -5   2   8        165.40        156.42         3.06 o                         
  -4   2   8          2.81         11.64         1.99 o                         
  -3   2   8       1121.08       1128.20        12.97 o                         
  -2   2   8         24.61         23.36         3.15 o                         
  -1   2   8       3356.90       3722.60        37.58 o                         
   0   2   8        360.58        399.69        12.59 o                         
   1   2   8       2722.82       2758.36        44.59 o                         
   2   2   8        231.34        315.95         6.14 o                         
   3   2   8         26.11         70.17         4.69 o                         
   4   2   8         34.81         33.14         5.58 o                         
   5   2   8          7.14          7.16         3.19 o                         
   6   2   8        982.42       1037.68        49.24 o                         
   7   2   8        160.98        175.35        15.31 o                         
   8   2   8       1054.23       1058.20        39.68 o                         
   9   2   8        257.33        260.65         9.69 o                         
  10   2   8        111.44        132.91         7.73 o                         
  11   2   8          0.46         11.66         7.27 o                         
  12   2   8         15.27          5.42         8.95 o                         
  13   2   8          1.65        -14.79        12.91 o                         
  14   2   8        146.76        135.91        14.42 o                         
 -16   3   8        130.69        116.35        14.36 o                         
 -15   3   8         58.84         78.19         9.20 o                         
 -14   3   8          5.65         14.74         9.98 o                         
 -13   3   8         19.79         22.45         7.89 o                         
 -12   3   8        336.66        328.88        13.66 o                         
 -11   3   8        107.55        113.73         6.75 o                         
 -10   3   8        885.53        828.89        12.91 o                         
  -9   3   8       1880.73       1809.02        24.46 o                         
  -8   3   8        173.09        183.96         5.25 o                         
  -7   3   8        177.87        170.82         3.86 o                         
  -6   3   8        215.24        245.90         5.03 o                         
  -5   3   8       1548.18       1504.71        16.15 o                         
  -4   3   8       3374.62       3575.90        37.75 o                         
  -3   3   8        417.40        510.91         8.19 o                         
  -2   3   8        218.28        211.42         3.48 o                         
  -1   3   8        970.55       1106.02        11.15 o                         
   0   3   8         32.89         53.32         3.23 o                         
   1   3   8        317.26        318.38         7.13 o                         
   2   3   8        723.14        664.22        10.59 o                         
   3   3   8        860.41        939.57        22.85 o                         
   4   3   8        209.50        174.66         6.55 o                         
   5   3   8       1323.55       1334.05        24.76 o                         
   6   3   8        162.81        162.35         8.95 o                         
   7   3   8        918.77        886.25        13.24 o                         
   8   3   8         42.87         48.84         4.59 o                         
   9   3   8          9.92         16.10         6.92 o                         
  10   3   8         21.24         34.63         8.36 o                         
  11   3   8         91.07        111.60        16.16 o                         
  12   3   8         14.02         20.16        12.37 o                         
  13   3   8        226.13        254.06        20.63 o                         
  14   3   8          1.80         11.77        14.38 o                         
 -16   4   8         18.36         34.77        13.60 o                         
 -15   4   8       1206.59       1199.84        21.59 o                         
 -14   4   8         93.36        103.24         8.94 o                         
 -13   4   8        784.77        811.82        14.35 o                         
 -12   4   8       1024.25       1048.22        16.37 o                         
 -11   4   8       1653.36       1673.22        22.50 o                         
 -10   4   8        763.25        749.22        12.38 o                         
  -9   4   8        265.52        268.92         9.44 o                         
  -8   4   8          9.49         23.98         4.28 o                         
  -7   4   8        491.95        464.46         6.10 o                         
  -6   4   8        500.23        509.16        12.29 o                         
  -5   4   8       5823.99       5972.65        71.60 o                         
  -4   4   8        369.82        342.03         9.10 o                         
  -3   4   8       2467.71       2230.72        21.42 o                         
  -2   4   8        591.73        655.11        11.06 o                         
  -1   4   8      10343.95      10242.98        74.64 o                         
   0   4   8        188.15        135.61         5.03 o                         
   1   4   8       1457.96       1363.24        19.13 o                         
   2   4   8        582.49        643.60         9.55 o                         
   3   4   8        491.62        438.93         9.83 o                         
   4   4   8        557.54        507.33         8.40 o                         
   5   4   8          4.66          7.94         4.44 o                         
   6   4   8         12.31         15.81         6.02 o                         
   7   4   8        510.15        529.05        12.94 o                         
   8   4   8       1234.03       1237.92        18.35 o                         
   9   4   8        581.35        595.59        18.12 o                         
  10   4   8        476.00        492.25        14.55 o                         
  11   4   8        339.59        358.91        14.28 o                         
  12   4   8        397.65        421.42        15.64 o                         
  13   4   8         18.09         35.78        13.19 o                         
  14   4   8         44.11         53.72        17.78 o                         
 -15   5   8         49.36         53.34        11.04 o                         
 -14   5   8        897.35        914.98        18.54 o                         
 -13   5   8         13.07         28.92         9.94 o                         
 -12   5   8        439.69        430.49        12.77 o                         
 -11   5   8        138.62        158.85        12.15 o                         
 -10   5   8         53.77         65.65         6.91 o                         
  -9   5   8        922.35        966.17        16.60 o                         
  -8   5   8       1390.46       1413.88        17.60 o                         
  -7   5   8       2724.58       2572.68        25.95 o                         
  -6   5   8       2706.57       2881.17        28.84 o                         
  -5   5   8       5044.64       4932.17        64.56 o                         
  -4   5   8         69.59         88.92         3.41 o                         
  -3   5   8       4882.08       4669.95        43.21 o                         
  -2   5   8         10.90         19.84         2.72 o                         
  -1   5   8         46.16         55.68         5.74 o                         
   0   5   8       2666.60       2651.03        41.80 o                         
   1   5   8       1642.55       1602.51        17.37 o                         
   2   5   8       1230.59       1173.94        17.05 o                         
   3   5   8       3842.86       3911.17        41.96 o                         
   4   5   8       3699.93       3592.32        41.57 o                         
   5   5   8       2186.55       2106.45        29.46 o                         
   6   5   8        353.57        385.94         8.31 o                         
   7   5   8        294.11        285.56         7.62 o                         
   8   5   8          5.82          0.44         6.94 o                         
   9   5   8         17.12         17.83         9.81 o                         
  10   5   8        415.53        411.99        14.42 o                         
  11   5   8         55.37         41.56        12.01 o                         
  12   5   8        932.78        949.75        22.27 o                         
  13   5   8         56.16         65.50        13.78 o                         
 -15   6   8        136.11        128.84        13.41 o                         
 -14   6   8        245.14        221.65        13.73 o                         
 -13   6   8       1185.52       1225.46        35.38 o                         
 -12   6   8        179.60        174.89        17.82 o                         
 -11   6   8       1048.57       1018.16        20.79 o                         
 -10   6   8       1272.05       1311.74        21.86 o                         
  -9   6   8        164.82        146.69         8.91 o                         
  -8   6   8        683.46        665.78        13.71 o                         
  -7   6   8          6.97         14.09         3.84 o                         
  -6   6   8        271.57        278.15        10.76 o                         
  -5   6   8         48.70         65.71         4.47 o                         
  -4   6   8       1082.01       1100.73        19.21 o                         
  -3   6   8       6282.21       6154.02        56.38 o                         
  -2   6   8         24.88         32.13         3.11 o                         
  -1   6   8       3715.57       3688.17        44.95 o                         
   0   6   8        367.00        384.21         6.49 o                         
   1   6   8       2972.29       2812.59        32.50 o                         
   2   6   8        128.22        164.19         6.03 o                         
   3   6   8         87.97        125.14         7.52 o                         
   4   6   8        110.02        154.79         6.93 o                         
   5   6   8        155.33        161.22         6.11 o                         
   6   6   8       2441.18       2338.15        33.73 o                         
   7   6   8        532.24        505.31        14.86 o                         
   8   6   8       1497.54       1485.93        37.69 o                         
   9   6   8        177.07        163.61        14.57 o                         
  10   6   8        466.85        421.82        14.99 o                         
  11   6   8         93.61        104.02        14.27 o                         
  12   6   8          2.42         -2.24        13.21 o                         
 -14   7   8        527.66        497.95        18.31 o                         
 -13   7   8          7.01          8.01        13.46 o                         
 -12   7   8        617.85        618.20        15.56 o                         
 -11   7   8          2.80          2.34         9.43 o                         
 -10   7   8         39.90         37.22         9.37 o                         
  -9   7   8         77.97         53.10         8.86 o                         
  -8   7   8        194.80        201.77         7.33 o                         
  -7   7   8        584.17        533.93        10.61 o                         
  -6   7   8        918.49        942.51        10.05 o                         
  -5   7   8         12.32         13.18         4.14 o                         
  -4   7   8         24.32         19.91         3.28 o                         
  -3   7   8         62.84         73.27         7.54 o                         
  -2   7   8         26.32         33.76         4.11 o                         
  -1   7   8        107.18        108.99         3.42 o                         
   0   7   8       1531.35       1491.79        20.71 o                         
   1   7   8        127.16        155.30         7.36 o                         
   2   7   8        747.41        695.83        21.88 o                         
   3   7   8         28.79         31.16         4.75 o                         
   4   7   8        209.08        193.50         7.72 o                         
   5   7   8         45.44         42.79         5.38 o                         
   6   7   8        347.83        324.10        11.08 o                         
   7   7   8         45.75         66.68        12.08 o                         
   8   7   8        120.20        128.21        12.08 o                         
   9   7   8          9.11         29.21        12.03 o                         
  10   7   8        361.83        356.74        14.83 o                         
  11   7   8        148.02        127.27        13.50 o                         
  12   7   8        187.99        173.57        14.85 o                         
 -13   8   8        242.20        251.92        13.26 o                         
 -12   8   8        127.40        131.27        12.84 o                         
 -11   8   8         61.32         67.00        10.98 o                         
 -10   8   8         57.68         75.12        11.48 o                         
  -9   8   8          3.87         -1.77         9.50 o                         
  -8   8   8         29.54         40.16         7.42 o                         
  -7   8   8        279.79        266.81         9.26 o                         
  -6   8   8        485.95        446.22         9.04 o                         
  -5   8   8          6.11         10.47         4.48 o                         
  -4   8   8        717.23        693.09         9.33 o                         
  -3   8   8         41.19         52.24         3.47 o                         
  -2   8   8          1.79          6.24         2.27 o                         
  -1   8   8          0.88          8.17         2.05 o                         
   0   8   8        118.78        121.04         2.70 o                         
   1   8   8         16.33         14.67         2.90 o                         
   2   8   8          1.76          5.97         3.49 o                         
   3   8   8         22.53         22.31         4.42 o                         
   4   8   8         64.95         79.47         5.17 o                         
   5   8   8        305.27        299.00        10.75 o                         
   6   8   8        103.39        110.93         7.84 o                         
   7   8   8        550.86        507.97        17.67 o                         
   8   8   8         15.76         31.88         8.41 o                         
   9   8   8         18.67         15.68         9.33 o                         
  10   8   8        142.03        128.04        14.06 o                         
  11   8   8        286.27        309.66        17.84 o                         
 -12   9   8         45.40         23.30        23.86 o                         
 -11   9   8         29.32         28.04        22.68 o                         
 -10   9   8        145.38        161.34        24.82 o                         
  -9   9   8        141.53        132.30        12.58 o                         
  -8   9   8         90.03         86.28        10.90 o                         
  -7   9   8        534.69        549.16        16.57 o                         
  -6   9   8          8.25         16.52         9.00 o                         
  -5   9   8       1172.02       1164.50        21.43 o                         
  -4   9   8         21.35         10.07        11.84 o                         
  -3   9   8        512.68        523.08        18.08 o                         
  -2   9   8         40.60         63.48        11.99 o                         
  -1   9   8          3.44         -4.42         9.57 o                         
   0   9   8          5.84          8.33         9.39 o                         
   1   9   8        354.45        336.29        16.66 o                         
   2   9   8          4.35         14.60        16.21 o                         
   3   9   8        539.54        482.67        21.79 o                         
   4   9   8        710.23        686.93        30.48 o                         
   5   9   8        187.60        209.79        11.58 o                         
   6   9   8        376.53        402.26        13.60 o                         
   7   9   8        309.29        301.17        13.35 o                         
   8   9   8        132.36        121.73        20.16 o                         
   9   9   8          3.89          4.46        18.95 o                         
 -10  10   8        348.36        311.04        27.83 o                         
  -9  10   8        233.67        212.82        25.87 o                         
  -8  10   8          1.47          3.21        22.15 o                         
  -7  10   8         39.71         39.77        21.70 o                         
  -6  10   8         87.65         87.49        14.05 o                         
  -5  10   8         52.47         57.82        11.85 o                         
  -4  10   8        269.84        248.55        13.32 o                         
  -3  10   8        625.54        667.32        18.60 o                         
  -2  10   8         12.16         33.95        11.19 o                         
  -1  10   8       1024.07       1027.85        25.75 o                         
   0  10   8          7.44         13.21        12.06 o                         
   1  10   8        502.27        487.78        23.92 o                         
   2  10   8         93.00        110.10        18.70 o                         
   3  10   8          3.92         26.65        19.06 o                         
   4  10   8        180.50        211.91        21.33 o                         
   5  10   8         61.85         74.09        21.09 o                         
   6  10   8        279.02        252.49        23.71 o                         
   7  10   8         34.85         -0.02        24.43 o                         
   8  10   8       1073.07       1107.93        33.90 o                         
  -8  11   8          9.71         -1.43        29.81 o                         
  -7  11   8        393.93        412.54        49.79 o                         
  -6  11   8         20.47         43.33        22.15 o                         
  -5  11   8        643.97        597.77        25.20 o                         
  -4  11   8          9.85          4.52        17.46 o                         
  -3  11   8         67.21         52.08        11.14 o                         
  -2  11   8         54.12         64.41        11.25 o                         
  -1  11   8          0.12         20.05        20.11 o                         
   0  11   8        332.21        304.23        22.04 o                         
   1  11   8          2.83         23.13        25.15 o                         
   2  11   8        153.80        126.89        21.08 o                         
   3  11   8         39.10         28.76        25.69 o                         
   4  11   8        357.02        315.23        24.85 o                         
   5  11   8        221.71        212.03        23.86 o                         
   6  11   8         14.07          4.49        22.62 o                         
  -5  12   8         76.94         43.24        28.71 o                         
  -4  12   8         51.44         50.05        18.25 o                         
  -3  12   8        277.48        174.97        28.71 o                         
  -2  12   8         88.90        100.16        28.55 o                         
  -1  12   8        175.70        155.45        16.48 o                         
   0  12   8         11.31         18.96        15.90 o                         
   1  12   8         15.83          1.09        16.95 o                         
   2  12   8         12.79         15.68        17.66 o                         
 -17   1   9        210.48        225.65        23.67 o                         
 -16   1   9          9.15         22.53        16.16 o                         
 -15   1   9        437.00        438.01        16.24 o                         
 -14   1   9        330.67        309.10        10.13 o                         
 -13   1   9        613.07        600.93        13.86 o                         
 -12   1   9        387.78        421.06        15.86 o                         
 -11   1   9          4.22          5.95         6.42 o                         
 -10   1   9        479.85        454.32        12.58 o                         
  -9   1   9       1368.25       1286.28        18.65 o                         
  -8   1   9        649.65        683.61         9.65 o                         
  -7   1   9        733.49        655.65         8.70 o                         
  -6   1   9       3015.26       3110.19        31.89 o                         
  -5   1   9       4447.28       4497.28        30.63 o                         
  -4   1   9       1670.39       1684.58        19.85 o                         
  -3   1   9        469.97        316.20         5.73 o                         
  -2   1   9       4015.37       4134.57        49.42 o                         
  -1   1   9       2463.55       2255.36        32.94 o                         
   0   1   9        980.68       1062.66        18.52 o                         
   1   1   9        397.31        473.30         9.75 o                         
   2   1   9         29.38         26.04         4.26 o                         
   3   1   9        127.89        148.80         8.01 o                         
   4   1   9       2396.08       2538.81        37.46 o                         
   5   1   9       2166.73       2075.78        40.46 o                         
   6   1   9        944.63       1007.08        27.19 o                         
   7   1   9        283.20        280.80         9.17 o                         
   8   1   9        158.96        174.17         7.51 o                         
   9   1   9        589.01        552.06        16.00 o                         
  10   1   9        142.83        139.93         8.59 o                         
  11   1   9         95.86        108.28         8.88 o                         
  12   1   9        164.58        152.06         9.81 o                         
  13   1   9         49.57         60.22         9.55 o                         
  14   1   9         39.36         70.84        20.41 o                         
 -17   2   9        113.23        144.51        15.19 o                         
 -16   2   9        431.68        441.49        18.54 o                         
 -15   2   9         10.23         18.69        10.83 o                         
 -14   2   9         44.86         40.95         8.07 o                         
 -13   2   9        260.49        266.34         9.33 o                         
 -12   2   9         10.84          8.72         8.00 o                         
 -11   2   9       2292.22       2257.92        36.42 o                         
 -10   2   9       2347.78       2412.10        39.83 o                         
  -9   2   9       7871.70       7748.70       101.14 o                         
  -8   2   9         41.91         72.85         7.78 o                         
  -7   2   9       6329.47       6280.26        59.89 o                         
  -6   2   9        777.76        785.16        11.29 o                         
  -5   2   9       1052.93        986.11        10.14 o                         
  -4   2   9         24.88         36.20         2.54 o                         
  -3   2   9       2245.36       2298.41        25.07 o                         
  -2   2   9        532.75        463.23        10.56 o                         
  -1   2   9       9242.14       9272.83        91.96 o                         
   0   2   9       1009.89       1012.30        16.23 o                         
   1   2   9      17898.37      17694.12       275.65 o                         
   2   2   9       1658.52       1575.07        21.97 o                         
   3   2   9       8052.41       7675.51       108.25 o                         
   4   2   9        401.23        412.89         9.71 o                         
   5   2   9       2216.15       2167.44        25.70 o                         
   6   2   9        205.64        197.43         7.03 o                         
   7   2   9        521.83        528.42        12.04 o                         
   8   2   9        589.29        589.95        14.85 o                         
   9   2   9       1550.38       1512.75        21.36 o                         
  10   2   9        782.74        772.78        18.97 o                         
  11   2   9        198.37        200.84         8.97 o                         
  12   2   9        841.27        836.93        16.03 o                         
  13   2   9         65.91         65.83        13.00 o                         
  14   2   9        281.37        314.26        16.51 o                         
 -16   3   9        126.60        142.84        14.24 o                         
 -15   3   9        627.80        665.67        14.58 o                         
 -14   3   9        729.35        734.46        14.90 o                         
 -13   3   9        554.15        582.95        14.39 o                         
 -12   3   9       2897.37       2885.31        41.43 o                         
 -11   3   9         17.46         20.45         6.67 o                         
 -10   3   9       1508.40       1563.38        26.16 o                         
  -9   3   9          1.69         11.94         7.00 o                         
  -8   3   9         19.24         21.73         4.21 o                         
  -7   3   9       2515.33       2323.06        24.59 o                         
  -6   3   9       6059.29       6313.77        60.67 o                         
  -5   3   9       4027.27       3836.53        41.08 o                         
  -4   3   9       3716.94       4029.96        43.18 o                         
  -3   3   9       9407.75       9404.97       104.49 o                         
  -2   3   9       1667.81       1643.99        21.61 o                         
  -1   3   9       7085.98       7032.94        70.12 o                         
   0   3   9         62.09         82.47         7.70 o                         
   1   3   9        146.54        177.86         7.10 o                         
   2   3   9       2072.49       2092.40        25.25 o                         
   3   3   9       1392.83       1328.86        16.45 o                         
   4   3   9       2287.86       2431.84        30.43 o                         
   5   3   9       3075.20       2929.25        39.38 o                         
   6   3   9       5814.54       5815.83        92.36 o                         
   7   3   9        254.75        235.52         9.71 o                         
   8   3   9        392.12        390.45         8.15 o                         
   9   3   9        307.44        320.06        15.81 o                         
  10   3   9         20.82         24.33         7.12 o                         
  11   3   9         36.94         42.67         8.09 o                         
  12   3   9       1236.96       1253.24        28.06 o                         
  13   3   9         43.51         35.43        13.77 o                         
  14   3   9        313.73        287.34        15.65 o                         
 -16   4   9         78.64         80.59        18.26 o                         
 -15   4   9          7.63         -3.25        10.11 o                         
 -14   4   9          2.69        -11.33         9.74 o                         
 -13   4   9          6.96          5.58        10.11 o                         
 -12   4   9         71.43         78.99        10.40 o                         
 -11   4   9       1574.25       1541.22        26.75 o                         
 -10   4   9        639.58        681.00        14.06 o                         
  -9   4   9        462.63        489.45        11.13 o                         
  -8   4   9         58.29         70.42         4.31 o                         
  -7   4   9       1697.95       1680.65        17.67 o                         
  -6   4   9        122.66        128.92         4.94 o                         
  -5   4   9        940.92        921.17        13.54 o                         
  -4   4   9        335.50        415.64        15.86 o                         
  -3   4   9         66.27        104.68         6.62 o                         
  -2   4   9        292.48        315.66        10.49 o                         
  -1   4   9       2268.70       2276.47        24.58 o                         
   0   4   9        234.17        256.64         8.15 o                         
   1   4   9       5764.19       5797.10        69.89 o                         
   2   4   9        379.26        471.04         7.89 o                         
   3   4   9       1064.58        915.50        11.99 o                         
   4   4   9         11.14          7.47         3.69 o                         
   5   4   9        840.70        867.44        16.19 o                         
   6   4   9         38.44         55.95         6.65 o                         
   7   4   9         29.15         25.36         5.91 o                         
   8   4   9       1299.40       1280.60        20.25 o                         
   9   4   9         29.66         32.03         9.77 o                         
  10   4   9        709.43        696.84        20.70 o                         
  11   4   9        724.85        697.66        18.23 o                         
  12   4   9         10.58          7.28        12.50 o                         
  13   4   9         61.79         53.99        13.45 o                         
 -15   5   9         29.58         31.62        13.87 o                         
 -14   5   9        669.35        676.80        15.93 o                         
 -13   5   9         74.78        102.18        11.28 o                         
 -12   5   9        182.06        194.59        12.17 o                         
 -11   5   9        354.23        333.31        12.87 o                         
 -10   5   9        952.01        924.00        20.62 o                         
  -9   5   9         51.67         66.24         6.21 o                         
  -8   5   9         24.53         27.31         3.38 o                         
  -7   5   9       1852.43       1847.02        19.32 o                         
  -6   5   9        648.39        643.43         9.18 o                         
  -5   5   9        699.69        724.18        11.78 o                         
  -4   5   9        565.06        575.01         7.92 o                         
  -3   5   9          0.76         14.21         2.67 o                         
  -2   5   9        158.21        186.89         4.20 o                         
  -1   5   9          9.08         17.04         3.75 o                         
   0   5   9        310.26        326.82         7.92 o                         
   1   5   9         59.95         69.99         3.85 o                         
   2   5   9        304.77        316.13         7.19 o                         
   3   5   9        390.67        420.38        15.06 o                         
   4   5   9       1572.43       1543.18        19.58 o                         
   5   5   9          2.13          9.78         6.29 o                         
   6   5   9        135.56        142.41         8.94 o                         
   7   5   9        655.54        721.15        14.40 o                         
   8   5   9         52.98         51.46         9.59 o                         
   9   5   9        377.27        363.44        13.43 o                         
  10   5   9        325.28        316.90        13.81 o                         
  11   5   9         15.18          8.34        12.12 o                         
  12   5   9        468.20        452.21        16.89 o                         
  13   5   9          4.27         -5.93        13.92 o                         
 -15   6   9         82.61         67.69        13.32 o                         
 -14   6   9        240.99        286.49        14.36 o                         
 -13   6   9        660.77        644.43        18.69 o                         
 -12   6   9        210.29        222.28        13.00 o                         
 -11   6   9        269.83        287.07        11.06 o                         
 -10   6   9        162.54        165.47         9.19 o                         
  -9   6   9        748.13        785.46        16.37 o                         
  -8   6   9       1275.47       1276.25        18.10 o                         
  -7   6   9         29.20         30.29         4.17 o                         
  -6   6   9        243.87        264.15         5.93 o                         
  -5   6   9       1157.50       1092.50        16.40 o                         
  -4   6   9        276.27        275.58         5.40 o                         
  -3   6   9       1486.04       1434.23        13.83 o                         
  -2   6   9        253.85        282.18         5.73 o                         
  -1   6   9        473.07        468.26         8.96 o                         
   0   6   9        621.82        621.82         9.12 o                         
   1   6   9       2489.36       2318.58        29.28 o                         
   2   6   9        225.05        243.09         5.70 o                         
   3   6   9       1209.26       1183.19        15.75 o                         
   4   6   9        310.33        330.31        12.20 o                         
   5   6   9         23.76         18.16         5.62 o                         
   6   6   9         56.27         59.89         9.39 o                         
   7   6   9        164.14        177.54         8.84 o                         
   8   6   9         60.93         55.54        10.12 o                         
   9   6   9         12.28         22.39        10.96 o                         
  10   6   9        131.31        152.35        12.67 o                         
  11   6   9          6.94          8.34        12.64 o                         
  12   6   9        196.52        197.95        15.00 o                         
 -14   7   9        813.97        910.35        40.52 o                         
 -13   7   9        118.30        128.21        16.22 o                         
 -12   7   9         84.67         83.59        13.22 o                         
 -11   7   9         59.62         66.30         9.81 o                         
 -10   7   9          6.93          2.09         9.32 o                         
  -9   7   9        148.84        163.47        11.26 o                         
  -8   7   9        277.94        303.20        18.05 o                         
  -7   7   9        418.48        435.72         7.48 o                         
  -6   7   9        239.39        258.52         6.80 o                         
  -5   7   9       3229.76       3188.74        42.65 o                         
  -4   7   9         20.14         21.66         3.62 o                         
  -3   7   9       2511.60       2381.07        25.04 o                         
  -2   7   9         23.14         47.45         3.41 o                         
  -1   7   9       2389.94       2329.81        24.57 o                         
   0   7   9         35.24         39.86         3.72 o                         
   1   7   9         13.25         25.59         4.53 o                         
   2   7   9         63.32         60.83         6.55 o                         
   3   7   9        111.18        103.03         5.68 o                         
   4   7   9        512.99        511.08         9.88 o                         
   5   7   9       1112.97       1050.14        16.23 o                         
   6   7   9        469.67        487.79        17.60 o                         
   7   7   9        728.27        739.95        14.22 o                         
   8   7   9        724.08        731.39        22.13 o                         
   9   7   9        413.50        397.54        16.09 o                         
  10   7   9         34.97         36.21        12.24 o                         
  11   7   9        168.54        203.55        14.70 o                         
 -13   8   9        140.16        188.33        17.75 o                         
 -12   8   9         36.28         35.05        13.44 o                         
 -11   8   9        877.12        845.10        26.45 o                         
 -10   8   9        201.68        207.18        12.89 o                         
  -9   8   9        690.37        694.66        18.20 o                         
  -8   8   9        954.26        959.91        18.24 o                         
  -7   8   9        419.82        440.91        11.36 o                         
  -6   8   9         93.51        109.82         9.94 o                         
  -5   8   9        887.26        881.72        13.88 o                         
  -4   8   9        440.33        478.19        18.77 o                         
  -3   8   9          2.52          4.94         3.68 o                         
  -2   8   9        215.73        222.28         9.56 o                         
  -1   8   9       1878.67       1760.88        19.70 o                         
   0   8   9         70.74         85.16         3.40 o                         
   1   8   9       4505.27       4204.07        47.68 o                         
   2   8   9         38.50         30.70         4.36 o                         
   3   8   9        966.35        904.36        25.99 o                         
   4   8   9         41.81         59.10         6.61 o                         
   5   8   9         48.65         54.98         6.80 o                         
   6   8   9         94.10        109.97         8.29 o                         
   7   8   9         17.73         30.45         8.13 o                         
   8   8   9        880.02        888.67        21.30 o                         
   9   8   9         61.84         49.57        10.02 o                         
  10   8   9        644.40        614.15        20.07 o                         
 -12   9   9        429.04        367.24        29.02 o                         
 -11   9   9         23.11         13.35        22.96 o                         
 -10   9   9        281.87        306.93        29.51 o                         
  -9   9   9         49.55         35.81        14.91 o                         
  -8   9   9        211.39        180.17        14.43 o                         
  -7   9   9        672.84        641.68        20.41 o                         
  -6   9   9          4.63         -7.79         8.16 o                         
  -5   9   9        247.47        222.70        18.18 o                         
  -4   9   9        324.25        293.27        15.16 o                         
  -3   9   9        546.60        527.58        18.33 o                         
  -2   9   9        101.62        101.01        13.95 o                         
  -1   9   9         82.50         48.04        11.53 o                         
   0   9   9          2.60          8.79         9.24 o                         
   1   9   9         81.69         75.17         9.38 o                         
   2   9   9        896.55        776.16        41.97 o                         
   3   9   9         24.04         19.09         6.82 o                         
   4   9   9        390.06        389.28        15.23 o                         
   5   9   9        266.63        225.49        16.87 o                         
   6   9   9        239.88        248.91        12.17 o                         
   7   9   9        234.55        215.20        12.90 o                         
   8   9   9         77.06         76.07        18.93 o                         
   9   9   9          0.55          3.83        19.08 o                         
 -10  10   9         48.94         63.64        24.68 o                         
  -9  10   9        253.99        208.93        66.75 o                         
  -8  10   9        220.74        191.37        23.88 o                         
  -7  10   9         59.94         72.92        41.90 o                         
  -6  10   9          7.57         16.96        14.91 o                         
  -5  10   9        167.77        179.96        13.12 o                         
  -4  10   9          1.07         -2.28        12.70 o                         
  -3  10   9        190.46        183.50        13.39 o                         
  -2  10   9        320.85        326.97        14.76 o                         
  -1  10   9         57.92         47.16        11.40 o                         
   0  10   9          3.49         27.13        11.19 o                         
   1  10   9        243.46        221.24        20.07 o                         
   2  10   9        569.02        572.47        26.15 o                         
   3  10   9        104.16        112.05        20.04 o                         
   4  10   9         22.15         56.73        24.01 o                         
   5  10   9         90.93         71.55        21.19 o                         
   6  10   9         28.92         13.37        21.86 o                         
   7  10   9        119.76        110.34        24.85 o                         
  -8  11   9        370.40        349.31        28.59 o                         
  -7  11   9         31.37         50.02        34.51 o                         
  -6  11   9         21.77        -14.61        27.45 o                         
  -5  11   9          1.55         -3.32        17.03 o                         
  -4  11   9          1.36        -29.09        23.05 o                         
  -3  11   9        318.19        313.20        21.93 o                         
  -2  11   9         48.82         37.50        11.64 o                         
  -1  11   9        101.72        108.44        18.82 o                         
   0  11   9          0.66         -2.96        18.28 o                         
   1  11   9         48.63        105.45        20.15 o                         
   2  11   9          0.10          4.29        19.95 o                         
   3  11   9          0.55         33.08        29.51 o                         
   4  11   9         24.04         43.23        21.43 o                         
   5  11   9          2.29         -9.35        23.04 o                         
  -4  12   9         39.05         24.77        26.28 o                         
  -3  12   9          5.50        -25.86        27.79 o                         
  -2  12   9         92.96         97.98        29.22 o                         
  -1  12   9          9.25         13.37        15.74 o                         
   0  12   9         53.06         89.84        17.01 o                         
   1  12   9         86.21        100.44        17.95 o                         
   2  12   9         55.45         58.35        18.24 o                         
 -17   0  10        539.85        587.38        45.09 o                         
 -16   0  10       1313.41       1389.83        35.75 o                         
 -15   0  10        251.09        222.44        18.89 o                         
 -14   0  10        866.68        940.13        41.47 o                         
 -13   0  10         37.47         47.21        12.73 o                         
 -12   0  10         43.58         49.45         4.75 o                         
 -11   0  10        211.00        203.18         8.19 o                         
 -10   0  10        255.22        255.76        10.19 o                         
  -9   0  10       7478.26       7352.52       136.32 o                         
  -8   0  10        884.12        915.31        15.65 o                         
  -7   0  10       4786.08       4850.00        59.10 o                         
  -6   0  10       5395.31       5581.43        67.32 o                         
  -5   0  10      11091.26      10921.82       277.18 o                         
  -4   0  10         84.70         83.65         5.08 o                         
  -3   0  10       1686.30       2181.18        35.40 o                         
  -2   0  10       2005.05       2270.74        36.90 o                         
  -1   0  10       1579.89       1977.26        43.95 o                         
   0   0  10       6335.22       7124.41       159.33 o                         
   1   0  10       4050.86       3672.41       117.96 o                         
   2   0  10       1703.90       1792.46        60.28 o                         
   3   0  10      13672.13      13995.85       253.21 o                         
   4   0  10        596.28        533.98        14.90 o                         
   5   0  10       5960.90       6087.11       137.50 o                         
   6   0  10         49.30         46.96         3.54 o                         
   7   0  10       2236.42       2072.22        50.67 o                         
   8   0  10        709.63        636.62        20.87 o                         
   9   0  10        378.89        375.59        14.29 o                         
  10   0  10        251.74        264.33        13.68 o                         
  11   0  10        690.51        696.35        20.61 o                         
  12   0  10        799.60        778.09        22.64 o                         
  13   0  10         41.21         32.38        13.14 o                         
  14   0  10        777.60        842.12        50.80 o                         
 -17   1  10         25.01         36.00        18.32 o                         
 -16   1  10        336.40        408.12        22.23 o                         
 -15   1  10        499.88        533.85        17.62 o                         
 -14   1  10         19.67         29.70         7.79 o                         
 -13   1  10       1714.75       1808.14        38.62 o                         
 -12   1  10        317.81        297.89        20.80 o                         
 -11   1  10       1134.28       1108.90        22.18 o                         
 -10   1  10       5896.48       5600.12        88.22 o                         
  -9   1  10        391.14        362.29         9.08 o                         
  -8   1  10       7033.02       6782.75        76.35 o                         
  -7   1  10        795.67        699.06         9.25 o                         
  -6   1  10       1318.70       1434.90        16.66 o                         
  -5   1  10       3394.76       3352.52        36.25 o                         
  -4   1  10       3845.00       4074.43        52.18 o                         
  -3   1  10       2164.17       1728.93        24.17 o                         
  -2   1  10      15217.37      16377.95       179.99 o                         
  -1   1  10       9159.63       8553.59       120.22 o                         
   0   1  10       1123.21       1109.39        22.46 o                         
   1   1  10       4288.37       4057.56        70.19 o                         
   2   1  10        401.57        426.07        11.00 o                         
   3   1  10          0.16          8.04         4.66 o                         
   4   1  10        385.81        384.72         9.74 o                         
   5   1  10        987.26        965.22        17.55 o                         
   6   1  10       1272.22       1222.59        21.77 o                         
   7   1  10       4172.40       4003.08        65.11 o                         
   8   1  10       1233.70       1200.72        31.82 o                         
   9   1  10         31.58         23.74         7.44 o                         
  10   1  10        666.07        663.33        16.75 o                         
  11   1  10        272.51        281.19        10.90 o                         
  12   1  10         27.74         40.53         9.27 o                         
  13   1  10        123.84        123.10        12.00 o                         
  14   1  10         33.64         74.19        20.64 o                         
 -17   2  10        102.41        137.57        23.24 o                         
 -16   2  10         71.92         64.96        16.81 o                         
 -15   2  10        152.52        151.95        11.62 o                         
 -14   2  10        275.67        286.62        12.64 o                         
 -13   2  10          4.95          7.71         8.98 o                         
 -12   2  10        181.68        190.02         9.48 o                         
 -11   2  10         57.98         53.24         8.31 o                         
 -10   2  10         48.24         43.53         7.53 o                         
  -9   2  10       1674.01       1688.68        24.42 o                         
  -8   2  10        337.48        353.35         8.14 o                         
  -7   2  10         61.51         71.21         3.15 o                         
  -6   2  10        617.86        689.39         7.15 o                         
  -5   2  10        718.15        725.12         8.09 o                         
  -4   2  10          6.30          9.84         2.79 o                         
  -3   2  10        325.53        343.84         5.66 o                         
  -2   2  10        345.39        438.54         7.59 o                         
  -1   2  10        162.14        171.92         4.00 o                         
   0   2  10        158.82        201.78        10.39 o                         
   1   2  10        546.71        571.03        12.90 o                         
   2   2  10        518.92        626.13        23.84 o                         
   3   2  10        542.67        536.44        14.48 o                         
   4   2  10        160.62        156.61         6.94 o                         
   5   2  10        349.28        361.88        12.11 o                         
   6   2  10         19.87         14.55         5.54 o                         
   7   2  10        296.65        318.61         7.46 o                         
   8   2  10        589.34        640.70        22.13 o                         
   9   2  10          3.65          5.81         6.78 o                         
  10   2  10         18.72         13.19         7.55 o                         
  11   2  10        159.73        163.50         9.69 o                         
  12   2  10          6.57         40.51        12.70 o                         
  13   2  10        147.72        141.98        14.38 o                         
  14   2  10          1.85         -8.06        19.06 o                         
 -16   3  10         70.31         70.86        16.36 o                         
 -15   3  10        172.37        184.22        12.60 o                         
 -14   3  10         68.33         68.53        10.44 o                         
 -13   3  10        376.04        444.54        16.01 o                         
 -12   3  10        183.58        193.50        15.94 o                         
 -11   3  10        182.92        178.45        11.19 o                         
 -10   3  10         66.36         69.23         8.38 o                         
  -9   3  10        185.64        173.80         8.12 o                         
  -8   3  10          0.09          4.58         4.47 o                         
  -7   3  10       1208.99       1199.42        13.69 o                         
  -6   3  10        156.42        136.54         3.11 o                         
  -5   3  10         40.90         39.63         2.99 o                         
  -4   3  10        741.63        783.65         9.02 o                         
  -3   3  10       1741.33       1751.81        20.90 o                         
  -2   3  10        277.91        286.18         5.57 o                         
  -1   3  10         38.56         24.43         2.92 o                         
   0   3  10         88.80         78.33         3.64 o                         
   1   3  10        837.20        691.49        14.71 o                         
   2   3  10        261.82        265.84         6.65 o                         
   3   3  10        198.30        231.13         5.20 o                         
   4   3  10          7.89         14.79         4.23 o                         
   5   3  10         56.72         61.84         8.10 o                         
   6   3  10         18.95         27.32         6.27 o                         
   7   3  10         20.64         24.59         5.22 o                         
   8   3  10         65.14         77.42         8.48 o                         
   9   3  10        115.40        119.41        15.76 o                         
  10   3  10         12.77         17.42         7.56 o                         
  11   3  10        135.04        141.43        13.47 o                         
  12   3  10        223.61        254.04        16.02 o                         
  13   3  10         70.90         76.27        13.37 o                         
 -16   4  10        172.73        142.22        18.66 o                         
 -15   4  10         16.26         26.65        11.54 o                         
 -14   4  10         41.18         43.75         9.68 o                         
 -13   4  10          1.55          5.06        10.02 o                         
 -12   4  10         29.05         28.14         9.19 o                         
 -11   4  10        380.97        382.30        14.89 o                         
 -10   4  10        423.53        409.46        10.74 o                         
  -9   4  10       1545.08       1534.96        23.15 o                         
  -8   4  10        258.36        258.99         5.64 o                         
  -7   4  10       3192.67       3150.06        31.24 o                         
  -6   4  10        600.20        623.68         8.79 o                         
  -5   4  10       1904.96       1852.06        18.27 o                         
  -4   4  10        854.23        857.82        15.91 o                         
  -3   4  10       1788.36       1806.96        22.32 o                         
  -2   4  10         52.10         72.97         3.60 o                         
  -1   4  10          4.30         11.56         2.93 o                         
   0   4  10        197.55        180.40         4.62 o                         
   1   4  10       1729.91       1695.04        26.05 o                         
   2   4  10       1167.35       1192.91        15.17 o                         
   3   4  10       3860.76       3554.04        45.78 o                         
   4   4  10        381.08        417.12         7.26 o                         
   5   4  10       5342.39       5196.78        74.16 o                         
   6   4  10        482.29        482.82        13.15 o                         
   7   4  10        265.23        302.58        11.09 o                         
   8   4  10         67.72         80.33         9.57 o                         
   9   4  10         47.90         46.37        10.15 o                         
  10   4  10        367.80        379.16        14.16 o                         
  11   4  10         54.45         65.76        15.26 o                         
  12   4  10        495.15        542.51        17.68 o                         
  13   4  10          8.08         25.66        13.67 o                         
 -15   5  10         30.44         20.59        12.21 o                         
 -14   5  10        406.05        411.44        17.58 o                         
 -13   5  10        920.75        964.56        22.97 o                         
 -12   5  10        804.38        811.93        27.04 o                         
 -11   5  10       1290.52       1371.22        27.31 o                         
 -10   5  10        920.15        927.54        18.32 o                         
  -9   5  10       1008.24        974.66        16.49 o                         
  -8   5  10        588.14        610.72        12.81 o                         
  -7   5  10          2.34          4.40         3.89 o                         
  -6   5  10          3.94         10.02         4.05 o                         
  -5   5  10       2563.00       2353.54        24.89 o                         
  -4   5  10        777.70        784.97        11.03 o                         
  -3   5  10       7754.66       7851.72        78.73 o                         
  -2   5  10        537.30        558.03         7.63 o                         
  -1   5  10       7898.49       7368.89        95.71 o                         
   0   5  10        857.42        870.51        16.14 o                         
   1   5  10       2284.78       2209.10        28.05 o                         
   2   5  10          4.56         15.69         3.74 o                         
   3   5  10         34.41         56.17         3.90 o                         
   4   5  10         19.11         34.04         3.70 o                         
   5   5  10        541.73        490.04        11.57 o                         
   6   5  10       1846.63       1809.87        38.58 o                         
   7   5  10        506.14        480.03        13.20 o                         
   8   5  10        755.21        760.82        20.57 o                         
   9   5  10        454.48        407.09        14.26 o                         
  10   5  10        508.29        537.95        23.58 o                         
  11   5  10        262.33        282.24        14.63 o                         
  12   5  10          2.12         17.30        13.46 o                         
 -15   6  10        565.13        504.29        17.13 o                         
 -14   6  10         10.15          3.49        14.15 o                         
 -13   6  10        244.73        235.22        17.05 o                         
 -12   6  10        190.89        161.44        12.42 o                         
 -11   6  10         64.28         70.58         9.83 o                         
 -10   6  10         13.45         32.24         8.75 o                         
  -9   6  10       1057.40       1056.73        17.56 o                         
  -8   6  10        707.83        680.79        15.58 o                         
  -7   6  10       1608.62       1665.08        18.71 o                         
  -6   6  10        671.39        688.81        10.25 o                         
  -5   6  10       3388.99       3456.58        39.90 o                         
  -4   6  10        126.03        150.98        10.05 o                         
  -3   6  10       1647.91       1678.29        25.33 o                         
  -2   6  10       1200.34       1325.80        31.55 o                         
  -1   6  10        107.63        115.39         6.80 o                         
   0   6  10         90.35        143.98         6.13 o                         
   1   6  10       2490.78       2334.41        29.74 o                         
   2   6  10        523.17        617.49         9.42 o                         
   3   6  10       5349.90       5003.37        54.33 o                         
   4   6  10         15.69         16.57         5.18 o                         
   5   6  10        278.96        286.48         9.53 o                         
   6   6  10          2.54         10.92         6.30 o                         
   7   6  10       1273.40       1321.92        27.41 o                         
   8   6  10        702.99        716.54        17.56 o                         
   9   6  10          4.40         -5.29        11.16 o                         
  10   6  10        740.75        741.80        19.31 o                         
  11   6  10         28.58         23.57        13.06 o                         
  12   6  10        399.73        384.63        17.05 o                         
 -14   7  10         58.23          5.96        20.57 o                         
 -13   7  10          2.44        -13.16        16.94 o                         
 -12   7  10         38.55         50.74        13.22 o                         
 -11   7  10         95.70         91.63        12.48 o                         
 -10   7  10        226.21        231.65        17.41 o                         
  -9   7  10        191.88        229.87        12.35 o                         
  -8   7  10        168.57        163.82         9.40 o                         
  -7   7  10        132.75        140.01         5.18 o                         
  -6   7  10        685.85        672.97        12.24 o                         
  -5   7  10         69.62         71.56         5.27 o                         
  -4   7  10          1.38         10.92         4.54 o                         
  -3   7  10        327.44        338.10         5.77 o                         
  -2   7  10         84.95         82.32         4.18 o                         
  -1   7  10       1320.97       1277.34        16.46 o                         
   0   7  10        123.32        125.58         4.86 o                         
   1   7  10         21.72         32.97         5.57 o                         
   2   7  10         89.30        107.78         9.35 o                         
   3   7  10        193.67        197.05         6.36 o                         
   4   7  10         19.63         30.43         5.01 o                         
   5   7  10        443.05        395.09         9.46 o                         
   6   7  10       1165.31       1095.75        19.00 o                         
   7   7  10        206.91        166.37        14.39 o                         
   8   7  10        122.98        121.37         9.99 o                         
   9   7  10          1.14          6.69         9.52 o                         
  10   7  10         21.64         18.27        12.68 o                         
  11   7  10          0.82          1.79        13.51 o                         
 -13   8  10        185.73        156.73        18.03 o                         
 -12   8  10          5.82         -2.14        13.17 o                         
 -11   8  10        940.28        975.66        23.74 o                         
 -10   8  10          7.50          0.12        14.25 o                         
  -9   8  10         11.11         -9.14        10.69 o                         
  -8   8  10         73.42         77.34         8.24 o                         
  -7   8  10          0.94          2.19         7.49 o                         
  -6   8  10        261.75        276.58         8.50 o                         
  -5   8  10        179.04        178.81         8.17 o                         
  -4   8  10        277.43        296.46         7.68 o                         
  -3   8  10         25.17         28.97         4.62 o                         
  -2   8  10         99.35        118.54         9.85 o                         
  -1   8  10          1.34          3.78         3.50 o                         
   0   8  10          9.56         11.91         4.76 o                         
   1   8  10        119.92        112.07         6.32 o                         
   2   8  10          8.01         11.45         5.95 o                         
   3   8  10         46.71         49.61         5.30 o                         
   4   8  10        667.46        662.76        15.61 o                         
   5   8  10        129.65        129.55        10.69 o                         
   6   8  10         78.98         90.26         8.59 o                         
   7   8  10        307.32        279.89        12.16 o                         
   8   8  10         74.48         83.80        11.06 o                         
   9   8  10         81.62         84.29        10.31 o                         
  10   8  10         46.53         44.26        13.22 o                         
 -12   9  10        229.88        234.28        26.99 o                         
 -11   9  10        144.83        193.53        25.10 o                         
 -10   9  10         57.40         67.01        22.93 o                         
  -9   9  10        227.47        211.39        16.97 o                         
  -8   9  10         39.22         31.45        12.20 o                         
  -7   9  10        138.22        131.91        13.54 o                         
  -6   9  10        100.89        100.20         9.37 o                         
  -5   9  10        247.79        231.42        11.02 o                         
  -4   9  10        107.36        120.39         7.38 o                         
  -3   9  10        750.23        725.11        21.58 o                         
  -2   9  10         16.03         25.57        11.76 o                         
  -1   9  10       1279.05       1359.87        41.41 o                         
   0   9  10         41.77         27.64         6.10 o                         
   1   9  10        216.18        206.11        12.02 o                         
   2   9  10        110.69         99.28         7.29 o                         
   3   9  10        350.99        359.49        19.84 o                         
   4   9  10          7.25          5.08         8.45 o                         
   5   9  10         35.42         23.56         9.06 o                         
   6   9  10          4.67          4.77        10.36 o                         
   7   9  10         32.83         23.41        11.25 o                         
   8   9  10         14.15         17.63        18.48 o                         
   9   9  10        525.02        593.71        26.90 o                         
 -10  10  10         49.51         21.40        23.81 o                         
  -9  10  10        421.67        486.95        29.73 o                         
  -8  10  10        126.57        128.89        27.37 o                         
  -7  10  10         99.15        101.04        21.93 o                         
  -6  10  10        357.84        367.56        20.17 o                         
  -5  10  10        133.21        176.04        16.69 o                         
  -4  10  10        383.42        367.96        26.15 o                         
  -3  10  10        349.20        347.92        21.53 o                         
  -2  10  10        385.05        406.50        17.57 o                         
  -1  10  10         16.65         22.19        11.73 o                         
   0  10  10          2.66          4.49        10.72 o                         
   1  10  10        327.42        314.58        24.26 o                         
   2  10  10        171.24        146.77        19.23 o                         
   3  10  10        895.34        890.76        33.48 o                         
   4  10  10          7.38          1.60        22.59 o                         
   5  10  10        725.72        783.89        32.08 o                         
   6  10  10         62.90         61.68        22.47 o                         
   7  10  10         44.44         46.00        25.33 o                         
  -8  11  10        667.86        606.27        33.11 o                         
  -7  11  10        121.49         83.26        43.66 o                         
  -6  11  10          7.45        -12.09        27.20 o                         
  -5  11  10        190.12        201.33        20.01 o                         
  -4  11  10          1.61          4.58        12.72 o                         
  -3  11  10        102.08        112.96        13.47 o                         
  -2  11  10        177.31        142.42        14.69 o                         
  -1  11  10         90.05         86.33        19.21 o                         
   0  11  10         11.67         -6.76        26.62 o                         
   1  11  10        285.57        313.54        23.24 o                         
   2  11  10        175.70        163.52        28.42 o                         
   3  11  10         89.72        119.37        22.35 o                         
   4  11  10        120.39        143.67        47.44 o                         
   5  11  10         41.80          2.28        40.30 o                         
  -3  12  10          6.10        -23.76        27.71 o                         
  -2  12  10          2.60        -11.59        28.46 o                         
  -1  12  10         23.40         24.39        18.10 o                         
   0  12  10         37.75         37.71        17.21 o                         
 -17   1  11         34.63         29.95        17.97 o                         
 -16   1  11        103.76        124.59        20.13 o                         
 -15   1  11        173.35        181.15        16.07 o                         
 -14   1  11         14.49         18.71         8.91 o                         
 -13   1  11        247.34        281.04        20.02 o                         
 -12   1  11         12.44         15.16         9.37 o                         
 -11   1  11       1709.22       1697.57        35.51 o                         
 -10   1  11        465.12        425.75        15.37 o                         
  -9   1  11         95.40         90.37         9.36 o                         
  -8   1  11       4267.69       4180.21        51.22 o                         
  -7   1  11        680.34        658.99         8.65 o                         
  -6   1  11       1130.41       1137.10        13.76 o                         
  -5   1  11       1023.76       1061.49        12.10 o                         
  -4   1  11        530.07        580.17         8.74 o                         
  -3   1  11        250.26        355.06         6.58 o                         
  -2   1  11       2541.12       2925.53        34.73 o                         
  -1   1  11       2656.64       2459.37        34.57 o                         
   0   1  11       2270.11       2398.64       115.28 o                         
   1   1  11       5673.73       5635.05        89.62 o                         
   2   1  11        182.73        142.90         8.75 o                         
   3   1  11       2465.30       2290.84        50.79 o                         
   4   1  11         12.93         21.87         5.12 o                         
   5   1  11        513.59        484.66        13.92 o                         
   6   1  11         23.31         47.21         6.01 o                         
   7   1  11        262.21        248.04        11.67 o                         
   8   1  11        231.12        209.66        18.14 o                         
   9   1  11        476.72        482.36        14.47 o                         
  10   1  11        443.12        422.52        15.55 o                         
  11   1  11        155.74        189.74        15.02 o                         
  12   1  11         75.62         82.43        10.64 o                         
  13   1  11          3.91          4.37        14.84 o                         
 -17   2  11         54.92        108.54        19.13 o                         
 -16   2  11        780.02        810.58        24.24 o                         
 -15   2  11        455.59        508.32        21.09 o                         
 -14   2  11       2349.67       2367.29        38.06 o                         
 -13   2  11        300.54        277.04        16.01 o                         
 -12   2  11        920.28        938.60        21.45 o                         
 -11   2  11        287.23        292.88        11.16 o                         
 -10   2  11        332.89        345.26        15.77 o                         
  -9   2  11        594.73        558.07        10.61 o                         
  -8   2  11       1226.79       1205.80        18.91 o                         
  -7   2  11       4542.17       4428.77        44.99 o                         
  -6   2  11        335.13        337.55         4.30 o                         
  -5   2  11       9654.80       9718.00        84.82 o                         
  -4   2  11      10539.84      11038.39       109.68 o                         
  -3   2  11       3337.15       3221.15        36.93 o                         
  -2   2  11        116.54         82.09         7.02 o                         
  -1   2  11        168.30        145.99         5.40 o                         
   0   2  11        435.94        381.24        13.11 o                         
   1   2  11       1671.88       2005.46        29.48 o                         
   2   2  11       3986.99       4068.41        49.83 o                         
   3   2  11       2822.71       2736.10        32.22 o                         
   4   2  11       1163.95       1099.40        15.57 o                         
   5   2  11       2410.41       2365.26        39.47 o                         
   6   2  11        436.45        440.60        10.61 o                         
   7   2  11       3660.04       3719.00        62.35 o                         
   8   2  11        140.15        146.70         8.82 o                         
   9   2  11        291.67        287.58         9.70 o                         
  10   2  11        156.45        156.37        10.36 o                         
  11   2  11         68.09         61.94         8.55 o                         
  12   2  11        259.44        261.48        12.65 o                         
  13   2  11          4.39          8.56        13.97 o                         
 -16   3  11          8.10         16.03        14.85 o                         
 -15   3  11         72.81         99.65        13.97 o                         
 -14   3  11        340.75        344.83        13.44 o                         
 -13   3  11       1195.97       1244.06        27.14 o                         
 -12   3  11         40.40         50.69        10.77 o                         
 -11   3  11       1530.29       1555.67        30.54 o                         
 -10   3  11        686.35        676.38        15.83 o                         
  -9   3  11       6042.53       5889.82        84.46 o                         
  -8   3  11       1287.74       1240.29        24.26 o                         
  -7   3  11         28.48         29.17         2.93 o                         
  -6   3  11       7637.39       7569.41        64.19 o                         
  -5   3  11          3.13         14.18         2.77 o                         
  -4   3  11         71.15         59.54         4.82 o                         
  -3   3  11       2974.01       2815.84        32.57 o                         
  -2   3  11        166.76        172.08         8.00 o                         
  -1   3  11      12626.13      12647.32       140.32 o                         
   0   3  11       7432.36       7796.05        92.80 o                         
   1   3  11       3528.82       3281.57        40.63 o                         
   2   3  11         38.47         40.38         4.53 o                         
   3   3  11       6955.92       6932.43        77.91 o                         
   4   3  11        806.33        685.72        12.59 o                         
   5   3  11         37.30         39.12         5.43 o                         
   6   3  11        495.44        472.37        11.08 o                         
   7   3  11        421.54        440.24        10.19 o                         
   8   3  11       1121.62       1087.87        22.67 o                         
   9   3  11       1166.71       1124.13        19.49 o                         
  10   3  11        228.27        217.20         9.30 o                         
  11   3  11        270.28        269.27        13.75 o                         
  12   3  11        585.17        586.58        17.95 o                         
  13   3  11         90.71        127.47        14.29 o                         
 -16   4  11        229.96        242.44        18.43 o                         
 -15   4  11        310.38        290.20        13.90 o                         
 -14   4  11        461.09        469.04        15.63 o                         
 -13   4  11        244.95        245.30        11.94 o                         
 -12   4  11        522.65        500.16        14.57 o                         
 -11   4  11        529.02        512.05        14.64 o                         
 -10   4  11        847.19        804.53        22.61 o                         
  -9   4  11        111.74        112.44         8.07 o                         
  -8   4  11          0.59          7.70         4.13 o                         
  -7   4  11        186.22        197.48         5.41 o                         
  -6   4  11       1041.23       1024.10        11.22 o                         
  -5   4  11       5348.83       5395.27        54.58 o                         
  -4   4  11        712.56        772.14         8.54 o                         
  -3   4  11       1370.27       1403.15        16.02 o                         
  -2   4  11         89.22         87.22         3.23 o                         
  -1   4  11       1824.99       1907.39        20.69 o                         
   0   4  11         41.34         54.37         4.04 o                         
   1   4  11         40.62         32.41         4.02 o                         
   2   4  11        225.45        295.81         8.71 o                         
   3   4  11       1995.15       1895.86        24.45 o                         
   4   4  11       2380.40       2459.76        37.12 o                         
   5   4  11        565.36        591.18        15.29 o                         
   6   4  11         10.98          9.60         4.36 o                         
   7   4  11       1519.35       1440.62        23.91 o                         
   8   4  11         14.65          4.91         9.54 o                         
   9   4  11        370.26        377.38        13.90 o                         
  10   4  11        625.49        640.13        29.94 o                         
  11   4  11         11.48          4.79        12.43 o                         
  12   4  11         87.10         97.43        13.87 o                         
  13   4  11        457.60        399.72        17.01 o                         
 -15   5  11         48.72         45.57        12.65 o                         
 -14   5  11        127.26        120.17        14.76 o                         
 -13   5  11          5.24         10.98        10.76 o                         
 -12   5  11        139.29        146.52        11.62 o                         
 -11   5  11          5.23         12.28         9.45 o                         
 -10   5  11        229.14        274.71        10.35 o                         
  -9   5  11        593.12        640.85        11.26 o                         
  -8   5  11         19.11         20.15         5.34 o                         
  -7   5  11        131.24        127.48         6.37 o                         
  -6   5  11         40.19         47.29         4.45 o                         
  -5   5  11         11.00          9.25         3.64 o                         
  -4   5  11        978.61       1003.51        16.37 o                         
  -3   5  11       1071.09       1107.43        17.42 o                         
  -2   5  11        110.15        110.15         5.81 o                         
  -1   5  11          5.23         16.17         4.69 o                         
   0   5  11         94.50        103.53         5.56 o                         
   1   5  11        448.93        486.99         8.01 o                         
   2   5  11         75.81         91.03         4.50 o                         
   3   5  11        801.63        756.16        11.01 o                         
   4   5  11        126.98        155.39        13.25 o                         
   5   5  11         15.15         14.27         8.32 o                         
   6   5  11         18.94          8.06         9.29 o                         
   7   5  11        569.91        564.84        14.96 o                         
   8   5  11         98.52         89.47        11.48 o                         
   9   5  11         10.04         -1.39        12.51 o                         
  10   5  11         17.38         26.00        12.17 o                         
  11   5  11          1.77          6.15        12.74 o                         
  12   5  11          6.79          5.16        14.44 o                         
 -15   6  11        208.84        245.80        14.69 o                         
 -14   6  11        126.91        114.84        15.66 o                         
 -13   6  11         28.51         34.83        15.41 o                         
 -12   6  11          5.75          1.42        12.70 o                         
 -11   6  11         78.08         90.40        11.80 o                         
 -10   6  11          1.67          2.88         8.53 o                         
  -9   6  11        859.44        854.35        21.11 o                         
  -8   6  11         95.46         98.00         6.34 o                         
  -7   6  11       1281.29       1219.17        17.59 o                         
  -6   6  11        229.21        228.12         6.08 o                         
  -5   6  11        273.66        264.91         6.72 o                         
  -4   6  11        609.70        644.81         9.44 o                         
  -3   6  11         38.73         42.19         3.92 o                         
  -2   6  11        417.25        402.63         8.71 o                         
  -1   6  11        113.86        131.51         6.51 o                         
   0   6  11         23.24         17.78         5.93 o                         
   1   6  11        103.91         99.60         5.05 o                         
   2   6  11        171.80        156.29         5.70 o                         
   3   6  11         37.68         41.13         4.41 o                         
   4   6  11         23.99         41.31         6.92 o                         
   5   6  11        274.60        272.83        10.60 o                         
   6   6  11         71.69         84.93         7.64 o                         
   7   6  11        721.43        711.07        16.16 o                         
   8   6  11        315.79        301.75        13.13 o                         
   9   6  11        421.15        415.14        15.06 o                         
  10   6  11         72.00         83.89        12.95 o                         
  11   6  11         73.73         89.98        14.46 o                         
 -14   7  11        129.96        120.82        17.57 o                         
 -13   7  11          5.41         20.33        14.00 o                         
 -12   7  11        260.55        282.13        20.20 o                         
 -11   7  11       1032.90       1025.04        24.33 o                         
 -10   7  11         94.25        102.72        12.15 o                         
  -9   7  11        722.46        730.31        19.86 o                         
  -8   7  11        927.68        920.64        17.78 o                         
  -7   7  11       1982.35       1960.28        26.33 o                         
  -6   7  11         56.51         65.36         5.09 o                         
  -5   7  11         91.31         92.47         4.80 o                         
  -4   7  11       1287.44       1269.23        17.83 o                         
  -3   7  11       1338.34       1305.17        23.39 o                         
  -2   7  11        449.05        476.93         9.68 o                         
  -1   7  11       2045.51       2009.76        26.25 o                         
   0   7  11         45.64         55.33         5.33 o                         
   1   7  11       4046.72       4122.27        54.90 o                         
   2   7  11       1516.32       1432.56        19.60 o                         
   3   7  11         75.36        114.49         6.79 o                         
   4   7  11          5.18         -1.46         6.91 o                         
   5   7  11       1229.84       1218.72        22.00 o                         
   6   7  11        127.78        137.74         9.13 o                         
   7   7  11        212.35        188.21        10.15 o                         
   8   7  11        231.44        207.81        12.60 o                         
   9   7  11         29.35         41.62        10.03 o                         
  10   7  11        276.42        288.00        12.38 o                         
  11   7  11        686.59        707.26        18.10 o                         
 -13   8  11        381.37        357.18        20.52 o                         
 -12   8  11        464.88        435.15        17.26 o                         
 -11   8  11         39.03         52.95        12.76 o                         
 -10   8  11        202.72        209.21        13.91 o                         
  -9   8  11        572.77        609.76        17.51 o                         
  -8   8  11        117.70        108.46         8.59 o                         
  -7   8  11        573.51        631.77        23.66 o                         
  -6   8  11        526.45        552.07        17.24 o                         
  -5   8  11        624.64        634.08        13.58 o                         
  -4   8  11        823.46        819.55        15.96 o                         
  -3   8  11       1347.25       1373.92        18.95 o                         
  -2   8  11         13.45         20.88         3.74 o                         
  -1   8  11        482.51        502.58         8.82 o                         
   0   8  11         39.12         63.52         7.39 o                         
   1   8  11         50.77         57.63         7.51 o                         
   2   8  11        100.79        118.35         9.68 o                         
   3   8  11        474.90        424.60        10.19 o                         
   4   8  11        355.18        343.87        12.64 o                         
   5   8  11       1417.90       1373.69        20.83 o                         
   6   8  11        105.76         97.67         8.91 o                         
   7   8  11        460.30        481.75        12.28 o                         
   8   8  11         47.35         29.05         9.97 o                         
   9   8  11        389.49        396.79        16.34 o                         
  10   8  11         93.53        114.24        14.01 o                         
 -11   9  11         31.59         36.48        24.12 o                         
 -10   9  11        228.91        170.14        24.51 o                         
  -9   9  11        235.92        241.08        21.00 o                         
  -8   9  11        118.05        111.33        13.28 o                         
  -7   9  11         73.70         79.63         9.74 o                         
  -6   9  11        328.46        315.51        38.45 o                         
  -5   9  11          0.71         -3.52         8.23 o                         
  -4   9  11         44.00         49.20        10.32 o                         
  -3   9  11        236.78        219.54        14.42 o                         
  -2   9  11         17.79         18.28         6.85 o                         
  -1   9  11        577.80        573.77        22.32 o                         
   0   9  11        204.47        155.97         8.03 o                         
   1   9  11        269.39        274.15         9.89 o                         
   2   9  11          5.37          8.59         9.04 o                         
   3   9  11        134.69        158.02        10.60 o                         
   4   9  11         92.26         94.58         9.80 o                         
   5   9  11         31.94         32.43         9.68 o                         
   6   9  11        213.58        195.50        12.89 o                         
   7   9  11        144.74        122.44        24.70 o                         
   8   9  11        210.20        230.45        21.57 o                         
 -10  10  11        114.89        130.37        34.42 o                         
  -9  10  11        208.86        223.71        25.46 o                         
  -8  10  11          9.99         23.92        22.64 o                         
  -7  10  11         17.18          7.95        21.51 o                         
  -6  10  11          4.29         15.77        15.13 o                         
  -5  10  11          6.09         25.88        16.31 o                         
  -4  10  11        131.88        104.57        14.67 o                         
  -3  10  11         30.45         20.74        13.83 o                         
  -2  10  11         34.71         24.27        11.67 o                         
  -1  10  11         58.14         60.43        11.55 o                         
   0  10  11          4.39        -16.44        15.29 o                         
   1  10  11         56.54         56.13        23.01 o                         
   2  10  11        377.35        317.70        22.77 o                         
   3  10  11         60.43         48.33        20.18 o                         
   4  10  11         23.43         20.64        24.10 o                         
   5  10  11         31.85         26.83        22.08 o                         
   6  10  11          4.00          6.43        22.23 o                         
   7  10  11          5.11        -16.48        31.02 o                         
  -7  11  11          0.77          6.91        28.63 o                         
  -6  11  11         15.17          1.18        27.45 o                         
  -5  11  11          1.58         11.60        15.38 o                         
  -4  11  11         42.54         40.00        12.67 o                         
  -3  11  11        152.36        128.94        13.58 o                         
  -2  11  11         72.40         69.67        16.70 o                         
  -1  11  11         40.08         42.87        23.42 o                         
   0  11  11          4.00         14.73        19.59 o                         
   1  11  11        238.01        251.34        23.39 o                         
   2  11  11          6.75         -2.16        21.16 o                         
   3  11  11        426.36        474.22        44.88 o                         
   4  11  11          3.47         -1.94        22.69 o                         
 -17   0  12         36.13         88.24        33.25 o                         
 -16   0  12        167.27        188.70        24.31 o                         
 -15   0  12         12.75         51.30        28.63 o                         
 -14   0  12       1286.98       1315.74        58.86 o                         
 -13   0  12        464.88        490.49        22.03 o                         
 -12   0  12       3682.83       3646.85        69.02 o                         
 -11   0  12        526.37        478.93        18.14 o                         
 -10   0  12       2261.63       2292.09        55.35 o                         
  -9   0  12       3984.77       3813.17        71.78 o                         
  -8   0  12        137.57        136.34         7.48 o                         
  -7   0  12         70.01         56.55         5.76 o                         
  -6   0  12        566.26        588.42        11.19 o                         
  -5   0  12       5773.82       5279.66        68.53 o                         
  -4   0  12       2255.47       2363.89        38.32 o                         
  -3   0  12      16933.79      17182.84       309.31 o                         
  -2   0  12       3110.71       3090.98        49.88 o                         
  -1   0  12       7947.08       8371.46       145.92 o                         
   0   0  12       3340.84       2905.94        94.04 o                         
   1   0  12       1388.28       1370.02        34.19 o                         
   2   0  12        477.15        400.49        14.14 o                         
   3   0  12        514.44        576.66        12.82 o                         
   4   0  12       2169.32       2320.32        45.62 o                         
   5   0  12       1797.24       1760.81        62.47 o                         
   6   0  12        949.69        764.71        33.25 o                         
   7   0  12       2010.29       1853.33        66.66 o                         
   8   0  12       1790.41       1826.26        79.01 o                         
   9   0  12       1329.19       1364.98        31.45 o                         
  10   0  12         41.33         46.88        12.24 o                         
  11   0  12        243.09        249.77        15.16 o                         
  12   0  12          7.26         26.96        13.92 o                         
  13   0  12        270.97        279.32        23.47 o                         
 -17   1  12        104.78        115.21        19.33 o                         
 -16   1  12        566.14        512.69        26.04 o                         
 -15   1  12        324.68        300.37        22.39 o                         
 -14   1  12        278.62        253.84        12.20 o                         
 -13   1  12         64.69         80.42        16.51 o                         
 -12   1  12          6.71          3.98         8.82 o                         
 -11   1  12        154.40        158.21         9.54 o                         
 -10   1  12         36.24         30.25         5.40 o                         
  -9   1  12       3821.75       3684.41        53.86 o                         
  -8   1  12       2064.03       2067.93        31.18 o                         
  -7   1  12       5661.99       5405.06        71.04 o                         
  -6   1  12        645.68        628.29         7.96 o                         
  -5   1  12       3498.15       3479.94        37.63 o                         
  -4   1  12       1511.90       1350.99        17.74 o                         
  -3   1  12          5.38         10.06         3.16 o                         
  -2   1  12         44.01         29.53         2.70 o                         
  -1   1  12        419.14        361.61        11.66 o                         
   0   1  12       1168.08       1208.62        17.71 o                         
   1   1  12       7762.20       7885.26       111.71 o                         
   2   1  12       1144.80       1137.82        37.70 o                         
   3   1  12       4346.59       4433.71        74.16 o                         
   4   1  12         57.07         54.80         8.07 o                         
   5   1  12       3662.84       3610.58       125.56 o                         
   6   1  12          6.39         13.52         4.11 o                         
   7   1  12        633.38        552.74        19.60 o                         
   8   1  12        314.40        319.93        11.20 o                         
   9   1  12         78.78         88.03         8.69 o                         
  10   1  12        231.77        208.03        11.10 o                         
  11   1  12        120.67        113.73        10.25 o                         
  12   1  12        375.86        363.34        13.06 o                         
  13   1  12        131.93        119.19        18.63 o                         
 -16   2  12         23.59         18.73        14.16 o                         
 -15   2  12          0.03         -4.37        13.26 o                         
 -14   2  12         62.77         54.27         9.50 o                         
 -13   2  12         52.20         63.58        12.92 o                         
 -12   2  12        426.70        406.19        13.28 o                         
 -11   2  12         12.55          7.97         8.53 o                         
 -10   2  12        101.54        116.67         8.81 o                         
  -9   2  12        343.21        353.94        10.49 o                         
  -8   2  12         23.00         42.27         4.54 o                         
  -7   2  12          0.11          1.61         2.73 o                         
  -6   2  12        245.65        256.02         4.29 o                         
  -5   2  12         82.06         89.06         3.18 o                         
  -4   2  12       1537.09       1639.16        18.77 o                         
  -3   2  12       4626.97       4922.74        52.48 o                         
  -2   2  12       1265.55       1472.14        15.83 o                         
  -1   2  12        248.93        274.77         7.65 o                         
   0   2  12        836.75        880.98        15.10 o                         
   1   2  12        546.17        525.02        10.57 o                         
   2   2  12         10.44          9.00         4.16 o                         
   3   2  12         36.56         45.34         5.26 o                         
   4   2  12         93.22        103.93         5.61 o                         
   5   2  12        925.57        847.81        35.39 o                         
   6   2  12        365.54        384.08        15.95 o                         
   7   2  12          6.87         14.27         6.95 o                         
   8   2  12        136.22        151.48        21.49 o                         
   9   2  12        664.60        621.02        15.41 o                         
  10   2  12         99.96         83.56         8.66 o                         
  11   2  12         95.72        134.75         9.49 o                         
  12   2  12          3.05         10.55        11.23 o                         
  13   2  12         25.73         34.65        14.25 o                         
 -16   3  12          0.75         14.68        14.59 o                         
 -15   3  12          0.12         16.38        13.82 o                         
 -14   3  12         87.24        105.97        13.41 o                         
 -13   3  12        818.15        841.39        21.58 o                         
 -12   3  12         26.26         30.58        11.78 o                         
 -11   3  12         37.50         39.49         7.86 o                         
 -10   3  12        364.04        369.63        10.38 o                         
  -9   3  12        168.29        173.98         8.08 o                         
  -8   3  12        438.08        428.97         7.91 o                         
  -7   3  12        693.34        699.87         9.79 o                         
  -6   3  12       1007.94        976.26         9.96 o                         
  -5   3  12        224.08        200.59         4.68 o                         
  -4   3  12          5.02          5.85         3.08 o                         
  -3   3  12         10.61         13.91         3.58 o                         
  -2   3  12         75.40         98.36         4.08 o                         
  -1   3  12        482.59        592.69         8.41 o                         
   0   3  12         13.30         31.72         4.38 o                         
   1   3  12         10.41          8.62         4.48 o                         
   2   3  12         72.93         88.93         7.37 o                         
   3   3  12        522.84        445.79        12.77 o                         
   4   3  12        195.82        202.67        12.12 o                         
   5   3  12        703.84        757.60        12.36 o                         
   6   3  12        172.03        153.83         7.51 o                         
   7   3  12        248.30        266.22         9.37 o                         
   8   3  12         71.99         90.43        10.27 o                         
   9   3  12        195.59        187.73         9.31 o                         
  10   3  12          4.87          6.74         8.35 o                         
  11   3  12         19.48         25.18        12.22 o                         
  12   3  12          6.74         30.30        13.05 o                         
  13   3  12        148.63        178.14        15.34 o                         
 -16   4  12         27.22         24.71        15.67 o                         
 -15   4  12        305.04        331.16        14.40 o                         
 -14   4  12        566.05        543.70        25.69 o                         
 -13   4  12        114.19        123.17        10.71 o                         
 -12   4  12       2013.34       2038.58        33.96 o                         
 -11   4  12       1205.87       1123.20        23.30 o                         
 -10   4  12        231.04        278.23        14.93 o                         
  -9   4  12          5.09         14.56         5.13 o                         
  -8   4  12       2057.50       1989.07        31.49 o                         
  -7   4  12        481.43        439.86         9.34 o                         
  -6   4  12         58.27         74.94         3.85 o                         
  -5   4  12       3718.94       3444.90        34.16 o                         
  -4   4  12        492.01        503.14         9.19 o                         
  -3   4  12       4054.08       3953.58        37.67 o                         
  -2   4  12       6403.24       6384.16        61.56 o                         
  -1   4  12        167.30        155.39         7.20 o                         
   0   4  12       1299.89       1282.50        17.92 o                         
   1   4  12       1417.21       1394.78        27.28 o                         
   2   4  12        122.10        108.44         4.90 o                         
   3   4  12        228.90        230.35         6.44 o                         
   4   4  12       1213.79       1125.71        18.87 o                         
   5   4  12        277.71        278.41         8.58 o                         
   6   4  12        299.80        271.62         7.72 o                         
   7   4  12        897.42        868.75        31.69 o                         
   8   4  12         75.37         48.15        12.48 o                         
   9   4  12        742.20        767.21        24.51 o                         
  10   4  12        181.29        204.86        13.50 o                         
  11   4  12        160.81        195.60        14.81 o                         
  12   4  12         46.59         52.90        14.03 o                         
 -15   5  12        109.59        101.90        13.04 o                         
 -14   5  12        202.09        216.37        15.77 o                         
 -13   5  12          1.35         13.33        13.22 o                         
 -12   5  12         29.40         28.70        10.33 o                         
 -11   5  12        596.26        669.28        17.31 o                         
 -10   5  12         11.44         16.97         8.79 o                         
  -9   5  12       2488.34       2507.80        34.32 o                         
  -8   5  12       1050.52       1114.65        19.79 o                         
  -7   5  12       4128.17       3945.95        58.58 o                         
  -6   5  12        872.26        930.46        12.95 o                         
  -5   5  12        358.55        388.36         6.37 o                         
  -4   5  12       2633.96       2585.76        30.18 o                         
  -3   5  12         28.93         32.90         3.73 o                         
  -2   5  12       1258.40       1228.68        20.29 o                         
  -1   5  12       1770.28       1659.92        30.68 o                         
   0   5  12        272.30        300.57         8.05 o                         
   1   5  12       3646.33       3582.87        41.82 o                         
   2   5  12       2062.89       1975.31        24.17 o                         
   3   5  12       1304.73       1391.42        22.69 o                         
   4   5  12        795.96        711.36        14.86 o                         
   5   5  12       2343.65       2320.98        38.40 o                         
   6   5  12        101.93         96.35        11.56 o                         
   7   5  12        705.66        691.85        16.18 o                         
   8   5  12        309.55        291.00        12.92 o                         
   9   5  12         26.43         29.06        11.41 o                         
  10   5  12        205.35        210.63        15.81 o                         
  11   5  12        358.91        389.93        16.53 o                         
  12   5  12        142.18        172.10        15.04 o                         
 -15   6  12          1.84         -0.65        15.38 o                         
 -14   6  12        305.23        315.63        29.20 o                         
 -13   6  12        579.49        595.31        22.15 o                         
 -12   6  12        161.09        133.25        13.99 o                         
 -11   6  12        207.32        195.13        13.41 o                         
 -10   6  12       3267.64       3302.55        57.63 o                         
  -9   6  12         14.89         17.63         6.38 o                         
  -8   6  12        435.81        457.55        14.35 o                         
  -7   6  12        516.62        556.43        21.28 o                         
  -6   6  12        968.53       1009.98        28.97 o                         
  -5   6  12        778.30        788.76        14.55 o                         
  -4   6  12       1511.08       1544.61        18.92 o                         
  -3   6  12       1963.46       1919.68        20.91 o                         
  -2   6  12        938.81        946.51        14.07 o                         
  -1   6  12        538.55        559.40        11.87 o                         
   0   6  12        566.32        487.37        16.70 o                         
   1   6  12        465.30        497.76        10.10 o                         
   2   6  12        128.23        125.43         5.72 o                         
   3   6  12         33.69         32.84         5.79 o                         
   4   6  12        531.65        501.92        10.58 o                         
   5   6  12        125.37        124.32         8.96 o                         
   6   6  12        574.43        484.10        15.62 o                         
   7   6  12        970.50        952.09        17.02 o                         
   8   6  12        136.39        128.21         9.82 o                         
   9   6  12        801.89        833.52        16.87 o                         
  10   6  12          7.00         14.92        11.66 o                         
  11   6  12         82.30         71.65        14.16 o                         
 -14   7  12        525.44        496.39        35.64 o                         
 -13   7  12         43.63         54.65        14.36 o                         
 -12   7  12        326.69        321.14        16.16 o                         
 -11   7  12          2.80          0.32        12.53 o                         
 -10   7  12        168.16        170.47        12.88 o                         
  -9   7  12        158.72        181.15        12.30 o                         
  -8   7  12         44.74         42.58         7.90 o                         
  -7   7  12        681.99        649.79        15.66 o                         
  -6   7  12        385.60        408.07         7.94 o                         
  -5   7  12         15.62         13.74         4.67 o                         
  -4   7  12        325.89        324.76         5.58 o                         
  -3   7  12         39.00         52.57         8.08 o                         
  -2   7  12        398.27        394.23        10.22 o                         
  -1   7  12        670.97        656.09        10.65 o                         
   0   7  12        393.67        374.05         9.31 o                         
   1   7  12        386.85        419.77         9.58 o                         
   2   7  12        358.03        309.65        10.02 o                         
   3   7  12        251.77        270.19        13.82 o                         
   4   7  12          0.95         -0.17         8.43 o                         
   5   7  12          8.98         -0.93         8.93 o                         
   6   7  12        248.64        225.93        10.37 o                         
   7   7  12         31.56         39.67         9.39 o                         
   8   7  12        291.40        264.56        13.99 o                         
   9   7  12        258.21        249.35        11.58 o                         
  10   7  12         85.61         95.37        11.28 o                         
 -13   8  12        148.51        160.12        18.59 o                         
 -12   8  12         26.56         22.45        13.64 o                         
 -11   8  12         49.50         83.30        15.03 o                         
 -10   8  12         23.63         16.18        12.11 o                         
  -9   8  12          1.60          9.28        11.52 o                         
  -8   8  12         49.86         41.49         8.37 o                         
  -7   8  12         82.59         74.87         8.85 o                         
  -6   8  12         35.86         40.11         8.17 o                         
  -5   8  12        450.63        457.25        12.53 o                         
  -4   8  12          6.31         12.51         7.07 o                         
  -3   8  12         11.00         26.92         7.06 o                         
  -2   8  12         61.68         75.10         6.14 o                         
  -1   8  12        734.10        744.81        15.05 o                         
   0   8  12         50.17         59.68         5.62 o                         
   1   8  12          8.55         11.88         6.70 o                         
   2   8  12          5.80         11.78         8.69 o                         
   3   8  12          5.83         10.43         8.50 o                         
   4   8  12         80.63         60.16         7.44 o                         
   5   8  12         44.41         50.01        11.86 o                         
   6   8  12          6.02          7.10         8.95 o                         
   7   8  12          9.55         19.67         9.09 o                         
   8   8  12         24.46         21.98        10.25 o                         
   9   8  12         99.05         96.10        14.69 o                         
 -11   9  12        179.91        196.84        33.16 o                         
 -10   9  12        249.85        246.96        26.05 o                         
  -9   9  12        185.38        188.72        41.98 o                         
  -8   9  12         65.19         71.64        12.97 o                         
  -7   9  12        784.54        783.86        20.57 o                         
  -6   9  12        103.01        159.39        22.63 o                         
  -5   9  12        247.51        258.73        15.53 o                         
  -4   9  12          2.70         15.98         8.33 o                         
  -3   9  12          0.80          7.48         7.94 o                         
  -2   9  12        362.31        322.69        22.65 o                         
  -1   9  12        757.37        711.95        14.12 o                         
   0   9  12        149.99        138.93        10.67 o                         
   1   9  12         52.21         39.62        12.41 o                         
   2   9  12         34.29         68.15        15.27 o                         
   3   9  12        883.44        919.52        23.80 o                         
   4   9  12        320.90        305.09        17.44 o                         
   5   9  12        212.70        250.87        14.10 o                         
   6   9  12        116.53        106.25        12.41 o                         
   7   9  12        269.26        277.13        26.78 o                         
   8   9  12          3.26         36.19        19.48 o                         
  -9  10  12          8.51          9.18        28.13 o                         
  -8  10  12        209.71        200.61        27.12 o                         
  -7  10  12        158.64        131.06        28.55 o                         
  -6  10  12          5.90         47.26        18.56 o                         
  -5  10  12        646.87        695.01        23.78 o                         
  -4  10  12          7.09         17.60        14.52 o                         
  -3  10  12        948.98        999.87        27.36 o                         
  -2  10  12         50.55         37.14        13.21 o                         
  -1  10  12        369.50        437.55        25.05 o                         
   0  10  12         40.76         50.72        16.34 o                         
   1  10  12        120.38        154.73        17.18 o                         
   2  10  12         61.48         95.02        24.39 o                         
   3  10  12        129.74        141.55        20.97 o                         
   4  10  12          1.29         10.02        21.35 o                         
   5  10  12         50.83         17.02        29.26 o                         
   6  10  12         52.93         54.85        23.14 o                         
  -7  11  12        276.88        263.21        33.50 o                         
  -6  11  12          7.49         16.62        27.54 o                         
  -5  11  12        196.94        175.77        16.86 o                         
  -4  11  12          9.87         18.58        13.19 o                         
  -3  11  12         81.88         71.00        13.33 o                         
  -2  11  12         25.77         34.46        17.07 o                         
  -1  11  12         60.13        105.88        17.80 o                         
   0  11  12         21.61          6.88        20.21 o                         
   1  11  12        544.45        574.81        29.15 o                         
   2  11  12          3.97         19.26        21.36 o                         
   3  11  12        318.79        348.68        26.29 o                         
 -17   1  13        170.48        166.01        25.23 o                         
 -16   1  13        229.40        245.70        20.53 o                         
 -15   1  13          7.25          9.26        19.10 o                         
 -14   1  13        746.22        781.75        30.44 o                         
 -13   1  13        441.44        427.90        30.10 o                         
 -12   1  13        365.01        353.93        15.13 o                         
 -11   1  13         18.98         23.23         5.59 o                         
 -10   1  13         69.90         75.58         5.72 o                         
  -9   1  13         86.57         88.85         6.29 o                         
  -8   1  13       1686.38       1706.17        29.56 o                         
  -7   1  13       2111.07       2063.59        31.45 o                         
  -6   1  13        273.50        239.12         6.10 o                         
  -5   1  13       3220.05       3148.05        36.50 o                         
  -4   1  13       2418.12       2526.62        31.58 o                         
  -3   1  13       2223.38       2178.15        25.77 o                         
  -2   1  13         54.06         23.20         2.85 o                         
  -1   1  13       2318.76       2453.22        28.75 o                         
   0   1  13          0.59          8.27         4.49 o                         
   1   1  13       3028.73       2999.49        44.31 o                         
   2   1  13         44.45         53.71         6.00 o                         
   3   1  13        137.64        115.97        10.21 o                         
   4   1  13        500.43        451.55        17.96 o                         
   5   1  13       3852.28       3584.38        78.48 o                         
   6   1  13         65.79         73.55         6.31 o                         
   7   1  13        154.28        183.49         7.91 o                         
   8   1  13         64.62         62.84         9.04 o                         
   9   1  13        373.77        371.28        16.42 o                         
  10   1  13        241.83        222.22        17.64 o                         
  11   1  13         20.62         20.54        10.02 o                         
  12   1  13          0.90          6.56        12.26 o                         
  13   1  13         14.33         21.02        15.85 o                         
 -16   2  13        395.76        398.96        18.14 o                         
 -15   2  13         84.14        100.90        13.96 o                         
 -14   2  13        254.38        248.65        20.31 o                         
 -13   2  13         84.09         84.82        14.69 o                         
 -12   2  13       1646.00       1652.18        31.50 o                         
 -11   2  13        826.50        742.04        17.66 o                         
 -10   2  13       2702.90       2776.94        37.74 o                         
  -9   2  13       2563.58       2468.23        37.01 o                         
  -8   2  13        718.20        748.87        13.63 o                         
  -7   2  13        702.32        677.48        12.43 o                         
  -6   2  13        492.78        422.42         5.83 o                         
  -5   2  13          1.96          5.95         3.04 o                         
  -4   2  13       1609.00       1575.82        18.28 o                         
  -3   2  13      10478.78      10140.12       106.37 o                         
  -2   2  13        636.84        642.78         9.65 o                         
  -1   2  13       4677.12       4681.33        47.62 o                         
   0   2  13        654.63        647.49        11.06 o                         
   1   2  13       5255.73       5358.39        39.35 o                         
   2   2  13       3321.38       3172.14        41.95 o                         
   3   2  13       1874.86       1834.67        32.59 o                         
   4   2  13        185.56        174.48         6.76 o                         
   5   2  13        134.64        124.21         6.37 o                         
   6   2  13          5.65          0.43         5.24 o                         
   7   2  13        189.72        194.94         9.58 o                         
   8   2  13        715.04        670.40        25.96 o                         
   9   2  13       1058.07       1055.28        20.18 o                         
  10   2  13        390.91        383.62        11.70 o                         
  11   2  13        420.37        448.58        14.92 o                         
  12   2  13        171.73        180.71        16.83 o                         
  13   2  13        551.14        580.77        20.77 o                         
 -16   3  13        478.02        514.72        19.89 o                         
 -15   3  13        250.66        244.75        16.13 o                         
 -14   3  13       1413.74       1440.96        30.69 o                         
 -13   3  13        615.62        601.72        15.50 o                         
 -12   3  13        657.89        710.57        19.44 o                         
 -11   3  13        124.22         99.38         8.95 o                         
 -10   3  13        233.91        238.09         8.56 o                         
  -9   3  13         25.28         32.50         5.61 o                         
  -8   3  13         26.19         25.98         4.98 o                         
  -7   3  13       6420.07       6052.16        68.54 o                         
  -6   3  13       4469.99       4557.29        46.58 o                         
  -5   3  13       5331.51       5210.91        50.42 o                         
  -4   3  13       1385.41       1243.96        15.00 o                         
  -3   3  13       4575.95       4532.03        48.71 o                         
  -2   3  13       4271.87       4150.23        47.53 o                         
  -1   3  13         41.36         53.80         3.68 o                         
   0   3  13        453.84        419.02        14.31 o                         
   1   3  13        459.30        432.36        11.43 o                         
   2   3  13       2199.02       2094.32        27.36 o                         
   3   3  13       4399.84       4313.48        70.38 o                         
   4   3  13       1741.72       1695.76        32.44 o                         
   5   3  13       1850.18       1824.18        24.73 o                         
   6   3  13        620.31        603.28        12.39 o                         
   7   3  13       1608.48       1675.54        42.58 o                         
   8   3  13         38.60         46.54         9.30 o                         
   9   3  13        483.50        475.52        13.21 o                         
  10   3  13        176.49        170.08        14.02 o                         
  11   3  13         13.82         -1.92        13.97 o                         
  12   3  13        498.49        454.89        17.30 o                         
 -16   4  13        179.13        170.98        17.33 o                         
 -15   4  13          3.42         22.87        14.93 o                         
 -14   4  13         34.41         58.06        16.21 o                         
 -13   4  13         43.19         51.55        12.71 o                         
 -12   4  13        219.09        218.08        11.49 o                         
 -11   4  13        607.33        593.46        25.53 o                         
 -10   4  13       1674.16       1661.85        27.97 o                         
  -9   4  13         91.84         90.30         5.44 o                         
  -8   4  13       2120.48       2081.58        34.87 o                         
  -7   4  13        120.45        101.89         7.37 o                         
  -6   4  13        102.39        100.61         4.73 o                         
  -5   4  13         81.08        107.42         6.29 o                         
  -4   4  13        152.66        150.60         5.34 o                         
  -3   4  13       1471.36       1529.41        18.98 o                         
  -2   4  13       1578.32       1614.96        18.97 o                         
  -1   4  13       1892.55       2051.00        26.86 o                         
   0   4  13         81.55        100.78         5.70 o                         
   1   4  13       1042.02       1009.06        22.18 o                         
   2   4  13        303.64        352.99         8.88 o                         
   3   4  13         84.88         74.38         5.83 o                         
   4   4  13         55.62         59.15         6.18 o                         
   5   4  13          4.35          7.92         5.20 o                         
   6   4  13        232.22        231.58         9.46 o                         
   7   4  13        197.49        185.93         6.67 o                         
   8   4  13        214.58        224.45        12.79 o                         
   9   4  13        333.48        302.92        21.03 o                         
  10   4  13         65.70         64.32        13.80 o                         
  11   4  13        162.61        161.47        14.26 o                         
  12   4  13          4.36         12.44        14.14 o                         
 -15   5  13         22.32         38.63        14.90 o                         
 -14   5  13          1.70         -5.94        14.30 o                         
 -13   5  13         96.50        124.31        16.42 o                         
 -12   5  13          6.44          1.14        14.36 o                         
 -11   5  13        120.92        125.02         9.19 o                         
 -10   5  13        709.70        696.84        23.43 o                         
  -9   5  13        436.97        434.08        11.80 o                         
  -8   5  13         27.11         24.05         7.59 o                         
  -7   5  13        116.00        118.66        13.79 o                         
  -6   5  13        786.18        743.93        13.14 o                         
  -5   5  13         56.57         63.02         4.76 o                         
  -4   5  13       1366.90       1371.73        16.66 o                         
  -3   5  13        126.60        128.01         6.29 o                         
  -2   5  13         58.70         63.75         4.36 o                         
  -1   5  13         61.32         55.15         6.19 o                         
   0   5  13        287.80        301.24        11.50 o                         
   1   5  13        520.44        569.66        10.39 o                         
   2   5  13       1031.85        917.06        16.27 o                         
   3   5  13        250.97        221.00         8.39 o                         
   4   5  13        938.78        904.05        23.98 o                         
   5   5  13        197.04        210.24         8.43 o                         
   6   5  13         39.22         50.07        11.31 o                         
   7   5  13          5.01         12.86        10.92 o                         
   8   5  13          7.35          5.36         9.63 o                         
   9   5  13        143.62        144.73        11.66 o                         
  10   5  13        552.48        595.47        22.68 o                         
  11   5  13         65.62         60.05        13.97 o                         
 -14   6  13        147.61        131.13        17.70 o                         
 -13   6  13        212.78        242.00        17.93 o                         
 -12   6  13         38.86         44.69        13.44 o                         
 -11   6  13         98.54         76.00        12.50 o                         
 -10   6  13        387.09        420.50        15.58 o                         
  -9   6  13        552.31        530.65        12.76 o                         
  -8   6  13          5.74         18.66         7.51 o                         
  -7   6  13         35.20         41.69         7.85 o                         
  -6   6  13       1054.46       1089.02        21.56 o                         
  -5   6  13        233.64        246.26         5.61 o                         
  -4   6  13         58.62         61.15         4.71 o                         
  -3   6  13        370.04        343.93         6.59 o                         
  -2   6  13          4.01          9.52         4.98 o                         
  -1   6  13       1263.18       1228.99        20.95 o                         
   0   6  13        837.55        791.85        16.51 o                         
   1   6  13        467.22        485.31         9.72 o                         
   2   6  13        820.46        770.19        14.93 o                         
   3   6  13        915.99        964.69        17.40 o                         
   4   6  13         33.90         31.58         5.59 o                         
   5   6  13        220.21        190.96        11.95 o                         
   6   6  13         21.04         37.48        13.92 o                         
   7   6  13         54.86         70.63         9.22 o                         
   8   6  13         43.06         63.15         9.81 o                         
   9   6  13        249.67        279.45        14.41 o                         
  10   6  13          3.03         11.15        10.83 o                         
  11   6  13        247.56        246.02        13.07 o                         
 -14   7  13        464.04        532.68        22.69 o                         
 -13   7  13         61.03         11.79        17.38 o                         
 -12   7  13        352.75        389.47        20.33 o                         
 -11   7  13         21.90          6.86        12.57 o                         
 -10   7  13         37.12         43.88        12.11 o                         
  -9   7  13        781.59        846.69        20.95 o                         
  -8   7  13        114.00        110.95        10.63 o                         
  -7   7  13       1008.91        966.96        20.17 o                         
  -6   7  13        267.95        286.58         9.88 o                         
  -5   7  13       1865.45       1874.74        22.10 o                         
  -4   7  13        426.62        433.88         6.99 o                         
  -3   7  13        311.54        306.43         7.01 o                         
  -2   7  13       1035.98       1008.74        18.42 o                         
  -1   7  13          3.04          5.78         6.19 o                         
   0   7  13        206.57        203.11         6.68 o                         
   1   7  13        893.31        885.83        13.78 o                         
   2   7  13        145.18        147.81         8.95 o                         
   3   7  13        262.70        287.37         8.81 o                         
   4   7  13        475.97        423.64        15.16 o                         
   5   7  13        560.17        594.55        22.50 o                         
   6   7  13        293.52        261.69        11.82 o                         
   7   7  13        711.36        730.97        17.97 o                         
   8   7  13         73.06         73.55        10.05 o                         
   9   7  13        235.51        238.01        11.94 o                         
  10   7  13          0.65          1.92        13.43 o                         
 -12   8  13        168.14        185.07        15.18 o                         
 -11   8  13        207.98        202.39        14.58 o                         
 -10   8  13        419.66        442.80        16.47 o                         
  -9   8  13        450.21        418.75        17.80 o                         
  -8   8  13       1321.05       1373.35        24.38 o                         
  -7   8  13         19.38         34.27         8.72 o                         
  -6   8  13       1066.12       1093.72        24.99 o                         
  -5   8  13         81.96         86.46         8.16 o                         
  -4   8  13         36.35         37.11         7.56 o                         
  -3   8  13       1722.94       1784.69        24.78 o                         
  -2   8  13          8.30         15.49         5.01 o                         
  -1   8  13       1631.16       1704.08        25.05 o                         
   0   8  13        412.98        377.40        13.78 o                         
   1   8  13        873.54        879.27        19.58 o                         
   2   8  13        343.33        343.18        12.41 o                         
   3   8  13        156.36        191.41        11.16 o                         
   4   8  13         74.54         86.00         9.69 o                         
   5   8  13        131.60        135.40         8.81 o                         
   6   8  13        178.98        162.32        10.26 o                         
   7   8  13         19.18         15.88         9.45 o                         
   8   8  13        140.76        123.14        11.30 o                         
   9   8  13        505.78        508.35        17.65 o                         
 -11   9  13         22.54          7.88        24.26 o                         
 -10   9  13         95.93        128.51        24.77 o                         
  -9   9  13          9.67         -1.03        22.86 o                         
  -8   9  13         27.33         13.61        14.59 o                         
  -7   9  13        109.47        135.94        18.24 o                         
  -6   9  13        248.99        226.51        18.94 o                         
  -5   9  13        247.26        219.22        15.57 o                         
  -4   9  13         50.36         56.28        13.20 o                         
  -3   9  13        432.21        422.20        23.70 o                         
  -2   9  13        246.93        234.30        16.10 o                         
  -1   9  13         26.20         60.06        18.30 o                         
   0   9  13         47.58         68.87        18.58 o                         
   1   9  13          4.34          6.93        14.93 o                         
   2   9  13         47.57         23.01        10.39 o                         
   3   9  13       1231.56       1157.65        25.39 o                         
   4   9  13          5.43         22.91        10.46 o                         
   5   9  13         87.57         73.90        10.94 o                         
   6   9  13        166.01        147.62        25.16 o                         
   7   9  13        280.14        282.22        28.74 o                         
  -9  10  13        157.44        151.99        24.78 o                         
  -8  10  13         88.92         75.67        22.95 o                         
  -7  10  13         50.13         83.46        28.80 o                         
  -6  10  13         86.19         71.14        15.59 o                         
  -5  10  13         49.87         28.11        14.68 o                         
  -4  10  13        216.98        220.21        16.29 o                         
  -3  10  13        122.20        166.74        15.77 o                         
  -2  10  13         26.41         15.09        13.63 o                         
  -1  10  13        231.51        236.40        38.45 o                         
   0  10  13         29.99         37.11        16.28 o                         
   1  10  13         92.65        105.72        23.80 o                         
   2  10  13         13.10         -1.16        19.80 o                         
   3  10  13         21.54          9.01        20.42 o                         
   4  10  13        210.26        187.11        24.22 o                         
   5  10  13         81.66         70.40        22.42 o                         
  -6  11  13         26.40         17.36        22.49 o                         
  -5  11  13         35.91         49.84        16.13 o                         
  -4  11  13         24.79         49.49        13.34 o                         
  -3  11  13         12.03         11.62        18.19 o                         
  -2  11  13        130.90        141.73        18.21 o                         
  -1  11  13         80.19         66.93        18.13 o                         
   0  11  13         19.64         34.38        21.17 o                         
   1  11  13         13.71          3.04        21.55 o                         
   2  11  13          0.29         21.24        22.65 o                         
   3  11  13          8.20         -3.57        23.41 o                         
 -16   0  14       1129.24       1190.64        58.94 o                         
 -15   0  14        390.94        319.97        35.26 o                         
 -14   0  14        489.49        530.38        37.61 o                         
 -13   0  14          1.51         27.45        24.10 o                         
 -12   0  14        169.72        158.82        10.80 o                         
 -11   0  14       1042.28        952.60        26.98 o                         
 -10   0  14       4381.53       4327.61       100.69 o                         
  -9   0  14       3468.44       3339.74       109.90 o                         
  -8   0  14       2389.66       2463.07        42.04 o                         
  -7   0  14       7852.54       7727.53       121.75 o                         
  -6   0  14       3691.86       3563.50        66.85 o                         
  -5   0  14         39.88         48.59         6.79 o                         
  -4   0  14       3588.78       3315.27        48.66 o                         
  -3   0  14         92.77         77.30         5.87 o                         
  -2   0  14         16.69         34.52         5.49 o                         
  -1   0  14      14118.51      13675.12       214.70 o                         
   0   0  14         56.75         59.86         6.53 o                         
   1   0  14       3844.11       3830.44        72.17 o                         
   2   0  14        686.51        688.47        30.73 o                         
   3   0  14       5103.18       4804.07       134.42 o                         
   4   0  14        921.62        918.24        48.78 o                         
   5   0  14        812.56        825.99        26.00 o                         
   6   0  14          6.82          2.52        16.04 o                         
   7   0  14         47.83         62.30        19.14 o                         
   8   0  14        223.56        201.78        15.39 o                         
   9   0  14         74.93         84.63        24.39 o                         
  10   0  14        583.83        544.58        20.91 o                         
  11   0  14         57.44         47.06        14.42 o                         
  12   0  14         10.12          4.37        14.70 o                         
 -16   1  14         13.03          6.26        16.84 o                         
 -15   1  14         74.34         89.00        30.39 o                         
 -14   1  14        700.11        842.71        31.83 o                         
 -13   1  14         81.65         67.58        17.72 o                         
 -12   1  14       2020.52       1966.92        59.34 o                         
 -11   1  14        162.32        157.17         7.62 o                         
 -10   1  14        733.67        734.19        14.44 o                         
  -9   1  14         84.72         95.36         6.58 o                         
  -8   1  14       3143.58       2987.56        44.61 o                         
  -7   1  14         49.69         44.25         3.65 o                         
  -6   1  14        354.01        371.94         8.11 o                         
  -5   1  14       1444.78       1322.10        17.70 o                         
  -4   1  14        334.08        349.18         7.20 o                         
  -3   1  14       5642.35       5667.81        68.53 o                         
  -2   1  14       5746.71       5794.59        61.43 o                         
  -1   1  14       1041.89       1000.13        16.09 o                         
   0   1  14       4341.21       4128.52        60.10 o                         
   1   1  14       1642.38       1620.03        33.46 o                         
   2   1  14        803.72        701.09        21.55 o                         
   3   1  14       1389.37       1369.57        29.62 o                         
   4   1  14        176.07        212.82        13.64 o                         
   5   1  14        588.35        646.57        21.45 o                         
   6   1  14       2578.78       2469.60        41.89 o                         
   7   1  14       2047.21       1986.08        50.84 o                         
   8   1  14        385.57        366.64        12.78 o                         
   9   1  14        450.79        458.34        14.41 o                         
  10   1  14         87.97        104.04        10.38 o                         
  11   1  14        253.75        245.81        16.20 o                         
  12   1  14        157.65        144.51        14.14 o                         
 -16   2  14         52.27         55.47        15.38 o                         
 -15   2  14         76.65         74.28        15.21 o                         
 -14   2  14        456.64        438.55        17.17 o                         
 -13   2  14          2.24        -12.75        14.28 o                         
 -12   2  14         24.54         25.67        16.33 o                         
 -11   2  14         46.05         33.24         5.06 o                         
 -10   2  14         92.73         87.95         5.72 o                         
  -9   2  14        484.64        532.81        13.92 o                         
  -8   2  14       5017.53       4844.89        64.83 o                         
  -7   2  14        106.95         94.11         4.55 o                         
  -6   2  14        303.08        274.92         6.86 o                         
  -5   2  14        197.37        241.51         5.56 o                         
  -4   2  14        395.27        426.01         6.97 o                         
  -3   2  14         48.48         52.57         3.83 o                         
  -2   2  14        660.53        643.97         8.83 o                         
  -1   2  14         13.12         19.24         3.55 o                         
   0   2  14        239.77        275.06         9.39 o                         
   1   2  14       2490.52       2398.04        63.40 o                         
   2   2  14         12.09         17.22         6.04 o                         
   3   2  14        161.73        178.00        24.16 o                         
   4   2  14          7.72          0.93         5.69 o                         
   5   2  14          9.15          8.11         5.86 o                         
   6   2  14          5.45          8.32         5.43 o                         
   7   2  14          2.16         -4.87        13.21 o                         
   8   2  14          6.40          7.64         9.11 o                         
   9   2  14        101.32        107.90         9.00 o                         
  10   2  14        172.96        185.93        15.75 o                         
  11   2  14         56.71         62.19        12.06 o                         
  12   2  14         39.28         56.41        14.67 o                         
 -16   3  14         37.16         19.24        14.94 o                         
 -15   3  14         37.14         29.67        14.37 o                         
 -14   3  14        149.23        154.39        14.46 o                         
 -13   3  14         86.67         72.83        12.99 o                         
 -12   3  14        101.28        119.95         9.32 o                         
 -11   3  14          2.03          6.67         8.38 o                         
 -10   3  14        220.43        224.94         8.18 o                         
  -9   3  14        246.20        229.80        10.00 o                         
  -8   3  14        375.75        362.11         9.11 o                         
  -7   3  14         25.01         33.80         4.64 o                         
  -6   3  14         68.46         69.67         5.83 o                         
  -5   3  14        184.91        155.52         5.11 o                         
  -4   3  14        319.88        323.45         6.54 o                         
  -3   3  14       1889.86       1813.84        25.01 o                         
  -2   3  14        539.65        606.00        11.73 o                         
  -1   3  14       2562.66       2672.94        40.18 o                         
   0   3  14          5.48          8.63         5.45 o                         
   1   3  14        437.51        445.51        10.40 o                         
   2   3  14         26.18         51.95         7.79 o                         
   3   3  14        649.80        664.59        14.79 o                         
   4   3  14        720.96        665.71        13.97 o                         
   5   3  14        296.91        280.67        11.25 o                         
   6   3  14         75.64         77.02         8.63 o                         
   7   3  14        410.84        425.83        29.14 o                         
   8   3  14        111.33        112.43        10.69 o                         
   9   3  14          3.60         30.02         9.01 o                         
  10   3  14         29.08         44.76        13.72 o                         
  11   3  14        157.10        168.06        15.55 o                         
  12   3  14          1.34          3.24        15.41 o                         
 -16   4  14        277.89        328.36        19.41 o                         
 -15   4  14         18.64         32.22        14.84 o                         
 -14   4  14        258.08        268.81        16.25 o                         
 -13   4  14         12.26         18.25        12.88 o                         
 -12   4  14        612.94        612.34        21.33 o                         
 -11   4  14        102.83         79.13         8.36 o                         
 -10   4  14        432.92        462.41        15.26 o                         
  -9   4  14       1950.89       1804.47        29.52 o                         
  -8   4  14       1551.82       1587.86        26.38 o                         
  -7   4  14       1870.69       1774.00        23.93 o                         
  -6   4  14        118.20        118.08         6.64 o                         
  -5   4  14       1614.19       1572.02        21.26 o                         
  -4   4  14        265.00        246.18         9.75 o                         
  -3   4  14        351.98        311.43         7.39 o                         
  -2   4  14       1298.38       1351.42        18.51 o                         
  -1   4  14       1948.35       1906.42        27.40 o                         
   0   4  14        146.01        155.45         8.32 o                         
   1   4  14       3346.94       3310.36        47.94 o                         
   2   4  14         31.45         37.66         6.84 o                         
   3   4  14       2945.66       2879.47        44.06 o                         
   4   4  14        691.27        718.28        25.57 o                         
   5   4  14        571.27        577.85        11.98 o                         
   6   4  14        118.45        117.88         8.47 o                         
   7   4  14        413.78        401.52        12.15 o                         
   8   4  14        186.18        208.80         9.68 o                         
   9   4  14         87.07        111.39        13.63 o                         
  10   4  14         86.30         92.70        14.52 o                         
  11   4  14        143.73        151.30        15.84 o                         
 -15   5  14         37.35         20.52        15.39 o                         
 -14   5  14        423.74        475.84        18.91 o                         
 -13   5  14        698.02        657.60        23.58 o                         
 -12   5  14       1335.28       1358.97        33.82 o                         
 -11   5  14         79.97         99.18        17.09 o                         
 -10   5  14       1524.31       1560.75        31.26 o                         
  -9   5  14         41.61         48.80         7.05 o                         
  -8   5  14        389.21        384.02        14.01 o                         
  -7   5  14         59.79         73.86        11.40 o                         
  -6   5  14         31.18         37.35         6.12 o                         
  -5   5  14       1949.27       1878.63        30.13 o                         
  -4   5  14       1627.10       1711.07        20.26 o                         
  -3   5  14       3184.72       3179.93        39.89 o                         
  -2   5  14        719.47        668.70        14.39 o                         
  -1   5  14       4436.88       4275.55        62.75 o                         
   0   5  14       1216.48       1214.62        20.05 o                         
   1   5  14         39.14         40.35         6.11 o                         
   2   5  14        443.48        440.62        13.23 o                         
   3   5  14         87.50         84.62         6.60 o                         
   4   5  14         31.43         28.87         6.47 o                         
   5   5  14       2166.47       2092.78        33.42 o                         
   6   5  14        635.06        554.11        27.93 o                         
   7   5  14        696.04        705.52        19.14 o                         
   8   5  14        474.05        465.24        14.04 o                         
   9   5  14        474.75        463.99        14.50 o                         
  10   5  14         23.59         24.27        11.77 o                         
  11   5  14        279.91        276.49        13.37 o                         
 -14   6  14        223.44        252.01        21.28 o                         
 -13   6  14         25.29         25.51        16.26 o                         
 -12   6  14        330.70        316.24        22.96 o                         
 -11   6  14        119.44        136.26        18.71 o                         
 -10   6  14        781.42        850.41        24.15 o                         
  -9   6  14        205.24        184.33        10.55 o                         
  -8   6  14       1845.06       1854.88        30.63 o                         
  -7   6  14        715.85        721.28        16.62 o                         
  -6   6  14        965.68        966.82        16.31 o                         
  -5   6  14        394.31        410.89         9.31 o                         
  -4   6  14        344.34        349.00        10.02 o                         
  -3   6  14        795.28        785.90        21.05 o                         
  -2   6  14        656.82        595.68        12.55 o                         
  -1   6  14       2921.27       2886.73        65.72 o                         
   0   6  14        323.64        330.37         8.68 o                         
   1   6  14       2865.19       2828.86        39.73 o                         
   2   6  14        207.17        217.75         9.71 o                         
   3   6  14       2936.01       2720.54        38.63 o                         
   4   6  14         18.14         10.11         6.06 o                         
   5   6  14        201.13        182.55        12.36 o                         
   6   6  14         75.33         89.72        13.06 o                         
   7   6  14          0.67         -6.24         9.68 o                         
   8   6  14        299.00        298.28        12.59 o                         
   9   6  14        126.92        128.34        11.25 o                         
  10   6  14        124.03        129.33        12.00 o                         
 -13   7  14          3.79         11.63        14.75 o                         
 -12   7  14        236.66        260.98        16.14 o                         
 -11   7  14          5.26         19.87        12.92 o                         
 -10   7  14         44.93         46.68        12.35 o                         
  -9   7  14        114.55        125.79        12.37 o                         
  -8   7  14        489.63        484.84        13.48 o                         
  -7   7  14         93.42         98.84         9.33 o                         
  -6   7  14        156.09        154.63         9.54 o                         
  -5   7  14        281.33        309.75         9.89 o                         
  -4   7  14        111.33        114.43         5.05 o                         
  -3   7  14        146.83        163.61         7.19 o                         
  -2   7  14        135.58        139.87        12.61 o                         
  -1   7  14        155.32        156.16         9.61 o                         
   0   7  14         10.98         20.61         5.88 o                         
   1   7  14          0.03         -1.81         7.13 o                         
   2   7  14          8.21          8.57         9.09 o                         
   3   7  14        159.71        157.63        10.84 o                         
   4   7  14        126.83        128.74        11.69 o                         
   5   7  14        228.45        243.87        16.62 o                         
   6   7  14        182.30        164.46        11.84 o                         
   7   7  14         41.61         44.02        10.30 o                         
   8   7  14         20.20         24.87        10.20 o                         
   9   7  14         31.51         22.45        11.05 o                         
 -12   8  14         28.42         12.34        14.06 o                         
 -11   8  14        349.28        345.56        16.46 o                         
 -10   8  14        127.53        105.67        13.06 o                         
  -9   8  14         33.80         26.75        11.70 o                         
  -8   8  14          5.74         14.14        11.02 o                         
  -7   8  14          9.54          4.08         9.10 o                         
  -6   8  14        437.60        482.13        14.22 o                         
  -5   8  14        148.75        135.14         8.98 o                         
  -4   8  14         13.06         33.76         7.99 o                         
  -3   8  14          8.09         11.67         6.20 o                         
  -2   8  14          0.55          0.20         8.45 o                         
  -1   8  14         28.05         34.97         8.75 o                         
   0   8  14         14.58         19.39         8.93 o                         
   1   8  14        127.67         94.39        10.02 o                         
   2   8  14        158.50        134.01        10.48 o                         
   3   8  14         13.32         28.22        10.28 o                         
   4   8  14        175.47        162.21        12.84 o                         
   5   8  14        162.44        158.83         9.82 o                         
   6   8  14        170.53        205.36        11.13 o                         
   7   8  14         77.39         68.25        10.84 o                         
   8   8  14         62.77         54.73        14.35 o                         
 -11   9  14         17.79          6.79        23.94 o                         
 -10   9  14        435.14        463.57        29.68 o                         
  -9   9  14        103.41         79.54        26.28 o                         
  -8   9  14         12.90         26.49        13.51 o                         
  -7   9  14         96.51        111.06        11.94 o                         
  -6   9  14        128.43        135.50        11.03 o                         
  -5   9  14        354.57        336.16        12.92 o                         
  -4   9  14        193.66        198.43        11.05 o                         
  -3   9  14         12.96         13.54        12.99 o                         
  -2   9  14        520.76        501.37        27.87 o                         
  -1   9  14        314.27        355.80        15.61 o                         
   0   9  14        294.01        275.64        14.48 o                         
   1   9  14          9.72         -4.71        11.56 o                         
   2   9  14          2.57         13.02        12.61 o                         
   3   9  14         30.54         20.36         9.53 o                         
   4   9  14         24.92          6.27        10.85 o                         
   5   9  14          2.01        -10.53        18.61 o                         
   6   9  14         16.90         28.59        24.27 o                         
   7   9  14         87.84        111.59        25.79 o                         
  -9  10  14        168.89        180.86        25.88 o                         
  -8  10  14        466.83        388.10        27.85 o                         
  -7  10  14         14.73         35.77        27.87 o                         
  -6  10  14        354.31        383.26        22.86 o                         
  -5  10  14        151.42        145.76        16.08 o                         
  -4  10  14        384.20        391.64        19.05 o                         
  -3  10  14        161.74        156.36        16.16 o                         
  -2  10  14        102.62        120.91        20.94 o                         
  -1  10  14        106.33        141.65        21.97 o                         
   0  10  14         11.68         12.82        19.85 o                         
   1  10  14        544.46        564.66        23.54 o                         
   2  10  14        189.78        190.68        43.95 o                         
   3  10  14        186.46        210.30        47.82 o                         
   4  10  14        375.61        433.30        34.80 o                         
   5  10  14         59.05         81.79        23.86 o                         
  -6  11  14          0.36          7.04        22.74 o                         
  -5  11  14        104.95         78.49        21.98 o                         
  -4  11  14        168.05        134.47        22.14 o                         
  -3  11  14         91.76         80.84        17.53 o                         
  -2  11  14          5.69        -26.43        17.62 o                         
  -1  11  14        230.33        219.80        19.92 o                         
   0  11  14          5.40         19.74        18.07 o                         
   1  11  14         39.83         66.23        44.16 o                         
   2  11  14          1.06          6.07        23.18 o                         
 -16   1  15          0.14         13.84        17.21 o                         
 -15   1  15         29.64         29.81        29.72 o                         
 -14   1  15         10.36         63.47        27.54 o                         
 -13   1  15        220.61        156.17        27.96 o                         
 -12   1  15       1318.54       1291.05        56.00 o                         
 -11   1  15        373.10        365.45        11.52 o                         
 -10   1  15        692.50        688.80        16.92 o                         
  -9   1  15         17.59         20.79         6.96 o                         
  -8   1  15       1074.68       1011.09        18.63 o                         
  -7   1  15        364.22        342.07         9.48 o                         
  -6   1  15        669.98        641.62        13.67 o                         
  -5   1  15       1542.36       1571.88        24.48 o                         
  -4   1  15          3.13         11.23         4.59 o                         
  -3   1  15        142.04        106.62         5.34 o                         
  -2   1  15        190.59        197.68         4.79 o                         
  -1   1  15       4596.60       4538.27        60.56 o                         
   0   1  15        135.52        156.09         6.45 o                         
   1   1  15        202.07        233.34        12.20 o                         
   2   1  15       2521.30       2344.04       151.00 o                         
   3   1  15        754.99        806.76        20.44 o                         
   4   1  15        275.62        271.66        12.39 o                         
   5   1  15        495.24        471.32        15.98 o                         
   6   1  15        425.34        416.93        12.77 o                         
   7   1  15        249.48        271.88        14.36 o                         
   8   1  15        279.61        270.69        20.25 o                         
   9   1  15         87.27         95.44        11.06 o                         
  10   1  15        109.20        128.53        14.27 o                         
  11   1  15        409.90        397.68        16.20 o                         
  12   1  15        144.33        168.26        14.42 o                         
 -16   2  15        420.42        465.91        25.75 o                         
 -15   2  15        474.54        462.61        18.54 o                         
 -14   2  15       1525.42       1523.14        41.15 o                         
 -13   2  15         89.94         99.95        15.46 o                         
 -12   2  15        838.83        821.85        24.66 o                         
 -11   2  15        378.52        386.98        11.60 o                         
 -10   2  15        323.54        323.65        10.01 o                         
  -9   2  15        826.68        742.22        14.79 o                         
  -8   2  15       1347.29       1347.38        20.55 o                         
  -7   2  15       3552.71       3327.28        49.03 o                         
  -6   2  15       2800.09       2792.98        38.02 o                         
  -5   2  15       4535.25       4429.58        58.47 o                         
  -4   2  15       6186.64       5942.79        85.06 o                         
  -3   2  15       1699.81       1714.81        21.21 o                         
  -2   2  15       2541.68       2365.66        33.91 o                         
  -1   2  15         70.99         65.09         5.03 o                         
   0   2  15        133.12        109.44         6.57 o                         
   1   2  15       1508.00       1429.36        23.51 o                         
   2   2  15        858.89        881.23        20.50 o                         
   3   2  15       5286.02       5130.11        83.95 o                         
   4   2  15        290.34        254.56         8.35 o                         
   5   2  15       3071.71       2991.23        41.67 o                         
   6   2  15        197.16        210.90         8.02 o                         
   7   2  15        858.14        874.05        19.55 o                         
   8   2  15         44.86         63.20         8.16 o                         
   9   2  15         67.94         62.05         9.76 o                         
  10   2  15          7.74          4.44         8.95 o                         
  11   2  15        120.84        125.02        12.31 o                         
  12   2  15         93.35        106.60        16.44 o                         
 -16   3  15          7.00         16.43        16.13 o                         
 -15   3  15         14.04         29.29        14.57 o                         
 -14   3  15          2.45         27.63        14.15 o                         
 -13   3  15        482.49        487.85        17.68 o                         
 -12   3  15       1253.01       1328.30        32.99 o                         
 -11   3  15       1070.01       1029.28        24.24 o                         
 -10   3  15       2503.54       2338.42        59.87 o                         
  -9   3  15         39.27         47.50         6.39 o                         
  -8   3  15       4363.99       4376.91        50.82 o                         
  -7   3  15         15.11         19.17         4.82 o                         
  -6   3  15        750.61        737.83        13.89 o                         
  -5   3  15        886.13        805.92        14.71 o                         
  -4   3  15        233.43        264.45         8.57 o                         
  -3   3  15       1823.18       1726.34        24.05 o                         
  -2   3  15        879.46       1028.71        15.57 o                         
  -1   3  15       4902.23       4811.09        70.06 o                         
   0   3  15       2282.97       2274.30        35.17 o                         
   1   3  15       1917.62       1904.90        30.20 o                         
   2   3  15        987.52        944.79        16.93 o                         
   3   3  15         38.47         40.48         8.76 o                         
   4   3  15       2642.55       2507.65        35.27 o                         
   5   3  15        106.43        125.68         6.75 o                         
   6   3  15         96.86         89.71         7.41 o                         
   7   3  15        929.37        949.73        19.80 o                         
   8   3  15        311.02        302.63        10.80 o                         
   9   3  15        740.96        734.31        17.77 o                         
  10   3  15        403.58        373.69        17.69 o                         
  11   3  15        131.07        138.12        16.10 o                         
 -15   4  15        286.16        249.58        17.24 o                         
 -14   4  15        166.50        178.39        17.18 o                         
 -13   4  15        151.59        162.89        14.70 o                         
 -12   4  15       1451.43       1500.84        35.93 o                         
 -11   4  15         15.80         35.50        13.44 o                         
 -10   4  15        107.97        117.94        11.61 o                         
  -9   4  15         14.87         28.35        10.12 o                         
  -8   4  15         96.84         94.57         8.23 o                         
  -7   4  15        205.45        233.88         7.19 o                         
  -6   4  15       6103.02       5894.39        85.05 o                         
  -5   4  15         62.74         73.80         7.48 o                         
  -4   4  15        185.74        193.18         7.61 o                         
  -3   4  15       4750.27       4674.96        88.03 o                         
  -2   4  15          5.27          9.31         6.60 o                         
  -1   4  15         33.98         44.38         5.98 o                         
   0   4  15        399.88        417.45        13.51 o                         
   1   4  15        108.15         95.70         7.29 o                         
   2   4  15         12.44         21.35         6.09 o                         
   3   4  15       6311.95       6048.19        80.33 o                         
   4   4  15         16.62         21.53         8.73 o                         
   5   4  15        957.30        859.24        19.87 o                         
   6   4  15         28.91         25.67         7.91 o                         
   7   4  15        289.14        311.40        11.75 o                         
   8   4  15          2.93          6.23        11.25 o                         
   9   4  15         18.19         19.94        10.80 o                         
  10   4  15         87.64         76.01        12.11 o                         
  11   4  15        226.64        246.46        15.40 o                         
 -15   5  15        207.22        225.85        17.33 o                         
 -14   5  15        151.01        140.92        15.61 o                         
 -13   5  15         36.05         41.62        15.87 o                         
 -12   5  15          0.47          5.47        14.48 o                         
 -11   5  15         36.19         29.37        12.39 o                         
 -10   5  15         78.85         52.07        11.51 o                         
  -9   5  15          2.28          6.16         8.54 o                         
  -8   5  15         10.28         17.40         7.65 o                         
  -7   5  15         28.21         47.02         6.77 o                         
  -6   5  15        590.00        592.67        13.11 o                         
  -5   5  15         75.32         78.97         7.49 o                         
  -4   5  15          8.59         12.51         7.63 o                         
  -3   5  15        107.20         83.43         9.23 o                         
  -2   5  15         35.20         44.18         5.67 o                         
  -1   5  15         75.79         76.90         9.55 o                         
   0   5  15          7.35         20.50         6.40 o                         
   1   5  15        285.39        287.97         9.39 o                         
   2   5  15        165.30        162.32         7.64 o                         
   3   5  15        100.28        115.09        11.74 o                         
   4   5  15        178.37        187.10         8.87 o                         
   5   5  15         46.59         65.90         7.09 o                         
   6   5  15        173.97        182.63        18.09 o                         
   7   5  15        181.68        171.71        13.25 o                         
   8   5  15         73.99         71.17        10.79 o                         
   9   5  15         22.80         20.27        11.35 o                         
  10   5  15         15.72         30.62        12.04 o                         
 -14   6  15        180.72        171.20        18.77 o                         
 -13   6  15         13.53          5.73        14.58 o                         
 -12   6  15         28.15         41.56        13.69 o                         
 -11   6  15        117.34        131.30        13.72 o                         
 -10   6  15        116.93        140.01        16.48 o                         
  -9   6  15        111.50         87.60         8.48 o                         
  -8   6  15        557.50        568.11        13.90 o                         
  -7   6  15        176.01        181.07        10.07 o                         
  -6   6  15        112.31        130.63         7.27 o                         
  -5   6  15        687.73        679.15        14.78 o                         
  -4   6  15       1167.31       1155.71        22.85 o                         
  -3   6  15         73.11         87.01         6.11 o                         
  -2   6  15          4.58          7.46         6.37 o                         
  -1   6  15         22.34         36.20         8.41 o                         
   0   6  15        487.07        495.07        14.24 o                         
   1   6  15        227.57        246.51         8.81 o                         
   2   6  15          0.91          8.40         6.15 o                         
   3   6  15         85.11        109.44         7.49 o                         
   4   6  15         95.17         96.84         9.73 o                         
   5   6  15        561.11        559.23        16.46 o                         
   6   6  15        101.01        112.19        14.09 o                         
   7   6  15         96.36         87.14        11.55 o                         
   8   6  15        244.97        284.92        12.78 o                         
   9   6  15         71.75         70.80        11.83 o                         
  10   6  15         64.72         66.65        11.97 o                         
 -13   7  15        346.76        371.02        17.97 o                         
 -12   7  15        385.03        429.03        18.01 o                         
 -11   7  15        164.86        184.62        14.94 o                         
 -10   7  15        941.82        991.94        24.05 o                         
  -9   7  15         46.44         33.59        11.77 o                         
  -8   7  15       1532.77       1513.35        27.80 o                         
  -7   7  15         12.02         34.94         9.29 o                         
  -6   7  15        425.22        416.21        18.09 o                         
  -5   7  15         16.50         14.86         6.58 o                         
  -4   7  15        508.44        513.41        13.01 o                         
  -3   7  15        146.48        136.36         9.35 o                         
  -2   7  15        386.67        404.60        12.98 o                         
  -1   7  15        935.74        959.29        18.12 o                         
   0   7  15        647.46        614.90        13.85 o                         
   1   7  15       1489.06       1452.29        24.82 o                         
   2   7  15        234.62        254.61        11.20 o                         
   3   7  15        473.38        430.59        13.29 o                         
   4   7  15         17.30         29.70        10.55 o                         
   5   7  15          8.62         -8.37        12.15 o                         
   6   7  15          3.16          6.56        12.79 o                         
   7   7  15        344.35        340.03        13.74 o                         
   8   7  15         87.99         95.51        11.55 o                         
   9   7  15        144.30        137.48        11.91 o                         
 -12   8  15        209.42        200.77        18.86 o                         
 -11   8  15          2.04         -6.56        13.60 o                         
 -10   8  15         65.27         57.82        13.08 o                         
  -9   8  15          6.69         26.23        12.03 o                         
  -8   8  15        969.41        976.24        23.04 o                         
  -7   8  15         39.68         41.09         9.77 o                         
  -6   8  15        745.20        746.01        19.44 o                         
  -5   8  15        391.83        378.31        13.97 o                         
  -4   8  15        217.85        242.00         8.29 o                         
  -3   8  15        665.59        667.79        16.75 o                         
  -2   8  15         68.11         91.19         9.73 o                         
  -1   8  15        197.73        175.32        10.93 o                         
   0   8  15         36.39         25.91         9.79 o                         
   1   8  15        769.05        768.30        18.68 o                         
   2   8  15        264.95        268.26        15.92 o                         
   3   8  15        907.52        870.55        21.74 o                         
   4   8  15        345.87        369.73        16.86 o                         
   5   8  15        532.10        483.59        13.36 o                         
   6   8  15          6.59          3.89        10.72 o                         
   7   8  15        443.16        389.95        13.55 o                         
   8   8  15         50.04         49.60        14.70 o                         
 -10   9  15        233.49        260.11        49.12 o                         
  -9   9  15         16.04         35.38        22.87 o                         
  -8   9  15        494.86        488.06        36.10 o                         
  -7   9  15         29.11         31.37        14.66 o                         
  -6   9  15        135.91        136.24        11.52 o                         
  -5   9  15          0.00          7.96        10.92 o                         
  -4   9  15          0.76         -4.72         9.79 o                         
  -3   9  15        327.71        317.30        14.71 o                         
  -2   9  15         99.74        102.81         9.45 o                         
  -1   9  15        265.32        248.07        14.42 o                         
   0   9  15        226.18        249.42        14.48 o                         
   1   9  15        332.03        298.73        15.51 o                         
   2   9  15         25.94         12.74        21.73 o                         
   3   9  15          2.48         15.41        10.17 o                         
   4   9  15         13.21         25.00        15.67 o                         
   5   9  15        109.28         95.41        19.25 o                         
   6   9  15        145.07        142.93        36.23 o                         
  -8  10  15          0.42         14.44        30.06 o                         
  -7  10  15         91.98         90.84        29.64 o                         
  -6  10  15        107.80        103.87        21.70 o                         
  -5  10  15         38.36         13.80        15.08 o                         
  -4  10  15          7.04        -10.21        15.28 o                         
  -3  10  15         14.60         52.92        21.02 o                         
  -2  10  15          1.03          5.96        20.74 o                         
  -1  10  15         33.93         38.00        20.92 o                         
   0  10  15         31.67         24.25        36.61 o                         
   1  10  15         19.47          9.94        17.48 o                         
   2  10  15        114.17        134.50        19.08 o                         
   3  10  15          2.87          2.06        23.04 o                         
   4  10  15         42.29         14.50        30.14 o                         
  -5  11  15         25.07         26.37        22.32 o                         
  -4  11  15         31.22         70.50        22.41 o                         
  -3  11  15         97.68        106.21        23.06 o                         
  -2  11  15         12.23          2.96        17.74 o                         
  -1  11  15          9.18          0.07        18.39 o                         
   0  11  15        148.57        122.53        19.46 o                         
 -16   0  16        541.82        609.05        44.75 o                         
 -15   0  16         11.39         19.56        28.88 o                         
 -14   0  16       1278.71       1235.81        57.51 o                         
 -13   0  16        982.49        998.28        48.86 o                         
 -12   0  16       2092.99       1935.36        75.65 o                         
 -11   0  16         30.63         31.93        10.13 o                         
 -10   0  16        989.82        971.80        27.69 o                         
  -9   0  16       1032.46       1087.81        30.74 o                         
  -8   0  16        944.87        891.14        20.01 o                         
  -7   0  16       1924.50       1751.47        41.69 o                         
  -6   0  16        333.81        398.72        13.73 o                         
  -5   0  16       1226.83       1095.86        38.00 o                         
  -4   0  16       6631.97       6544.59       121.20 o                         
  -3   0  16       1280.45       1364.94        28.99 o                         
  -2   0  16       7567.49       7173.41       132.45 o                         
  -1   0  16        941.36       1050.43        23.24 o                         
   0   0  16       3152.02       2873.78        61.39 o                         
   1   0  16       1723.78       1727.86        43.64 o                         
   2   0  16         24.50         37.65        10.30 o                         
   3   0  16         35.22         36.48        15.91 o                         
   4   0  16        860.27        865.58        34.68 o                         
   5   0  16       4300.95       4094.04        97.16 o                         
   6   0  16         37.27         40.43        13.80 o                         
   7   0  16       2025.92       1914.48        53.94 o                         
   8   0  16        104.75        134.40        17.74 o                         
   9   0  16       2159.07       2163.91        46.49 o                         
  10   0  16        290.40        324.01        17.72 o                         
  11   0  16          1.66         16.85        19.43 o                         
 -16   1  16        363.82        329.10        28.13 o                         
 -15   1  16        120.48        126.44        32.24 o                         
 -14   1  16        314.58        295.71        33.42 o                         
 -13   1  16          9.56        -16.04        26.20 o                         
 -12   1  16         29.44         59.19        24.43 o                         
 -11   1  16        519.13        511.22        14.32 o                         
 -10   1  16       2193.28       2176.42        43.17 o                         
  -9   1  16       1528.82       1469.16        27.29 o                         
  -8   1  16       2011.16       2013.74        26.80 o                         
  -7   1  16       1808.38       1688.66        29.39 o                         
  -6   1  16       5206.32       5047.43        72.42 o                         
  -5   1  16         26.98         29.43         5.22 o                         
  -4   1  16        561.14        506.16        14.02 o                         
  -3   1  16        212.18        199.39        11.66 o                         
  -2   1  16        655.72        561.81        11.21 o                         
  -1   1  16       6008.34       5892.94        77.18 o                         
   0   1  16        582.86        545.46        12.29 o                         
   1   1  16       5033.08       5062.92        95.14 o                         
   2   1  16        339.67        333.68        43.62 o                         
   3   1  16       1661.75       1724.98        36.63 o                         
   4   1  16        461.35        459.81        13.78 o                         
   5   1  16         35.53         52.92        10.83 o                         
   6   1  16       1081.94       1028.24        20.98 o                         
   7   1  16        479.30        487.49        17.99 o                         
   8   1  16         22.19         35.87        10.46 o                         
   9   1  16        475.92        485.41        14.33 o                         
  10   1  16          6.30          5.94        10.69 o                         
  11   1  16        196.61        213.73        14.91 o                         
 -16   2  16          2.65          1.32        17.73 o                         
 -15   2  16          3.26          4.48        16.96 o                         
 -14   2  16        325.47        283.96        23.18 o                         
 -13   2  16         25.29         59.56        15.20 o                         
 -12   2  16          6.94          8.32        14.05 o                         
 -11   2  16        286.96        305.89        23.21 o                         
 -10   2  16        987.16        824.77        76.13 o                         
  -9   2  16        210.60        176.42        10.12 o                         
  -8   2  16        113.99        113.57         6.72 o                         
  -7   2  16       1070.45       1022.12        17.80 o                         
  -6   2  16        167.62        132.48         7.83 o                         
  -5   2  16        612.35        628.19        12.48 o                         
  -4   2  16        392.81        443.61        17.11 o                         
  -3   2  16         43.66         56.94         6.73 o                         
  -2   2  16        329.68        313.41        13.05 o                         
  -1   2  16       2665.66       2775.63        35.17 o                         
   0   2  16       1475.63       1497.52        24.68 o                         
   1   2  16         29.09         34.56         6.48 o                         
   2   2  16        539.87        490.28        15.65 o                         
   3   2  16        106.84        133.13        11.94 o                         
   4   2  16        151.93        140.22        10.66 o                         
   5   2  16       1187.29       1099.90        31.73 o                         
   6   2  16        139.69        133.55         8.74 o                         
   7   2  16        586.96        591.10        27.66 o                         
   8   2  16          7.55         17.91         8.39 o                         
   9   2  16         14.65          4.54         8.90 o                         
  10   2  16          2.02          2.40         9.84 o                         
  11   2  16          4.02          2.89        10.37 o                         
 -16   3  16         79.09         80.06        16.35 o                         
 -15   3  16          5.00          1.71        15.04 o                         
 -14   3  16        169.45        148.18        15.19 o                         
 -13   3  16          4.46          4.58        12.88 o                         
 -12   3  16        141.77        158.73        16.03 o                         
 -11   3  16         85.87         93.76        26.66 o                         
 -10   3  16        231.10        224.37        10.73 o                         
  -9   3  16        328.23        323.23        11.22 o                         
  -8   3  16        435.92        401.98         9.22 o                         
  -7   3  16         99.86         82.56         6.40 o                         
  -6   3  16        691.95        645.49        12.92 o                         
  -5   3  16         25.21         17.64         5.86 o                         
  -4   3  16        619.81        597.29        12.34 o                         
  -3   3  16        470.44        468.30        12.15 o                         
  -2   3  16        145.64        155.47        10.89 o                         
  -1   3  16        531.30        551.09        12.27 o                         
   0   3  16        602.33        577.41        24.46 o                         
   1   3  16         88.65         95.73        11.65 o                         
   2   3  16        149.69        150.26         7.40 o                         
   3   3  16          3.94         19.14         6.89 o                         
   4   3  16        347.15        303.01         9.96 o                         
   5   3  16        205.47        220.18         9.57 o                         
   6   3  16         16.20          6.58         6.25 o                         
   7   3  16         39.50         22.28        11.39 o                         
   8   3  16         76.78         72.41         9.22 o                         
   9   3  16          4.56         -6.52         9.97 o                         
  10   3  16          6.27          4.44        10.94 o                         
  11   3  16         26.37         52.58        11.95 o                         
 -15   4  16        132.70        155.99        16.69 o                         
 -14   4  16        686.14        689.06        21.88 o                         
 -13   4  16         31.80         33.02        14.05 o                         
 -12   4  16       1139.73       1153.35        30.57 o                         
 -11   4  16        310.33        311.77        16.93 o                         
 -10   4  16        543.49        525.66        18.11 o                         
  -9   4  16        111.47         95.85         8.63 o                         
  -8   4  16        186.07        168.17         7.19 o                         
  -7   4  16        120.34         98.69         6.32 o                         
  -6   4  16        465.29        485.26        12.64 o                         
  -5   4  16        993.68        950.93        19.37 o                         
  -4   4  16        999.65        999.63        24.62 o                         
  -3   4  16        427.38        411.26        13.82 o                         
  -2   4  16       7461.56       6889.43       127.96 o                         
  -1   4  16        130.52        137.73         7.24 o                         
   0   4  16        632.15        606.73        15.03 o
[truncated: 166,213 more chars]
